# Supplementary material for: Assessing the genetic diversity of rice originating from Bangladesh, Assam and West Bengal
Source: Rice (N Y). 2015 Dec 1;8:35. doi: 10.1186/s12284-015-0068-z (PMC4667538; doi:10.1186/s12284-015-0068-z)
Supplement: Additional file 3: Table S1. — Accessions of panel A with STRUCTURE group membership and PCA results. (XLSX 97 kb) [file 12284_2015_68_MOESM3_ESM.xlsx]

## Sheet: Sheet1
Supplementary Table 1- accessions of panel A with STRUCTURE group membership and PCA results
Accession	Code	Cultivar name	Source	IRGC	GSOR	Country	Exemplar	ind	jap	aus-1	aus-2	Group(80%)	Training set?	PC1	PC2	PC3	PC4	PC5
1	AWD001	BANKURA_1	IRRI	6338		India		0.0044	0.0004	0.9936	0.0016	aus-1	Yes	-1.39534	-0.765961	2.9322	0.523573	-0.299841
2	AWD002	ATLAI	IRRI	8347		Bangladesh		0.0005	0.0004	0.0011	0.998	aus-2	Yes	-1.6759	0.826514	-2.31297	-0.125833	-1.89356
3	AWD003	BORA_DHAN	IRRI	9943		India		0.9375	0.0047	0.039	0.0187	ind	Yes	3.04408	-4.29761	-0.0439841	-0.501414	0.759143
4	AWD004	ABOR_A	IRRI	10043		India		0.984	0.0049	0.0015	0.0096	ind	Yes	3.11999	-4.07251	-1.20551	-0.367676	0.110905
5	AWD005	BADAM	IRRI	10170		India		0.9967	0.0004	0.0017	0.0012	ind	Yes	2.85686	-4.91753	0.0416502	-1.11795	0.233215
6	AWD006	ASSAM_4_BORO	IRRI	11482		India		0.0005	0.0003	0.9982	0.001	aus-1	Yes	-1.98594	-0.0414173	3.15262	1.7467	0.0497308
7	AWD007	ARC_5959	IRRI	12160		India		0.1286	0.001	0.009	0.8615	aus-2	Yes	-0.632527	-0.130805	-1.6428	1.88623	1.66269
8	AWD008	ARC_5960	IRRI	12161		India		0.2216	0.0014	0.002	0.775	admix	No	0.00511834	-0.54396	-2.42082	2.32062	2.027
9	AWD009	ARC_5977	IRRI	12166		India		0.0974	0.0007	0.001	0.9009	aus-2	Yes	-0.459962	-0.327334	-2.6087	2.0362	1.93501
10	AWD010	ARC_6000	IRRI	12172		India		0.0416	0.0025	0.9478	0.0081	aus-1	Yes	-1.22864	-0.187052	2.2856	-1.10979	0.139144
11	AWD011	ARC_6215	IRRI	12254		India		0.0035	0.0674	0.0034	0.9257	aus-2	Yes	-0.868092	0.564691	-1.62503	0.645467	1.28266
12	AWD012	ARC_6240	IRRI	12263		India		0.0051	0.049	0.3421	0.6038	aus-admix	No	-1.16779	0.178886	-0.37218	-0.812707	0.37461
13	AWD013	ARC_7325	IRRI	12366		India		0.0008	0.0006	0.8768	0.1218	aus-1	Yes	-1.49311	0.321435	1.48114	-2.08777	1.65829
14	AWD014	ARC_10958	IRRI	12685		India		0.0127	0.0004	0.9774	0.0095	aus-1	Yes	-1.77477	-0.143196	1.70302	-1.51977	0.972402
15	AWD015	AS2	IRRI	16320		India		0.0005	0.0003	0.9977	0.0016	aus-1	Yes	-2.02936	-0.0391414	2.85895	0.663031	-0.119187
16	AWD017	ARC_7102	IRRI	20501		India		0.997	0.0004	0.0013	0.0013	ind	Yes	2.65302	-4.9141	-0.229214	0.186211	0.233842
17	AWD018	ARC_7128	IRRI	20524		India		0.0005	0.0003	0.3388	0.6604	aus-admix	No	-2.21027	0.819925	-0.145715	-1.45037	0.185356
18	AWD019	ARC_7334	IRRI	20605		India		0.0292	0.0008	0.001	0.969	aus-2	Yes	-0.986413	-0.245009	-2.87913	2.1203	1.29895
19	AWD020	ARC_7416	IRRI	20625		India		0.003	0.0006	0.2606	0.7358	aus-admix	No	-1.31562	0.671791	-0.431979	-0.757312	0.230158
20	AWD021	ARC_10372	IRRI	20884		India		0.001	0.0006	0.0022	0.9963	aus-2	Yes	-1.17554	0.217114	-1.83846	1.5021	0.613798
21	AWD022	ARC_10392	IRRI	20901		India		0.0007	0.0003	0.0372	0.9618	aus-2	Yes	-2.05023	0.594044	-0.997364	-0.844444	1.11732
22	AWD023	ARC_11205	IRRI	21224		India		0.2113	0.0012	0.0233	0.7642	admix	No	-0.435043	-0.413157	-1.25307	1.68056	1.31098
23	AWD024	DUDH_KALAM	IRRI	21263		India		0.2618	0.0037	0.6451	0.0894	admix	No	0.267988	-0.271733	1.12004	-0.299148	0.00861048
24	AWD025	ARC_11340	IRRI	21331		India		0.2181	0.0016	0.0008	0.7796	admix	No	0.529592	-0.64632	-3.08134	2.37272	1.77418
25	AWD026	ARC_11600	IRRI	21507		India		0.0264	0.0644	0.0052	0.904	aus-2	Yes	-0.979822	0.432645	-1.47075	0.594437	1.38542
26	AWD027	ARC_12784	IRRI	22336		India		0.0009	0.9973	0.001	0.0008	jap	Yes	6.40856	3.90409	0.317312	-0.37347	2.56841
27	AWD028	AUS_MURALI	IRRI	25834		Bangladesh		0.015	0.0008	0.9654	0.0187	aus-1	Yes	-1.46765	-0.0659409	2.35527	-0.328137	0.422061
28	AWD029	BORON	IRRI	26317		Bangladesh		0.0081	0.9855	0.0029	0.0035	jap	Yes	6.45076	3.35086	-0.661401	-1.34146	0.307433
29	AWD030	BOWALIA_IRGC_27537	IRRI	27537		Bangladesh		0.0007	0.0007	0.5852	0.4133	aus-admix	No	-1.54372	0.891396	0.693828	-1.47176	1.43316
30	AWD031	BOWALIA_2	IRRI	27538		Bangladesh		0.0006	0.0004	0.0066	0.9924	aus-2	Yes	-1.89195	0.967878	-0.999623	-1.33442	-0.119009
31	AWD032	AUS_7	IRRI	28870		Bangladesh		0.0027	0.8345	0.0185	0.1443	jap	Yes	4.84993	3.02989	-0.405476	-0.474227	0.590186
32	AWD033	AUS_8	IRRI	28871		Bangladesh		0.816	0.18	0.0023	0.0017	ind	Yes	3.31759	-3.47275	0.173253	-0.512986	0.918849
33	AWD034	AUS_12	IRRI	28875		Bangladesh		0.0004	0.0004	0.0012	0.998	aus-2	Yes	-1.60896	0.965086	-2.63748	0.475675	0.310426
34	AWD035	AUS_16	IRRI	28879		Bangladesh		0.0005	0.0004	0.0013	0.9979	aus-2	Yes	-1.88479	0.873095	-2.36463	0.671109	-0.0777412
35	AWD036	AUS_22	IRRI	28885		Bangladesh		0.0268	0.0212	0.0026	0.9494	aus-2	Yes	-0.9254	0.378508	-2.06002	0.659843	0.510454
36	AWD038	AUS_28	IRRI	28891		Bangladesh		0.0005	0.0004	0.0018	0.9974	aus-2	Yes	-1.85102	0.652506	-2.24074	0.237176	-1.457
37	AWD039	AUS_29	IRRI	28892		Bangladesh		0.0005	0.0003	0.0029	0.9963	aus-2	Yes	-1.95793	0.601104	-2.19947	0.802339	0.0244228
38	AWD040	AUS_31	IRRI	28894		Bangladesh		0.0005	0.0005	0.0122	0.9868	aus-2	Yes	-1.87149	0.636006	-1.67051	0.209368	-0.804517
39	AWD042	AUS_37	IRRI	28900		Bangladesh		0.0034	0.0004	0.0033	0.9929	aus-2	Yes	-1.3612	-0.364072	-1.9361	1.44343	1.18354
40	AWD043	AUS_40	IRRI	28903		Bangladesh		0.0185	0.0006	0.0681	0.9127	aus-2	Yes	-1.16923	-0.21036	-1.56342	1.77114	1.02241
41	AWD044	AUS_42	IRRI	28905		Bangladesh		0.0005	0.0003	0.0017	0.9975	aus-2	Yes	-1.85891	0.649982	-2.23953	0.248978	-1.45555
42	AWD045	AUS_46	IRRI	28909		Bangladesh		0.0005	0.0005	0.001	0.9981	aus-2	Yes	-1.6274	0.952115	-2.67916	0.469153	0.289063
43	AWD046	AUS_60	IRRI	28923		Bangladesh		0.0442	0.0025	0.0055	0.9478	aus-2	Yes	-0.61142	-0.0261407	-2.13513	1.95408	1.082
44	AWD047	AUS_62	IRRI	28925		Bangladesh		0.0007	0.0005	0.4268	0.572	aus-admix	No	-1.57419	0.615002	-0.273462	-0.514279	-0.659315
45	AWD048	AUS_63	IRRI	28926		Bangladesh		0.0004	0.0003	0.0012	0.998	aus-2	Yes	-2.06812	0.652631	-2.05931	0.333954	-1.13566
46	AWD049	AUS_66	IRRI	28929		Bangladesh		0.0008	0.0005	0.0018	0.9969	aus-2	Yes	-1.43131	0.686571	-1.88401	0.0446388	-0.327907
47	AWD050	AUS_67	IRRI	28930		Bangladesh		0.0157	0.1838	0.1446	0.6559	admix	No	-0.148178	0.381489	-1.1893	1.09544	1.53022
48	AWD051	AUS_68	IRRI	28931		Bangladesh		0.0005	0.0004	0.0023	0.9968	aus-2	Yes	-1.6627	1.16757	-1.64922	0.0811302	0.332926
49	AWD052	AUS_69	IRRI	28932		Bangladesh		0.0008	0.0003	0.1373	0.8616	aus-2	Yes	-2.10141	0.654551	-1.03242	-0.813424	-0.0609245
50	AWD053	AUS_74	IRRI	28937		Bangladesh		0.0089	0.0005	0.7838	0.2068	aus-admix	No	-1.56246	-0.158763	1.57955	-0.647382	-0.143018
51	AWD054	AUS_77	IRRI	28940		Bangladesh		0.0007	0.0003	0.1547	0.8442	aus-2	Yes	-2.0779	0.632384	-1.0041	-0.859351	-0.053854
52	AWD055	AUS_89	IRRI	28952		Bangladesh		0.0178	0.001	0.0064	0.9748	aus-2	Yes	-1.28854	0.101582	-1.33794	0.297814	-0.277891
53	AWD056	AUS_93	IRRI	28955		Bangladesh		0.0007	0.0004	0.0019	0.997	aus-2	Yes	-1.8481	0.578942	-2.47288	0.671063	0.138529
54	AWD057	AUS_96	IRRI	28958		Bangladesh		0.0005	0.0004	0.0395	0.9596	aus-2	Yes	-2.00915	1.09586	-0.682664	-1.3641	-0.969208
55	AWD058	AUS_99	IRRI	28961		Bangladesh		0.0007	0.0005	0.0103	0.9884	aus-2	Yes	-1.81783	0.908014	-1.04977	-0.859612	-0.102187
56	AWD059	AUS_100	IRRI	28962		Bangladesh		0.0092	0.0805	0.0347	0.8756	aus-2	Yes	-1.50222	0.861705	-0.82386	-1.01488	-0.942017
57	AWD060	AUS_105	IRRI	28964		Bangladesh		0.0008	0.0619	0.0196	0.9176	aus-2	Yes	-1.669	1.01359	-1.4334	-0.331688	-1.59979
58	AWD061	AUS_125	IRRI	28979		Bangladesh		0.0007	0.0004	0.2353	0.7636	aus-admix	No	-1.87736	0.631964	-0.607303	-0.576829	-0.0708182
59	AWD062	AUS_127	IRRI	28981		Bangladesh		0.0006	0.0003	0.0031	0.996	aus-2	Yes	-1.89286	0.895609	-1.6743	-0.292663	-1.69171
60	AWD063	AUS_130	IRRI	28984		Bangladesh		0.0007	0.0005	0.0016	0.9973	aus-2	Yes	-1.43649	0.751896	-1.93803	0.0184704	-0.341547
61	AWD064	AUS_131	IRRI	28985		Bangladesh		0.0008	0.0008	0.1799	0.8185	aus-2	Yes	-1.90621	0.800512	-0.938262	-1.59906	0.0117277
62	AWD065	AUS_136	IRRI	28987		Bangladesh		0.0005	0.0004	0.001	0.998	aus-2	Yes	-1.44019	0.987112	-2.43535	0.0762397	-0.73564
63	AWD066	AUS_138	IRRI	28988		Bangladesh		0.0016	0.0008	0.0012	0.9964	aus-2	Yes	-1.9625	0.6546	-2.42866	0.272496	-0.479026
64	AWD067	AUS_141	IRRI	28990		Bangladesh		0.0012	0.0005	0.0014	0.9969	aus-2	Yes	-1.40351	0.177423	-2.1901	0.50087	0.169815
65	AWD068	AUS_151	IRRI	28994		Bangladesh		0.0008	0.0003	0.6695	0.3294	aus-admix	No	-1.83519	0.157042	0.956303	-0.737914	0.256898
66	AWD069	AUS_152	IRRI	28995		Bangladesh		0.0004	0.0003	0.0014	0.9979	aus-2	Yes	-2.15249	0.573394	-2.04419	-0.254797	-1.35692
67	AWD070	AUS_154	IRRI	28997		Bangladesh		0.001	0.0004	0.9973	0.0013	aus-1	Yes	-1.37997	-0.124706	2.45152	-1.41362	0.913151
68	AWD071	AUS_159	IRRI	29001		Bangladesh		0.0004	0.0003	0.0012	0.998	aus-2	Yes	-1.8997	0.881534	-2.43114	0.666785	-0.103401
69	AWD072	AUS_169	IRRI	29003		Bangladesh		0.0007	0.0004	0.2722	0.7267	aus-admix	No	-1.647	0.686163	-0.590867	-0.964019	-0.0873017
70	AWD073	AUS_175	IRRI	29007		Bangladesh		0.0016	0.0006	0.8493	0.1485	aus-1	Yes	-1.60088	0.0223894	1.74037	0.0487938	0.187076
71	AWD074	AUS_180	IRRI	29010		Bangladesh		0.0006	0.0004	0.017	0.982	aus-2	Yes	-2.11406	0.925947	-1.00629	-0.817336	-0.0448888
72	AWD076	AUS_204	IRRI	29022		Bangladesh		0.0064	0.0005	0.1004	0.8926	aus-2	Yes	-1.57046	-0.193939	-1.06587	0.198113	0.351659
73	AWD077	AUS_208	IRRI	29026		Bangladesh		0.0005	0.0004	0.0027	0.9964	aus-2	Yes	-1.70312	1.12284	-1.62966	0.0293208	0.396456
74	AWD078	AUS_209	IRRI	29027		Bangladesh		0.0024	0.0007	0.2345	0.7624	aus-admix	No	-1.65353	0.419041	-0.64259	-0.226887	0.4327
75	AWD079	AUS_210	IRRI	29028		Bangladesh		0.0006	0.0004	0.0097	0.9894	aus-2	Yes	-2.0957	0.829113	-0.958473	-0.672012	-0.81373
76	AWD080	AUS_223	IRRI	29032		Bangladesh		0.0061	0.0006	0.7376	0.2557	aus-admix	No	-1.18116	0.0275322	1.36244	-2.20113	0.556074
77	AWD081	AUS_225	IRRI	29033		Bangladesh		0.569	0.0005	0.4101	0.0204	admix	No	0.416747	-2.78291	0.522406	-0.991196	-0.0446082
78	AWD082	AUS_228	IRRI	29034		Bangladesh		0.0011	0.0036	0.4086	0.5867	aus-admix	No	-1.67494	0.666976	0.00560256	0.223125	1.40535
79	AWD083	AUS_239	IRRI	29038		Bangladesh		0.001	0.0004	0.8794	0.1192	aus-1	Yes	-1.64321	-0.0484446	1.93646	-2.19916	0.636326
80	AWD084	AUS_253	IRRI	29045		Bangladesh		0.0004	0.0004	0.266	0.7332	aus-admix	No	-1.90082	1.24719	-0.255788	-0.0722966	-1.17637
81	AWD085	AUS_260	IRRI	29052		Bangladesh		0.0004	0.0004	0.2579	0.7412	aus-admix	No	-1.87886	1.24268	-0.245489	-0.085442	-1.17792
82	AWD086	AUS_261	IRRI	29053		Bangladesh		0.0012	0.0008	0.6897	0.3084	aus-admix	No	-1.24458	0.527012	0.993817	-1.38244	0.385272
83	AWD087	AUS_263	IRRI	29055		Bangladesh		0.2663	0.0006	0.3049	0.4282	admix	No	-0.46732	-0.628388	0.0399941	-0.276867	-0.665062
84	AWD088	AUS_265	IRRI	29056		Bangladesh		0.0005	0.0004	0.0073	0.9918	aus-2	Yes	-1.94331	0.941577	-0.963412	-1.31236	-0.0562618
85	AWD089	AUS_267	IRRI	29058		Bangladesh		0.0029	0.0007	0.5859	0.4104	aus-admix	No	-1.3572	0.495258	0.588961	-1.53163	0.684064
86	AWD090	AUS_268	IRRI	29059		Bangladesh		0.0296	0.0007	0.6426	0.3271	aus-admix	No	-1.30075	0.245689	0.957495	-1.83296	0.445529
87	AWD091	AUS_272	IRRI	29062		Bangladesh		0.0008	0.0005	0.0124	0.9863	aus-2	Yes	-2.03137	0.687435	-1.19748	-0.851444	-0.998936
88	AWD092	AUS_273	IRRI	29063		Bangladesh		0.0009	0.0005	0.0114	0.9872	aus-2	Yes	-1.97335	0.733918	-1.18704	-0.864156	-1.02307
89	AWD093	AUS_275	IRRI	29065		Bangladesh		0.0004	0.0004	0.2576	0.7416	aus-admix	No	-1.87829	1.25284	-0.252313	-0.08177	-1.19369
90	AWD094	AUS_277	IRRI	29067		Bangladesh		0.0053	0.0015	0.006	0.9871	aus-2	Yes	-1.8339	0.911493	-1.45095	-0.0196932	-1.09615
91	AWD095	AUS_280	IRRI	29070		Bangladesh		0.0005	0.0003	0.0017	0.9975	aus-2	Yes	-2.02437	0.529604	-2.00396	0.250964	-0.920697
92	AWD096	AUS_283	IRRI	29073		Bangladesh		0.001	0.0012	0.3091	0.6887	aus-admix	No	-1.75571	0.79547	-0.730274	-1.18212	-0.082493
93	AWD097	AUS_286	IRRI	29074		Bangladesh		0.1658	0.4559	0.374	0.0043	admix	No	2.51167	1.05546	1.11301	0.672404	0.569755
94	AWD098	AUS_293	IRRI	29081		Bangladesh		0.0005	0.0004	0.3121	0.6869	aus-admix	No	-1.96994	0.770197	-0.45888	-1.28679	-0.0907059
95	AWD099	AUS_294	IRRI	29082		Bangladesh		0.0006	0.0004	0.002	0.997	aus-2	Yes	-1.80733	0.896531	-1.82122	-0.295314	-1.26905
96	AWD100	AUS_298	IRRI	29086		Bangladesh		0.0011	0.0005	0.792	0.2064	aus-admix	No	-1.60609	0.327506	1.60644	-1.40527	0.785194
97	AWD101	AUS_309	IRRI	29097		Bangladesh		0.0004	0.0002	0.9985	0.0009	aus-1	Yes	-2.01787	0.384797	3.42781	1.38732	0.221293
98	AWD102	AUS_314	IRRI	29101		Bangladesh		0.0004	0.0004	0.0011	0.9982	aus-2	Yes	-1.92015	1.11435	-2.3699	0.845455	0.190973
99	AWD103	AUS_317	IRRI	29104		Bangladesh		0.0005	0.0004	0.0151	0.984	aus-2	Yes	-2.12468	1.02921	-1.90117	0.384556	-0.436177
100	AWD104	AUS_319	IRRI	29106		Bangladesh		0.0006	0.0003	0.0033	0.9959	aus-2	Yes	-1.94674	0.59598	-2.23506	0.778232	-0.00103851
101	AWD105	AUS_321	IRRI	29108		Bangladesh		0.0006	0.0006	0.0102	0.9886	aus-2	Yes	-1.79885	1.01831	-0.8878	-0.231817	-0.469424
102	AWD106	AUS_323	IRRI	29110		Bangladesh		0.0008	0.0004	0.0017	0.9971	aus-2	Yes	-1.43502	0.45128	-2.21186	0.256923	-1.94115
103	AWD107	AUS_326	IRRI	29113		Bangladesh		0.0008	0.0005	0.0634	0.9353	aus-2	Yes	-1.88302	0.857345	-1.78692	-0.583875	-1.11802
104	AWD108	AUS_328	IRRI	29115		Bangladesh		0.0008	0.0005	0.0627	0.9361	aus-2	Yes	-1.87984	0.885208	-1.80616	-0.580844	-1.13399
105	AWD109	AUS_332	IRRI	29119		Bangladesh		0.0045	0.5253	0.3057	0.1645	admix	No	1.62989	1.51237	0.300447	-1.92242	1.41004
106	AWD110	AUS_335	IRRI	29122		Bangladesh		0.0009	0.0004	0.3823	0.6164	aus-admix	No	-1.7038	0.286711	-0.64315	-1.35928	-0.493844
107	AWD111	AUS_338	IRRI	29125		Bangladesh		0.0029	0.0006	0.9927	0.0038	aus-1	Yes	-1.27612	-0.0120413	2.30744	-1.51583	0.861242
108	AWD112	AUS_347	IRRI	29134		Bangladesh		0.0006	0.0004	0.6842	0.3148	aus-admix	No	-2.02484	0.467846	0.936171	-1.87524	0.636038
109	AWD113	AUS_349	IRRI	29136		Bangladesh		0.0033	0.0006	0.9908	0.0052	aus-1	Yes	-1.31285	-0.118711	2.19864	-1.39348	0.678216
110	AWD114	AUS_350	IRRI	29137		Bangladesh		0.0005	0.0003	0.5824	0.4168	aus-admix	No	-2.43966	0.567105	0.674243	-1.23314	0.265054
111	AWD115	AUS_353	IRRI	29140		Bangladesh		0.0015	0.0006	0.4657	0.5322	aus-admix	No	-1.62492	0.489848	0.23602	0.282882	-0.812373
112	AWD116	AUS_354	IRRI	29141		Bangladesh		0.0019	0.0007	0.9462	0.0512	aus-1	Yes	-1.17199	0.224943	1.54524	-2.63575	1.07451
113	AWD117	AUS_357	IRRI	29144		Bangladesh		0.001	0.0004	0.057	0.9416	aus-2	Yes	-2.19331	0.65528	-2.06503	-0.613482	-0.933911
114	AWD118	AUS_358	IRRI	29145		Bangladesh		0.0005	0.0003	0.0014	0.9978	aus-2	Yes	-2.01367	0.904531	-2.06469	-0.0240528	-1.19673
115	AWD119	AUS_360	IRRI	29147		Bangladesh		0.0007	0.0004	0.1359	0.863	aus-2	Yes	-2.11446	0.675756	-0.466043	-1.11912	0.0362963
116	AWD120	AUS_361	IRRI	29148		Bangladesh		0.001	0.0004	0.0072	0.9914	aus-2	Yes	-1.93515	0.448229	-1.32185	-0.814119	-0.215552
117	AWD121	AUS_362	IRRI	29149		Bangladesh		0.0006	0.0004	0.1183	0.8807	aus-2	Yes	-2.10289	0.687278	-0.477286	-1.09888	0.0465434
118	AWD122	AUS_364	IRRI	29151		Bangladesh		0.0028	0.0009	0.0037	0.9926	aus-2	Yes	-1.8172	0.743201	-1.26228	0.0163337	-1.22021
119	AWD123	AUS_366	IRRI	29152		Bangladesh		0.0005	0.0015	0.0029	0.9951	aus-2	Yes	-1.94108	1.13653	-1.33391	-1.33625	0.0534774
120	AWD124	AUS_369	IRRI	29155		Bangladesh		0.0005	0.0004	0.0031	0.996	aus-2	Yes	-1.94854	1.12236	-1.30863	-1.3378	0.0431079
121	AWD125	AUS_373	IRRI	29158		Bangladesh		0.0067	0.0008	0.1145	0.878	aus-2	Yes	-1.34304	0.0108859	-1.60687	0.421771	0.506068
122	AWD126	AUS_382	IRRI	29166		Bangladesh		0.0012	0.0005	0.0309	0.9674	aus-2	Yes	-1.92518	0.185236	-0.898175	0.201447	0.564866
123	AWD127	AUS_385	IRRI	29169		Bangladesh		0.0012	0.0004	0.0014	0.997	aus-2	Yes	-1.63887	0.693018	-2.12835	-0.0567568	-2.04743
124	AWD128	AUS_387	IRRI	29171		Bangladesh		0.0006	0.0004	0.0014	0.9976	aus-2	Yes	-1.66807	0.745114	-2.13864	-0.0480246	-2.0469
125	AWD129	AUS_391	IRRI	29175		Bangladesh		0.0006	0.0004	0.0068	0.9922	aus-2	Yes	-1.91997	0.873934	-1.26954	-0.761644	-0.141962
126	AWD130	AUS_392	IRRI	29176		Bangladesh		0.0017	0.0005	0.4223	0.5756	aus-admix	No	-1.53791	0.544303	-0.137345	-1.65597	-1.05033
127	AWD131	AUS_401	IRRI	29185		Bangladesh		0.0012	0.0007	0.0028	0.9953	aus-2	Yes	-1.92234	0.932714	-1.61516	-0.351853	-1.53035
128	AWD132	AUS_411	IRRI	29195		Bangladesh		0.0004	0.0004	0.0015	0.9977	aus-2	Yes	-1.88109	0.962726	-2.02711	0.251694	-1.47015
129	AWD133	AUS_412	IRRI	29196		Bangladesh		0.0005	0.0004	0.0014	0.9977	aus-2	Yes	-1.87686	0.95024	-2.02608	0.230459	-1.48362
130	AWD134	AUS_414	IRRI	29197		Bangladesh		0.0009	0.0005	0.0028	0.9959	aus-2	Yes	-1.48938	0.668639	-1.67345	0.225129	-0.679777
131	AWD135	AUS_415	IRRI	29198		Bangladesh		0.0005	0.0004	0.0013	0.9978	aus-2	Yes	-1.69256	0.75476	-2.13856	-0.0268004	-2.05044
132	AWD136	AUS_417	IRRI	29200		Bangladesh		0.0005	0.0004	0.0016	0.9976	aus-2	Yes	-1.92372	0.770824	-1.87532	-0.433556	-1.90198
133	AWD137	AUS_420	IRRI	29203		Bangladesh		0.0031	0.0004	0.0023	0.9941	aus-2	Yes	-1.43248	-0.302196	-1.96168	1.11745	1.93083
134	AWD138	AUS_435	IRRI	29217		Bangladesh		0.0013	0.0004	0.0011	0.9972	aus-2	Yes	-1.45877	0.52381	-2.30959	0.447939	-1.10477
135	AWD139	AUS_440	IRRI	29222		Bangladesh		0.0317	0.0006	0.0029	0.9648	aus-2	Yes	-1.32749	-0.401641	-1.82434	1.60056	1.45847
136	AWD140	AUS_441	IRRI	29223		Bangladesh		0.0006	0.0004	0.0012	0.9979	aus-2	Yes	-1.67263	0.739513	-2.12359	-0.040741	-2.03984
137	AWD141	AUS_446	IRRI	29227		Bangladesh		0.0031	0.0005	0.0025	0.994	aus-2	Yes	-1.30873	-0.207001	-2.16396	1.92287	1.80651
138	AWD142	AUS_452	IRRI	29232		Bangladesh		0.0018	0.0006	0.0017	0.996	aus-2	Yes	-1.09839	0.351869	-2.50615	1.36014	-0.441471
139	AWD143	AUS_453	IRRI	29233		Bangladesh		0.0085	0.0005	0.0073	0.9836	aus-2	Yes	-1.50728	0.387903	-2.07226	0.397866	-0.194827
140	AWD144	AUS_455	IRRI	29235		Bangladesh		0.0007	0.0005	0.403	0.5958	aus-admix	No	-1.4641	0.790195	-0.398071	-1.93718	0.0109189
141	AWD145	AUS_462	IRRI	29240		Bangladesh		0.0017	0.0005	0.0016	0.9961	aus-2	Yes	-1.10102	0.351027	-2.50575	1.36407	-0.440986
142	AWD146	AUS_464	IRRI	29242		Bangladesh		0.0007	0.0004	0.5075	0.4914	aus-admix	No	-1.71525	0.574455	0.250897	-1.59808	-0.731665
143	AWD147	BORO_69-1	IRRI	29281		Bangladesh		0.0006	0.2063	0.7918	0.0014	admix	No	0.136266	1.38921	2.88002	2.03159	-0.286958
144	AWD148	BORO_109-2	IRRI	29287		Bangladesh		0.0004	0.0003	0.9978	0.0015	aus-1	Yes	-1.9497	0.355991	3.06482	2.13432	-0.105509
145	AWD149	BORO_135-1	IRRI	29290		Bangladesh		0.0006	0.0003	0.9978	0.0013	aus-1	Yes	-1.81292	0.384992	3.21491	2.02303	0.0966334
146	AWD150	BORO_194	IRRI	29292		Bangladesh		0.0005	0.02	0.9782	0.0013	aus-1	Yes	-1.70757	0.357532	3.03758	2.00565	0.0872447
147	AWD151	BORO_354	IRRI	29295		Bangladesh		0.0005	0.0003	0.9974	0.0017	aus-1	Yes	-1.91767	0.0823824	3.13769	1.95824	0.00201441
148	AWD152	BORO_522	IRRI	29306		Bangladesh		0.0005	0.0003	0.9969	0.0022	aus-1	Yes	-1.84079	0.301338	2.89204	2.01201	0.0631161
149	AWD153	BORO_705	IRRI	29307		Bangladesh		0.0004	0.0003	0.9982	0.0011	aus-1	Yes	-1.80354	0.533535	3.24616	1.99535	0.12143
150	AWD154	BATI_BORO	IRRI	34736		Bangladesh		0.0012	0.9927	0.004	0.0021	jap	Yes	5.62843	3.67598	1.181	1.17329	-2.20442
151	AWD155	BALAM_AUS	IRRI	34835		India		0.0005	0.0004	0.0016	0.9975	aus-2	Yes	-1.72985	0.917796	-2.19477	-0.476702	-1.04954
152	AWD156	BORO	IRRI	34866		India		0.0006	0.0004	0.8384	0.1606	aus-1	Yes	-1.92636	0.51519	1.49904	-0.479971	0.793723
153	AWD157	BORO_BLACK	IRRI	36139		India		0.0007	0.0004	0.9961	0.0028	aus-1	Yes	-1.55009	0.191872	1.97594	-2.01418	0.839577
154	AWD158	BCULARN_AUS	IRRI	36826		Bangladesh		0.0111	0.0054	0.973	0.0105	aus-1	Yes	-1.52249	0.0916676	2.33138	-0.553745	0.795796
155	AWD159	AUSMERI	IRRI	37359		Bangladesh		0.0007	0.0004	0.2451	0.7538	aus-admix	No	-1.74049	0.874143	-0.85949	-0.894687	-0.52415
156	AWD160	BORHAIL	IRRI	37629		Bangladesh		0.0004	0.9982	0.0007	0.0006	jap	Yes	5.86158	3.99997	0.785709	0.978732	-2.42459
157	AWD161	ARC_14108	IRRI	41404		India		0.0773	0.0042	0.1128	0.8057	aus-2	Yes	-1.3519	-0.130772	-1.36402	-0.219569	0.711851
158	AWD162	ARC_14855	IRRI	41790		India		0.0014	0.0006	0.8656	0.1325	aus-1	Yes	-1.44064	-0.0498496	1.87464	-0.924331	0.15868
159	AWD163	ARC_14910	IRRI	41816		India		0.8921	0.1038	0.0021	0.002	ind	Yes	3.56282	-3.78084	-0.192146	-0.83717	-0.196277
160	AWD164	ARC_14915	IRRI	41818		India		0.0007	0.0005	0.1825	0.8163	aus-2	Yes	-1.73582	0.754401	-0.970791	-0.868307	-1.70354
161	AWD165	ARC_14950	IRRI	41833		India		0.0021	0.0005	0.2721	0.7254	aus-admix	No	-1.47213	0.0565092	-0.613495	0.076194	0.383774
162	AWD166	ARC_14955	IRRI	41835		India		0.3059	0.0017	0.0033	0.6891	admix	No	0.0160425	-0.941735	-1.92163	1.8717	1.80897
163	AWD167	ARC_14963	IRRI	41841		India		0.0013	0.0005	0.9852	0.013	aus-1	Yes	-1.50692	0.13009	1.61251	-2.51338	0.682975
164	AWD168	ARC_14965	IRRI	41842		India		0.0194	0.0153	0.7152	0.2501	aus-admix	No	-1.67378	0.0110717	0.935824	-1.55657	0.89103
165	AWD169	ARC_14969	IRRI	41844		India		0.0025	0.0006	0.9948	0.0021	aus-1	Yes	-1.23172	-0.127092	2.30489	-1.87451	0.705766
166	AWD170	ARC_14730	IRRI	41722		India		0.0012	0.3199	0.0012	0.6778	admix	No	1.1456	1.75034	-2.13005	0.194343	-0.360868
167	AWD171	ARC_14935	IRRI	43026		India		0.0005	0.0004	0.0012	0.9979	aus-2	Yes	-1.7652	0.504997	-2.33802	-0.0358975	-1.1391
168	AWD172	ARC_14953	IRRI	43031		India		0.2902	0.0007	0.0037	0.7054	admix	No	-0.0594275	-0.989808	-1.91527	1.90653	1.71373
169	AWD173	ARC_14967	IRRI	43035		India		0.1647	0.0008	0.0197	0.8149	aus-2	Yes	-0.955272	-0.125037	-1.17457	1.12854	1.65385
170	AWD174	ARC_7098	IRRI	20498		India		0.0018	0.0004	0.5881	0.4096	aus-admix	No	-1.77181	0.0189935	0.400191	-2.02621	1.04493
171	AWD175	BROWN_GORA_S_B_92	IRRI	44855		India		0.009	0.0028	0.8294	0.1588	aus-1	Yes	-1.00525	0.0837028	1.62507	-0.200788	-0.396519
172	AWD176	AUS_BHASA	IRRI	44961		India		0.9252	0.0463	0.0098	0.0187	ind	Yes	2.65442	-3.98912	-0.173673	0.360555	-0.00356484
173	AWD177	AUSGONGAJAL	IRRI	44964		India		0.9975	0.0005	0.001	0.001	ind	Yes	3.21364	-4.62954	-0.0537801	-0.372456	-0.303596
174	AWD178	AUSGURGURI	IRRI	44965		India		0.0015	0.9946	0.0022	0.0017	jap	Yes	6.28108	3.82257	-0.0416263	-0.695858	1.22954
175	AWD179	AUSKALMA	IRRI	44969		India		0.9975	0.0004	0.0012	0.0009	ind	Yes	2.76455	-4.90875	-0.177673	0.0039342	-0.234393
176	AWD180	AUSKALOGORA	IRRI	44973		India		0.9313	0.0603	0.0047	0.0038	ind	Yes	3.11432	-4.18944	0.152519	0.231162	-0.500875
177	AWD181	AUS_PADDY_BLACK	IRRI	44975		India		0.0019	0.0005	0.989	0.0087	aus-1	Yes	-1.27413	0.112206	1.78338	-2.40778	1.33055
178	AWD182	AUS_PADDY_WHITE	IRRI	44979		India		0.002	0.0007	0.0009	0.9964	aus-2	Yes	-0.707272	0.100607	-2.86919	2.07328	1.43896
179	AWD183	BOROL	IRRI	45227		India		0.9679	0.027	0.0024	0.0027	ind	Yes	2.67549	-4.53135	0.264498	-0.0682533	-0.48949
180	AWD184	BOROSINURMUKHI	IRRI	45228		India		0.9921	0.0003	0.0058	0.0018	ind	Yes	2.05931	-5.00159	0.76596	-0.285871	-0.902673
181	AWD185	BOIRA	IRRI	46539		India		0.9051	0.0481	0.035	0.0119	ind	Yes	2.69704	-4.01837	0.406341	-1.40154	-0.680083
182	AWD186	BAROSAIL	IRRI	49145		Bangladesh		0.9961	0.0006	0.0021	0.0012	ind	Yes	3.01224	-4.74731	0.2301	-0.79738	0.127732
183	AWD187	BORAMAIL	IRRI	49158		Bangladesh		0.0019	0.9969	0.0005	0.0007	jap	Yes	6.70749	3.71578	-0.420886	-0.676708	0.364225
184	AWD188	BOROPONDI	IRRI	49467		India		0.8073	0.0191	0.1703	0.0033	ind	Yes	1.96222	-3.90483	1.11675	-0.337819	0.0196351
185	AWD189	BEURO	IRRI	52073		India		0.0984	0.0579	0.8211	0.0227	aus-1	Yes	-0.750524	0.0285828	1.91362	-0.234553	0.0899606
186	AWD190	ANJANI	IRRI	52607		India		0.0007	0.0008	0.269	0.7295	aus-admix	No	-1.67608	0.863928	-0.682705	0.595259	0.259949
187	AWD191	BAUSI	IRRI	52621		India		0.9375	0.0003	0.0578	0.0043	ind	Yes	1.8893	-4.53543	0.733964	-0.144162	-0.643096
188	AWD192	BAUSPHR	IRRI	52622		India		0.0038	0.0523	0.0045	0.9394	aus-2	Yes	-1.22025	0.582717	-1.72889	0.867006	1.0939
189	AWD193	BELA	IRRI	52625		India		0.9769	0.0004	0.0072	0.0154	ind	Yes	2.69088	-4.58608	-0.444295	0.528183	-0.622981
190	AWD194	BIR_CONA	IRRI	53480		Bangladesh		0.0008	0.0083	0.0028	0.9881	aus-2	Yes	-1.38955	0.725251	-1.67352	-0.457098	-0.0666726
191	AWD195	BATASI	IRRI	53888		India		0.8201	0.003	0.1504	0.0266	ind	Yes	1.98551	-3.5227	0.260056	-0.954743	-0.770786
192	AWD196	BANSUA_BORO	IRRI	64015		India		0.9948	0.0035	0.0011	0.0007	ind	Yes	2.88433	-4.87222	0.135095	-0.254785	-0.218209
193	AWD197	AUS_KUSHI	IRRI	66688		Bangladesh		0.001	0.0004	0.011	0.9876	aus-2	Yes	-1.79052	0.216289	-1.11126	-1.07154	-1.52917
194	AWD198	BHATIN	IRRI	77493		India		0.9885	0.0013	0.0048	0.0054	ind	Yes	2.84231	-4.59023	-0.193853	-0.308546	-0.718246
195	AWD199	BASH_BORO	IRRI	79311		Bangladesh		0.0006	0.0003	0.998	0.0011	aus-1	Yes	-1.85057	0.221353	3.23387	2.19311	-0.129519
196	AWD200	BIRMALA	IRRI	79316		Bangladesh		0.8708	0.1002	0.012	0.0169	ind	Yes	3.09846	-3.57318	-0.0797129	0.981301	-0.0881012
197	AWD201	BARA_BORO_DHAN	IRRI	82136		Bangladesh		0.0048	0.9929	0.001	0.0013	jap	Yes	6.44596	4.00626	-0.133157	0.145165	2.1136
198	AWD202	BALA	IRRI	117433		India		0.9563	0.0261	0.0037	0.0139	ind	Yes	3.15689	-4.43394	-0.122942	0.240621	0.161445
199	AWD203	T_1_IRGC_74	IRRI	74		India		0.0036	0.0525	0.0041	0.9398	aus-2	Yes	-1.22025	0.582717	-1.72889	0.867006	1.0939
200	AWD204	MTU_18	IRRI	660		India		0.0311	0.1238	0.8147	0.0304	aus-1	Yes	-0.83011	0.43993	1.86558	-0.449458	0.504202
201	AWD205	SLO_19	IRRI	689		India		0.1491	0.0006	0.3074	0.5429	aus-admix	No	-0.788067	-0.339833	-0.0969745	1.3812	0.884901
202	AWD206	N_32	IRRI	3717		India		0.0813	0.0011	0.0439	0.8736	aus-2	Yes	-0.876932	0.329039	-1.07892	1.13434	0.777058
203	AWD207	J_1	IRRI	3728		India		0.1098	0.0015	0.2083	0.6804	aus-admix	No	-0.647231	-0.0417251	-0.586441	2.50829	1.35837
204	AWD208	EARLY_SUTARSAR_39	IRRI	6255		India		0.1486	0.0184	0.4333	0.3997	aus-admix	No	-0.977346	0.0810131	0.379067	0.665253	0.394359
205	AWD209	PHULPATTAS_72	IRRI	6263		India		0.0127	0.0146	0.159	0.8137	aus-2	Yes	-0.568982	0.36854	-1.02141	1.95167	1.37971
206	AWD210	CHINSURAH_2	IRRI	6288		India		0.0019	0.0005	0.9935	0.0041	aus-1	Yes	-1.25137	0.046936	1.87482	-2.29456	0.767875
207	AWD211	DA_12	IRRI	6369		Bangladesh		0.0006	0.0003	0.0012	0.9979	aus-2	Yes	-1.96142	0.55094	-2.24612	0.476568	-1.19135
208	AWD212	DA_4	IRRI	6370		Bangladesh		0.0005	0.0003	0.0011	0.998	aus-2	Yes	-1.6759	0.826514	-2.31297	-0.125833	-1.89356
209	AWD213	KADA_68-1	IRRI	6406		India		0.0798	0.0011	0.8639	0.0551	aus-1	Yes	-1.40131	0.172016	1.61479	0.222962	-0.0531147
210	AWD214	GIRASAL	IRRI	6664		India		0.0012	0.9967	0.0013	0.0008	jap	Yes	6.05312	3.65506	0.0347514	-0.711751	1.51691
211	AWD215	POUNG_NGEUN	IRRI	8190		India		0.0138	0.0003	0.111	0.8749	aus-2	Yes	-1.95242	0.30119	-0.877947	-0.854924	0.497743
212	AWD217	DF_3	IRRI	8363		Bangladesh		0.0008	0.0004	0.6338	0.365	aus-admix	No	-2.00601	0.556394	0.809571	-1.58757	0.00454012
213	AWD218	CTG_250	IRRI	8676		Bangladesh		0.0012	0.0005	0.1645	0.8339	aus-2	Yes	-1.54989	0.276233	-1.37071	1.57428	0.182051
214	AWD219	DM_75	IRRI	8790		Bangladesh		0.0005	0.0004	0.0031	0.9961	aus-2	Yes	-1.97073	1.12711	-1.26448	-1.30572	0.0688814
215	AWD220	JC_170	IRRI	9076		India		0.0033	0.9733	0.0137	0.0097	jap	Yes	5.4461	3.58797	-0.290054	-0.992301	1.44764
216	AWD221	JC214	IRRI	9088		India		0.0008	0.9956	0.0008	0.0028	jap	Yes	5.83514	3.80703	-1.05578	-0.715082	0.858725
217	AWD222	JW_40	IRRI	9117		India		0.217	0.0015	0.728	0.0535	admix	No	-0.336146	-0.479718	1.84623	-0.00737449	-0.842099
218	AWD223	JW_103	IRRI	9128		India		0.1246	0.0013	0.8272	0.047	aus-1	Yes	-0.913344	-0.382456	1.96537	-0.343162	-0.449559
219	AWD224	JW_102	IRRI	9164		India		0.1222	0.0014	0.8262	0.0502	aus-1	Yes	-0.940003	-0.420081	1.97571	-0.241848	-0.398247
220	AWD225	KHAILAORGOABEZ	IRRI	9947		India		0.0005	0.0003	0.9981	0.0012	aus-1	Yes	-1.79403	0.237049	3.03985	2.17267	0.151904
221	AWD226	KELE_AUS_IRGC_11486	IRRI	11486		India		0.0015	0.0003	0.9966	0.0016	aus-1	Yes	-1.5228	-0.453886	2.86258	0.161906	-0.26544
222	AWD227	CHAMKA	IRRI	25844		Bangladesh		0.0008	0.001	0.995	0.0031	aus-1	Yes	-1.64871	0.164216	2.27733	-0.807205	0.708286
223	AWD228	KALOSHAITA	IRRI	25878		Bangladesh		0.0005	0.0005	0.8734	0.1256	aus-1	Yes	-1.99723	0.680892	1.4829	-2.25792	1.16553
224	AWD229	KUMRI	IRRI	25883		Bangladesh		0.0006	0.0005	0.0025	0.9964	aus-2	Yes	-1.54966	1.19882	-1.53369	0.0902937	-1.39588
225	AWD230	MUNSHISHAIL	IRRI	25908		Bangladesh		0.0005	0.0004	0.0019	0.9972	aus-2	Yes	-1.97803	0.88013	-1.77898	0.284983	0.451956
226	AWD231	SHONI	IRRI	25922		Bangladesh		0.0008	0.009	0.3728	0.6174	aus-admix	No	-1.61441	0.661836	0.152958	-1.2437	-0.927615
227	AWD232	CHINGAIR	IRRI	26322		Bangladesh		0.0585	0.8657	0.0558	0.02	jap	Yes	5.15885	2.87322	0.0674316	-0.55529	1.07056
228	AWD233	PURA_NUKNA	IRRI	26413		Bangladesh		0.0012	0.0006	0.6308	0.3674	aus-admix	No	-1.43304	0.308113	0.535037	-2.45147	1.28258
229	AWD234	HASHFAL_BOROW	IRRI	26467		Bangladesh		0.023	0.7949	0.022	0.1601	admix	No	4.5119	2.76233	-0.448644	-0.285329	1.24148
230	AWD235	GURDOI	IRRI	26633		Bangladesh		0.0132	0.9752	0.0037	0.0078	jap	Yes	6.24182	3.19136	-0.755204	-0.655107	0.0266743
231	AWD236	CO_35	IRRI	26846		India		0.9956	0.0006	0.0018	0.002	ind	Yes	2.80281	-4.65431	-0.0141203	0.935117	0.248264
232	AWD237	CUNAIL	IRRI	27512		Bangladesh		0.0004	0.0003	0.9959	0.0033	aus-1	Yes	-2.06677	0.320803	2.51097	1.504	0.357163
233	AWD238	FAISHA_MANSA	IRRI	27543		Bangladesh		0.0006	0.0006	0.2737	0.7251	aus-admix	No	-1.63582	1.41033	-0.107864	-0.953026	0.303304
234	AWD239	KANCHA_NONI	IRRI	27557		Bangladesh		0.0005	0.0003	0.0016	0.9976	aus-2	Yes	-2.1986	0.462433	-1.885	0.785277	0.144749
235	AWD240	PHUL_DUMRA	IRRI	27576		Bangladesh		0.0194	0.0007	0.3446	0.6353	aus-admix	No	-1.53801	0.316322	-0.219469	-0.774376	1.08275
236	AWD241	SITABHOG	IRRI	28551		India		0.0007	0.9972	0.0008	0.0014	jap	Yes	5.84066	3.6033	-0.550512	-1.14204	1.39291
237	AWD242	DHALIBORO_7-2	IRRI	29309		Bangladesh		0.0007	0.0003	0.9976	0.0013	aus-1	Yes	-1.69679	0.427262	3.1489	2.15006	-0.206428
238	AWD243	DHALIBORO_105-2	IRRI	29314		Bangladesh		0.0005	0.0003	0.9975	0.0017	aus-1	Yes	-1.96936	0.418433	3.01396	1.86059	0.0229258
239	AWD244	DHALIBORO_111-3	IRRI	29315		Bangladesh		0.0004	0.0003	0.998	0.0013	aus-1	Yes	-1.9248	0.469658	2.93433	1.90996	-0.114484
240	AWD245	KALIBORO_2-2	IRRI	29353		Bangladesh		0.0004	0.0003	0.9973	0.002	aus-1	Yes	-1.97381	0.32861	2.94708	2.17431	0.155868
241	AWD246	KALIBORO_26	IRRI	29355		Bangladesh		0.0004	0.0003	0.9983	0.001	aus-1	Yes	-1.72937	0.294649	3.34744	2.07705	-0.00441205
242	AWD247	KALIBORO_41-1	IRRI	29356		Bangladesh		0.0004	0.0003	0.9981	0.0012	aus-1	Yes	-1.72632	0.332732	3.32409	2.13364	-0.0169998
243	AWD248	KALIBORO_80-3	IRRI	29358		Bangladesh		0.0004	0.0003	0.9981	0.0012	aus-1	Yes	-2.02528	0.300339	3.03626	1.96469	0.109471
244	AWD249	KALIBORO_138-2	IRRI	29361		Bangladesh		0.0004	0.0004	0.9978	0.0014	aus-1	Yes	-1.832	0.590057	2.97217	2.00761	-0.0562781
245	AWD250	KALIBORO_704	IRRI	29368		Bangladesh		0.0005	0.0003	0.998	0.0013	aus-1	Yes	-1.92882	0.251091	2.9376	1.75491	0.0885287
246	AWD251	SAILBORO_46	IRRI	29400		Bangladesh		0.0007	0.9967	0.0016	0.0011	jap	Yes	5.52561	3.5903	1.13926	1.09416	-2.28036
247	AWD252	SAILBORO_138-1	IRRI	29404		Bangladesh		0.0005	0.9977	0.0011	0.0007	jap	Yes	5.69215	3.81904	1.46646	1.30423	-2.35378
248	AWD253	SAILBORO_426	IRRI	29407		Bangladesh		0.0008	0.9953	0.0021	0.0018	jap	Yes	5.33483	3.60305	0.993793	1.26715	-2.54416
249	AWD254	SAILBORO_712	IRRI	29409		Bangladesh		0.0004	0.9983	0.0007	0.0006	jap	Yes	5.78616	4.16599	1.109	0.861618	-2.23256
250	AWD256	KAL_BURI	IRRI	31588		Bangladesh		0.001	0.001	0.9014	0.0966	aus-1	Yes	-1.91875	0.163884	1.93957	-1.22616	0.757713
251	AWD257	CHINE_KANAI	IRRI	31760		Bangladesh		0.0007	0.9973	0.0008	0.0012	jap	Yes	5.99665	3.82188	-0.684622	-0.79139	1.11854
252	AWD258	CHOUDDA_MUGUR	IRRI	31764		Bangladesh		0.0188	0.0111	0.0118	0.9583	aus-2	Yes	-1.68652	0.4423	-1.49103	-1.55277	-0.654261
253	AWD259	DUDH_SAIL	IRRI	31775		Bangladesh		0.1369	0.0053	0.8529	0.0049	aus-1	Yes	-0.974182	-0.203739	2.31052	-1.3166	-0.686964
254	AWD260	KACHRA_BORON	IRRI	31823		Bangladesh		0.1472	0.8235	0.0155	0.0138	jap	Yes	4.94233	2.50983	-0.0574617	-0.430549	1.17259
255	AWD261	KAIKA_DHAN	IRRI	31824		Bangladesh		0.0358	0.0151	0.7458	0.2033	aus-admix	No	-1.12328	0.365185	1.51573	-1.308	0.0349356
256	AWD262	K_LI_JIRA	IRRI	31853		Bangladesh		0.0025	0.9679	0.0125	0.0172	jap	Yes	5.37071	3.36795	-0.215397	-0.431233	1.14304
257	AWD263	MULOI	IRRI	31890		Bangladesh		0.9948	0.0035	0.0008	0.0008	ind	Yes	3.16723	-4.58681	-0.0048694	-0.417308	-0.994794
258	AWD264	PATHOR_KUCHI	IRRI	31911		Bangladesh		0.9757	0.014	0.0034	0.007	ind	Yes	2.50484	-4.15291	-0.493472	0.0247544	-0.881555
259	AWD265	SOMRA	IRRI	31937		Bangladesh		0.9812	0.0164	0.0015	0.0009	ind	Yes	3.01487	-4.58138	0.549839	0.696603	-0.296739
260	AWD266	HASHA_BORON	IRRI	31956		Bangladesh		0.9615	0.0337	0.0031	0.0017	ind	Yes	3.06001	-3.92837	0.618489	-0.206323	-1.03371
261	AWD267	CHIMANSAL	IRRI	33956		India		0.9835	0.0008	0.0054	0.0102	ind	Yes	2.51536	-4.34751	-0.412714	0.171544	-0.399387
262	AWD268	ITAL	IRRI	34061		India		0.4506	0.5452	0.0015	0.0028	admix	No	4.48167	-0.364424	-0.311479	0.115111	1.07016
263	AWD269	SHADA_BORO	IRRI	34752		Bangladesh		0.0004	0.0003	0.9964	0.0029	aus-1	Yes	-2.17748	0.391879	2.36504	1.42785	0.0089102
264	AWD270	JAGAL_1640_A	IRRI	34800		India		0.0004	0.0003	0.9969	0.0023	aus-1	Yes	-1.9844	0.658898	2.63975	1.49242	0.096429
265	AWD271	CHANDRA_KANA	IRRI	34876		India		0.0016	0.0242	0.55	0.4242	aus-admix	No	-1.36033	0.38521	0.603639	-0.972994	-0.591906
266	AWD272	CHANDRA_MUKHI	IRRI	34880		India		0.0007	0.0004	0.7884	0.2105	aus-admix	No	-1.95662	0.498918	1.3986	-1.95216	0.519994
267	AWD273	GOHAMA_BHADRI	IRRI	34917		India		0.0009	0.0005	0.5544	0.4442	aus-admix	No	-1.98486	0.767214	0.439966	-1.80324	-0.0536763
268	AWD274	HIJLI	IRRI	34925		India		0.0006	0.0003	0.7867	0.2124	aus-admix	No	-2.09731	0.506038	1.52138	-1.60584	1.18572
269	AWD275	JAGAL	IRRI	34928		India		0.0013	0.0006	0.0689	0.9292	aus-2	Yes	-1.69786	0.782919	-1.73663	-0.501118	-1.17391
270	AWD276	JATI_AUS	IRRI	34940		India		0.0311	0.0004	0.2111	0.7574	aus-admix	No	-1.8512	0.144274	-0.619699	0.0476472	-0.41508
271	AWD277	KAILAS	IRRI	34957		India		0.2297	0.0004	0.4182	0.3517	admix	No	-1.03628	-1.20361	0.436548	0.326322	-0.758171
272	AWD278	KALINDI	IRRI	34964		India		0.0801	0.0005	0.9121	0.0073	aus-1	Yes	-1.16853	-0.382769	1.55134	-0.983282	0.378238
273	AWD279	KALO_BIRA	IRRI	34966		India		0.0006	0.0003	0.734	0.2651	aus-admix	No	-2.09418	0.212212	1.19349	-1.76619	0.383334
274	AWD280	KELE_BARI	IRRI	34984		India		0.0007	0.0005	0.0029	0.9959	aus-2	Yes	-1.30733	0.912617	-1.32816	-0.185985	-0.520085
275	AWD281	KHASHIA_PANJA	IRRI	34996		India		0.0007	0.0005	0.5864	0.4123	aus-admix	No	-1.53877	0.930551	0.509451	-1.04913	1.05111
276	AWD282	KUBIL_RASH	IRRI	35005		India		0.0005	0.0003	0.3118	0.6874	aus-admix	No	-2.28824	0.589307	-0.227744	-0.454379	-0.697933
277	AWD283	M_136-20	IRRI	35053		India		0.0008	0.0009	0.7849	0.2133	aus-admix	No	-1.31711	0.649501	1.57639	-1.38699	-0.114489
278	AWD284	NAI_DUMUR	IRRI	35057		India		0.0127	0.0031	0.3037	0.6806	aus-admix	No	-1.96661	0.634848	-0.244047	-0.678922	0.591615
279	AWD285	PADMA_AUS	IRRI	35078		India		0.9957	0.0006	0.0023	0.0014	ind	Yes	2.45586	-4.71771	0.136493	0.213097	0.182532
280	AWD286	PADMA_SAIL	IRRI	35079		India		0.0009	0.001	0.054	0.9441	aus-2	Yes	-1.81608	0.286759	-1.64069	0.289594	-1.03327
281	AWD287	PAN_BORA	IRRI	35088		India		0.0004	0.0003	0.0013	0.998	aus-2	Yes	-1.98971	0.597727	-2.24747	0.484244	-1.22186
282	AWD288	SATIA	IRRI	35136		India		0.0061	0.0131	0.2407	0.7401	aus-admix	No	-1.59012	1.15078	-0.717917	-1.12158	-0.704066
283	AWD289	SETE	IRRI	35143		India		0.0008	0.0004	0.195	0.8037	aus-2	Yes	-1.69191	0.531486	-0.738276	-1.5213	-1.0439
284	AWD290	SHAMLA_MEGHI	IRRI	35148		India		0.0004	0.0003	0.0022	0.997	aus-2	Yes	-2.23952	0.637218	-1.84247	-0.281115	-1.44735
285	AWD291	SHANI	IRRI	35149		India		0.0006	0.0004	0.9034	0.0956	aus-1	Yes	-1.92544	0.555815	1.68149	-1.12531	1.20115
286	AWD292	SHETE_BHADO	IRRI	35152		India		0.035	0.0006	0.602	0.3624	aus-admix	No	-1.29184	0.340426	0.59338	-1.47082	1.44216
287	AWD293	SOA_MUKHI	IRRI	35158		India		0.002	0.0014	0.0166	0.98	aus-2	Yes	-1.56409	0.131984	-1.89814	0.710287	-0.483696
288	AWD294	SOASI	IRRI	35159		India		0.061	0.0009	0.4689	0.4692	aus-admix	No	-1.42455	0.136165	0.200293	-0.613281	1.18965
289	AWD295	SXC290	IRRI	35181		India		0.0048	0.0004	0.4059	0.5888	aus-admix	No	-1.56756	-0.282679	-0.0590047	-0.873601	0.421399
290	AWD296	TARA	IRRI	35184		India		0.0005	0.0003	0.0049	0.9943	aus-2	Yes	-2.16071	1.00193	-0.970508	-0.466713	-0.605407
291	AWD297	HABIGANJ_BORO_2	IRRI	36827		Bangladesh		0.001	0.0006	0.0022	0.9962	aus-2	Yes	-1.17775	0.219927	-1.83964	1.50641	0.614999
292	AWD298	SORIBHOG	IRRI	37312		Bangladesh		0.0291	0.0008	0.0011	0.9691	aus-2	Yes	-0.994303	-0.247534	-2.87792	2.1321	1.30041
293	AWD299	DESHI_BORO_IRGC_37411	IRRI	37411		Bangladesh		0.0005	0.0004	0.9961	0.003	aus-1	Yes	-2.03077	0.750455	2.45587	1.72208	-0.0639625
294	AWD300	JAGLE_BORO	IRRI	37452		Bangladesh		0.0004	0.0003	0.9981	0.0013	aus-1	Yes	-2.21098	0.453051	2.90674	1.1013	0.28191
295	AWD301	SORISHAFUL	IRRI	37600		Bangladesh		0.001	0.0013	0.0174	0.9802	aus-2	Yes	-1.65356	0.890011	-1.14049	-1.25221	0.0906913
296	AWD302	KALI_JIRA	IRRI	37622		Bangladesh		0.0032	0.9918	0.0019	0.0032	jap	Yes	5.62459	3.35392	-0.439978	-1.08314	1.00702
297	AWD303	LAKAI	IRRI	37640		Bangladesh		0.0006	0.9973	0.0013	0.0009	jap	Yes	5.67279	3.65344	1.35567	1.58202	-2.8763
298	AWD304	LALNAKANDA_41	IRRI	40020		India		0.9965	0.001	0.0011	0.0014	ind	Yes	3.17717	-4.11991	-0.433445	-0.227311	-0.90758
299	AWD305	KADA_176-12	IRRI	40636		India		0.0792	0.0013	0.8981	0.0214	aus-1	Yes	-1.33087	0.222826	1.7565	-0.00400054	-0.179056
300	AWD306	CHINIGURA	IRRI	43805		Bangladesh		0.9968	0.0007	0.0012	0.0014	ind	Yes	3.19873	-4.56026	-0.0123018	0.17477	-0.675585
301	AWD307	DHALAI_KACHARI	IRRI	43811		Bangladesh		0.001	0.0005	0.0013	0.9972	aus-2	Yes	-1.38943	-0.0238977	-2.43028	0.746428	1.15791
302	AWD308	DHALGOIRA	IRRI	43812		Bangladesh		0.002	0.0005	0.8968	0.1007	aus-1	Yes	-1.36392	0.254305	1.74062	-1.95572	0.705854
303	AWD309	GOTA_LEMMA	IRRI	43842		Bangladesh		0.002	0.0004	0.0441	0.9535	aus-2	Yes	-1.76885	0.5521	-1.1653	-0.53642	-0.0594796
304	AWD310	MOTZHUL	IRRI	43928		Bangladesh		0.0007	0.0008	0.0243	0.9743	aus-2	Yes	-1.53607	1.25494	-0.970242	-0.12605	-0.816802
305	AWD311	KALOJIRA	IRRI	44016		Bangladesh		0.0005	0.9985	0.0005	0.0005	jap	Yes	6.29577	4.03411	-0.541781	-0.778179	0.564644
306	AWD312	CROSS_3-18	IRRI	45333		India		0.7381	0.0674	0.1062	0.0883	admix	No	1.7068	-3.13334	-0.123497	-0.194802	0.536946
307	AWD313	CN_2-175-5-31	IRRI	45363		India		0.0034	0.0124	0.2385	0.7457	aus-admix	No	-1.6088	1.20625	-0.72982	-1.12858	-0.70547
308	AWD314	CN_42-1-48-1	IRRI	45366		India		0.9946	0.0007	0.003	0.0017	ind	Yes	2.79346	-4.64091	0.247447	0.316389	0.133506
309	AWD315	DADHISAIL	IRRI	45455		India		0.9972	0.0004	0.0012	0.0012	ind	Yes	2.61985	-4.72005	-0.11016	-0.262106	-0.0323398
310	AWD316	DHINGHA	IRRI	45540		India		0.0006	0.0004	0.3383	0.6607	aus-admix	No	-1.76776	0.80245	0.00176255	-0.3708	-0.810776
311	AWD317	DA_2	IRRI	45625		India		0.0004	0.0003	0.997	0.0022	aus-1	Yes	-1.80703	0.706558	2.7092	1.33251	0.213892
312	AWD318	DA_27-C	IRRI	45628		India		0.0661	0.0189	0.7989	0.1161	aus-admix	No	-1.1003	0.218793	1.89053	-0.599562	-0.661995
313	AWD319	FINE_AUS	IRRI	45647		India		0.9773	0.0011	0.0102	0.0114	ind	Yes	2.55188	-3.83202	-0.110199	0.56281	-0.441479
314	AWD320	GARAL_AUS	IRRI	45675		India		0.9768	0.008	0.0091	0.0061	ind	Yes	3.39178	-4.05459	0.399624	0.723725	-0.652538
315	AWD321	GOUERISAIL	IRRI	45720		India		0.1139	0.0007	0.0031	0.8823	aus-2	Yes	-0.932451	-0.399737	-2.11939	1.07652	0.495282
316	AWD322	CODE_NO_BI_93	IRRI	45849		India		0.561	0.0004	0.0031	0.4355	admix	No	0.459229	-2.67035	-1.32905	0.846835	0.297591
317	AWD323	KAKIA	IRRI	45954		India		0.623	0.0007	0.3663	0.0101	admix	No	1.11201	-2.49336	0.952721	-1.47782	-1.26263
318	AWD324	KALAMKATI_AUS	IRRI	45977		India		0.9963	0.0004	0.0015	0.0018	ind	Yes	2.53081	-4.7631	-0.239328	0.320142	-0.142744
319	AWD325	KALI_AUS	IRRI	45992		India		0.0111	0.0006	0.967	0.0213	aus-1	Yes	-1.52987	-0.242673	2.047	-0.854951	0.41517
320	AWD326	KASHIFUL	IRRI	46066		India		0.1658	0.0012	0.8102	0.0228	aus-1	Yes	-0.837766	-0.436658	2.07162	-1.21795	-0.892089
321	AWD327	KELE_AUS_IRGC_46104	IRRI	46104		India		0.001	0.0003	0.9969	0.0019	aus-1	Yes	-1.79117	-0.236678	2.68762	0.548082	-0.115127
322	AWD328	KUMAR	IRRI	46166		India		0.9914	0.0013	0.0013	0.0059	ind	Yes	2.99512	-3.68574	-0.440761	0.0435579	-0.369771
323	AWD329	PARBATJIRA	IRRI	46517		India		0.0006	0.0004	0.3334	0.6656	aus-admix	No	-1.88984	0.798252	-0.00408541	-0.959104	-1.20337
324	AWD330	SAKET_1	IRRI	46632		India		0.3728	0.0012	0.0094	0.6166	admix	No	-0.118891	-1.50565	-0.93509	0.342578	0.37348
325	AWD331	SATHA	IRRI	46658		India		0.0016	0.0006	0.3636	0.6343	aus-admix	No	-1.67953	0.734121	-0.168175	-0.576222	-0.619451
326	AWD332	SUOKALMA_2	IRRI	46710		India		0.9927	0.0007	0.0048	0.0018	ind	Yes	2.7044	-4.46307	0.268903	0.232765	-0.331195
327	AWD333	CODE_NO_20388	IRRI	46726		India		0.0052	0.0004	0.4073	0.5871	aus-admix	No	-1.53759	-0.290079	-0.0588153	-0.908367	0.401323
328	AWD334	TASKU	IRRI	46734		India		0.0015	0.0006	0.3604	0.6375	aus-admix	No	-1.68306	0.730336	-0.183357	-0.584317	-0.636113
329	AWD335	KHUIDA_BORON	IRRI	49032		Bangladesh		0.0006	0.0005	0.308	0.6909	aus-admix	No	-1.59386	1.0147	-0.082403	-1.25123	-0.602017
330	AWD336	KALIBURI	IRRI	49045		Bangladesh		0.0011	0.0004	0.8984	0.1001	aus-1	Yes	-1.77979	0.307936	1.80966	-1.84735	1.19061
331	AWD337	SORKARI_DHAN	IRRI	49133		Bangladesh		0.8997	0.0008	0.0877	0.0118	ind	Yes	2.23194	-4.10623	0.455906	-1.78764	-0.354996
332	AWD338	DULAAUS	IRRI	49180		Bangladesh		0.0533	0.0018	0.9081	0.0369	aus-1	Yes	-1.19111	-0.094407	2.11606	-0.601398	0.222273
333	AWD339	KHISAIL	IRRI	49220		Bangladesh		0.9346	0.0007	0.0636	0.0012	ind	Yes	2.6791	-4.30528	1.50307	-0.993699	-0.509182
334	AWD340	LOKHI_BORON	IRRI	49283		Bangladesh		0.1661	0.8029	0.0094	0.0216	jap	Yes	4.93107	2.25546	-0.31897	-0.201386	1.1082
335	AWD341	SHOLUI_BORON	IRRI	49295		Bangladesh		0.128	0.8378	0.0137	0.0205	jap	Yes	4.90329	2.61189	-0.24098	-0.501831	1.07114
336	AWD342	CHINGER	IRRI	52107		India		0.0359	0.0007	0.7675	0.1959	aus-admix	No	-1.13368	-0.345533	1.57049	-0.337313	-0.876601
337	AWD343	MALI	IRRI	52193		India		0.998	0.0003	0.0009	0.0007	ind	Yes	2.60612	-5.35853	0.318244	0.422064	-0.689747
338	AWD344	HAUSTE	IRRI	52311		India		0.9268	0.0004	0.024	0.0488	ind	Yes	1.61434	-4.44081	-0.331166	0.0627965	-0.491119
339	AWD345	RIMADJA	IRRI	52370		India		0.8336	0.0006	0.1314	0.0345	ind	Yes	1.77894	-3.86824	0.302657	-0.432755	-0.495472
340	AWD346	SATHIA	IRRI	52485		India		0.9976	0.0005	0.0008	0.0011	ind	Yes	3.05294	-4.50582	-0.59096	-0.473614	-0.929228
341	AWD347	RAJBHOG	IRRI	52738		India		0.0045	0.0005	0.1576	0.8374	aus-2	Yes	-1.70448	0.63541	-0.98825	0.376565	0.0901819
342	AWD348	T_65	IRRI	52773		India		0.0007	0.0007	0.3229	0.6757	aus-admix	No	-1.63353	1.04825	-0.11812	0.0627981	0.509319
343	AWD349	SIRIO	IRRI	53328		India		0.0774	0.0013	0.8946	0.0267	aus-1	Yes	-1.34253	0.221967	1.74925	-0.0172324	-0.171305
344	AWD350	SAITA_BORO	IRRI	53572		Bangladesh		0.0004	0.0003	0.9985	0.0009	aus-1	Yes	-1.98809	0.395244	3.37915	1.37179	0.166356
345	AWD351	GHILAUNA	IRRI	53896		India		0.989	0.0006	0.0071	0.0033	ind	Yes	2.32403	-4.48416	0.175045	-0.0314872	-0.340968
346	AWD352	SHAHPASAND	IRRI	53924		India		0.0006	0.9975	0.0007	0.0013	jap	Yes	5.81043	3.71479	-0.603402	-1.12149	1.06287
347	AWD353	KETURA	IRRI	53996		India		0.9975	0.0004	0.0012	0.0009	ind	Yes	2.91665	-4.5865	0.22511	-0.562033	-0.50093
348	AWD354	KUDA	IRRI	54077		India		0.0791	0.0013	0.8904	0.0292	aus-1	Yes	-1.32194	0.221152	1.71727	-0.00856904	-0.204535
349	AWD355	KALLUNI	IRRI	54728		India		0.0007	0.3178	0.4535	0.228	admix	No	0.288549	2.09568	0.81863	-0.228539	1.15673
350	AWD356	K_64	IRRI	54878		India		0.9772	0.006	0.006	0.0108	ind	Yes	2.31082	-4.31533	-0.368281	0.546141	0.0318769
351	AWD357	KOLI	IRRI	55115		India		0.7351	0.0183	0.2147	0.0318	admix	No	1.58462	-2.94931	0.320259	-0.726291	-0.770611
352	AWD358	JABAR_SAIL	IRRI	58738		Bangladesh		0.0011	0.0006	0.0014	0.9969	aus-2	Yes	-1.38991	-0.0245068	-2.46205	0.745664	1.15139
353	AWD359	KAISHA_BANDA	IRRI	58741		Bangladesh		0.0028	0.0105	0.0844	0.9022	aus-2	Yes	-1.65737	0.996502	-0.754406	-0.237893	0.197982
354	AWD360	KHALISHA_BORO	IRRI	58809		Bangladesh		0.0004	0.0003	0.9984	0.0009	aus-1	Yes	-1.82089	0.339394	3.31545	1.7599	0.180333
355	AWD361	DESHI_BOGURA	IRRI	58840		Bangladesh		0.0004	0.0003	0.9985	0.0008	aus-1	Yes	-2.01019	0.488026	3.35896	1.55009	0.193503
356	AWD362	OMNI_BORO_IRGC_60567	IRRI	60567		Bangladesh		0.0005	0.9974	0.0014	0.0007	jap	Yes	5.78428	3.86755	1.3924	1.11976	-2.71339
357	AWD363	KALASU	IRRI	60966		India		0.0075	0.0008	0.9487	0.0431	aus-1	Yes	-1.26066	-0.303725	2.14675	-0.306185	0.158961
358	AWD364	LALCHI_AUS	IRRI	64786		Bangladesh		0.0007	0.0005	0.4985	0.5004	aus-admix	No	-1.807	0.648092	0.451924	-0.612551	-0.732018
359	AWD365	GORA_DHAN_4	IRRI	66271		India		0.0045	0.0004	0.3466	0.6485	aus-admix	No	-1.77483	0.542573	-0.180969	-0.35146	-0.0689356
360	AWD366	HIZLI_AUS	IRRI	66793		Bangladesh		0.0006	0.0003	0.7865	0.2125	aus-admix	No	-2.09731	0.506038	1.52138	-1.60584	1.18572
361	AWD367	JABOR_SAIL	IRRI	66797		Bangladesh		0.0143	0.0008	0.0062	0.9787	aus-2	Yes	-1.30944	0.103258	-2.10521	1.26192	0.393048
362	AWD368	DUBHI_GORA	IRRI	74567		India		0.0222	0.0501	0.3332	0.5945	aus-admix	No	-1.13965	0.868129	-0.178251	-0.321649	-0.102269
363	AWD369	NAGRI	IRRI	74767		India		0.0324	0.0115	0.4523	0.5038	aus-admix	No	-1.17643	0.361879	0.0766571	0.436831	0.687865
364	AWD370	DJ_29	IRRI	76316		India		0.0005	0.0004	0.9872	0.0119	aus-1	Yes	-2.15508	0.733577	1.86956	-1.24571	1.19368
365	AWD371	CHENGRI_1	IRRI	77227		Bangladesh		0.0009	0.0103	0.9875	0.0013	aus-1	Yes	-1.18537	0.308494	2.46123	-1.02557	0.567288
366	AWD372	LALI_BORO	IRRI	78395		Bangladesh		0.4031	0.0006	0.5888	0.0075	admix	No	0.261815	-1.41536	1.44029	0.826788	-0.53272
367	AWD373	JEERAGA_SAMBA_S	IRRI	78481		India		0.0701	0.9246	0.0014	0.0039	jap	Yes	5.5395	3.0385	-0.37342	-0.701116	1.31182
368	AWD374	RAUSRR_14_KASAUJH_SELECTION	IRRI	79777		India		0.0012	0.9977	0.0006	0.0006	jap	Yes	6.40065	3.5626	-0.321817	-0.81581	0.561475
369	AWD375	RAUSRR_22	IRRI	79780		India		0.0006	0.9977	0.0006	0.0011	jap	Yes	5.93018	3.62978	-1.03614	-1.25312	1.0948
370	AWD376	RAUSRR_28	IRRI	79782		India		0.9951	0.0005	0.0017	0.0027	ind	Yes	2.33581	-4.48616	-0.364853	-0.738971	-0.122988
371	AWD377	RAUSRR_29	IRRI	79783		India		0.9405	0.014	0.0309	0.0146	ind	Yes	2.74194	-3.9792	0.0640069	-1.34925	-0.612517
372	AWD378	RAUSRR_30	IRRI	79784		India		0.9978	0.0003	0.0012	0.0007	ind	Yes	2.68932	-5.07138	0.735588	-0.0523728	-0.294692
373	AWD379	RAUSRR_5	IRRI	79786		India		0.0007	0.9974	0.0009	0.0011	jap	Yes	5.74928	3.57339	-0.518712	-1.24649	1.23302
374	AWD380	RAUSRR_6	IRRI	79787		India		0.9718	0.0006	0.007	0.0206	ind	Yes	2.25516	-4.36322	-0.436711	-0.984565	-0.374929
375	AWD381	PASAI	IRRI	80591		India		0.1601	0.0297	0.6495	0.1607	aus-admix	No	-0.11743	0.0587382	1.5123	-0.277903	-0.0283639
376	AWD382	RAUSRR_12	IRRI	82414		India		0.0016	0.9937	0.0021	0.0026	jap	Yes	6.22598	3.69135	-0.339194	-0.597977	0.497808
377	AWD383	RAUSRR_15	IRRI	82415		India		0.0009	0.997	0.001	0.001	jap	Yes	6.24599	3.69605	-0.333755	-0.60963	0.483137
378	AWD384	RAUSRR_16	IRRI	82416		India		0.0011	0.9972	0.0007	0.0009	jap	Yes	6.35646	3.74081	-0.259472	-0.716142	0.221453
379	AWD385	SHANGA_BORO	IRRI	83867		Bangladesh		0.0004	0.0003	0.9982	0.0011	aus-1	Yes	-1.95367	0.104579	3.20119	1.84845	-0.0756293
380	AWD386	JABAHUL	IRRI	86978		Bangladesh		0.0006	0.0003	0.7793	0.2198	aus-admix	No	-2.09324	0.504049	1.45725	-1.60606	1.14712
381	AWD387	KADA_MONI	IRRI	86981		Bangladesh		0.0006	0.0017	0.4541	0.5436	aus-admix	No	-1.46156	0.797902	0.349901	-1.39526	-0.865707
382	AWD388	RAJ_MUNDO	IRRI	87010		Bangladesh		0.0006	0.0016	0.3684	0.6294	aus-admix	No	-1.61497	1.09686	-0.00483868	-1.52924	-0.776827
383	AWD389	SONALI_BORO	IRRI	110383		Bangladesh		0.2058	0.0725	0.7199	0.0018	admix	No	0.416447	-0.252531	2.38304	1.39516	-0.45001
384	AWD390	TUPA_BORO	IRRI	8355		Bangladesh		0.0004	0.9983	0.0007	0.0006	jap	Yes	5.93834	3.95912	1.11682	1.0448	-2.33934
385	AWD391	TNAU_4611	IRRI	28579		India		0.9978	0.0004	0.0008	0.001	ind	Yes	2.66811	-5.00194	-0.481911	0.0275156	-1.20175
386	AWD392	TUPA_104	IRRI	29425		Bangladesh		0.0004	0.9984	0.0007	0.0006	jap	Yes	5.93844	4.03527	0.950164	0.830622	-2.34135
387	AWD393	TUPA_493	IRRI	29440		Bangladesh		0.0005	0.9977	0.0012	0.0006	jap	Yes	6.0284	3.80301	1.42947	0.89688	-2.58232
388	AWD394	TUSKU	IRRI	35188		India		0.7793	0.0004	0.2119	0.0084	admix	No	1.45259	-3.67464	0.322575	1.03748	-0.00586118
389	AWD395	TEPA_BORO_508	IRRI	46739		India		0.0112	0.0007	0.4505	0.5376	aus-admix	No	-1.36054	0.174165	0.200236	-0.479539	-0.41388
390	AWD396	W_418	IRRI	46788		India		0.1035	0.0082	0.4929	0.3954	aus-admix	No	-0.949947	-0.0375245	0.783614	1.01528	0.961472
391	AWD397	WHITE_DUBHI	IRRI	66911		India		0.0013	0.0005	0.9054	0.0928	aus-1	Yes	-1.44209	0.205338	1.93454	-1.23551	0.921438
392	AWD398	USAR_1	IRRI	74328		India		0.9933	0.0006	0.0045	0.0017	ind	Yes	2.57726	-4.57174	0.350626	-0.460312	-1.04396
393	AWD399	AZUCENA	OryzaSNP		312001	Philippines	Trj	0.0169	0.9801	0.0014	0.0017	jap	Yes	6.42391	3.23871	0.118052	-0.344466	2.21863
394	AWD400	DOM_SUFID	OryzaSNP		312006	Iran	Aro	0.0004	0.9986	0.0004	0.0006	jap	Yes	6.17449	4.13877	-0.402432	-0.762465	0.725318
395	AWD401	DULAR	OryzaSNP		312017	India	Aus	0.0006	0.0004	0.4199	0.579	aus-admix	No	-1.78234	0.76959	-0.0355232	-1.41419	-0.873427
396	AWD402	FR_13A	OryzaSNP		312015	India	Aus	0.098	0.0013	0.8539	0.0469	aus-1	Yes	-1.07552	0.116022	2.1076	-0.295419	-0.794875
397	AWD403	IR_64-21	OryzaSNP		312010	Philippines	Ind	0.8547	0.0079	0.0892	0.0482	ind	Yes	2.6069	-3.45647	-0.2532	0.161079	0.63498
398	AWD404	LI-JIANG-XIN-TUAN-HEI-GU	OryzaSNP		312018	China	Tej	0.0551	0.9338	0.0066	0.0044	jap	Yes	6.15519	3.77701	-0.240493	-0.802947	1.23711
399	AWD405	M_202	OryzaSNP		312011	USA	Tej	0.1198	0.8791	0.0006	0.0006	jap	Yes	6.19165	2.19431	0.0985454	0.351946	1.00179
400	AWD406	MINGHUI-63	OryzaSNP		312009	China	Ind	0.6753	0.1056	0.0126	0.2065	admix	No	2.15325	-2.51424	-0.933581	-0.910179	0.0384256
401	AWD407	MOROBEREKAN	OryzaSNP		312004	Guinea	Trj	0.0172	0.9814	0.0006	0.0008	jap	Yes	6.77123	3.79759	0.242297	0.06465	1.74774
402	AWD408	N_22	OryzaSNP		312003	India	Aus	0.0048	0.0005	0.1528	0.8419	aus-2	Yes	-1.71112	0.633781	-0.996092	0.364643	0.0723787
403	AWD409	NIPPONBARE	OryzaSNP		312005	Japan	Tej	0.001	0.9971	0.0012	0.0007	jap	Yes	6.45655	3.29384	0.503753	-0.651873	1.50597
404	AWD410	POKKALI	OryzaSNP		312020	India	Ind	0.923	0.0474	0.0177	0.012	ind	Yes	2.56576	-3.90812	0.250361	-0.160591	0.0294627
405	DAWN	DAWN	OryzaSNP			USA		0.0051	0.9924	0.0014	0.0011	jap	Yes	6.77842	3.57162	-0.0833464	0.0935788	2.22657
406	NORTAI	NORTAI	OryzaSNP			USA		0.0008	0.998	0.0008	0.0005	jap	Yes	6.81216	3.44505	0.57152	-0.467581	1.94036
407	RHM152	T_1_IRGC_117902	RDP1		301143	India	Aus	0.0362	0.0005	0.0032	0.9601	aus-2	Yes	-1.40603	0.452305	-1.38638	0.596697	0.69013
408	RHM153	T_26	RDP1		301144	India	Aus	0.001	0.0005	0.0022	0.9964	aus-2	Yes	-1.67276	0.534797	-1.70153	0.522415	0.279077
409	RHM178	ARC_6578	RDP1		301169	India	Aus	0.1425	0.0009	0.0008	0.8557	aus-2	Yes	-0.175689	-0.338908	-2.72327	2.00962	1.46676
410	RHM18	BJ_1	RDP1		301016	India	Aus	0.0004	0.0046	0.9937	0.0012	aus-1	Yes	-1.91108	0.138867	2.99692	0.558219	0.255548
411	RHM19	BLACK_GORA	RDP1		301017	India	Aus	0.0509	0.001	0.2476	0.7005	aus-admix	No	-1.50848	0.84983	-0.544272	-0.254596	-0.321993
412	RHM314	CTG_1516	RDP1		301304	Bangladesh	Aus	0.0008	0.0004	0.0017	0.9972	aus-2	Yes	-1.51662	0.660472	-1.90188	0.655374	-1.14338
413	RHM316	DD_62	RDP1		301306	Bangladesh	Aus	0.0011	0.0007	0.0021	0.9961	aus-2	Yes	-1.19011	0.218291	-1.85434	1.50549	0.606447
414	RHM317	DJ_123	RDP1		301307	Bangladesh	Aus	0.0005	0.0006	0.4146	0.5844	aus-admix	No	-2.06261	1.03971	0.215983	-1.10794	-0.497681
415	RHM318	DJ_24	RDP1		301308	Bangladesh	Aus	0.0005	0.0004	0.002	0.9971	aus-2	Yes	-1.73539	0.898879	-2.18209	-0.485644	-1.02535
416	RHM320	DM_43	RDP1		301310	Bangladesh	Aus	0.0063	0.0005	0.9795	0.0138	aus-1	Yes	-1.6313	0.227614	2.42779	-0.0887278	0.0846483
417	RHM321	DM_56	RDP1		301311	Bangladesh	Aus	0.0005	0.0003	0.0019	0.9973	aus-2	Yes	-1.95731	0.197867	-2.01423	-0.00750463	-1.00271
418	RHM322	DM_59	RDP1		301312	Bangladesh	Aus	0.0008	0.0004	0.002	0.9968	aus-2	Yes	-1.52533	0.652925	-1.87337	0.670317	-1.12856
419	RHM323	DNJ_140	RDP1		301313	Bangladesh	Aus	0.0022	0.1032	0.0197	0.8749	aus-2	Yes	-0.372441	0.527255	-1.18201	1.30276	0.803144
420	RHM324	DV_123	RDP1		301314	Bangladesh	Aus	0.0006	0.0003	0.002	0.9971	aus-2	Yes	-1.96092	0.194162	-2.01127	-0.00928705	-1.01129
421	RHM326	GHORBHAI	RDP1		301316	Bangladesh	Aus	0.0206	0.0011	0.0013	0.977	aus-2	Yes	-0.347737	-0.383759	-2.52915	2.14355	1.12525
422	RHM327	GORIA	RDP1		301317	Bangladesh	Aus	0.0021	0.0004	0.8335	0.1639	aus-1	Yes	-1.43471	0.03528	1.34634	-2.70956	0.81749
423	RHM328	JAMIR	RDP1		301318	Bangladesh	Aus	0.0027	0.0004	0.9944	0.0025	aus-1	Yes	-1.98452	0.437544	2.32631	1.36233	0.369685
424	RHM329	KACHILON	RDP1		301319	Bangladesh	Aus	0.0008	0.0004	0.5739	0.4249	aus-admix	No	-1.90155	0.533424	0.610334	-1.71468	0.990981
425	RHM345	DZ_193	RDP1		301335	Bangladesh	Aus	0.0005	0.0007	0.2555	0.7434	aus-admix	No	-1.84805	1.27614	-0.243447	-0.0776938	-1.20153
426	RHM346	KARKATI_87	RDP1		301336	Bangladesh	Aus	0.0768	0.0015	0.1381	0.7836	aus-admix	No	-1.41671	0.201215	-0.425185	0.418181	-0.104552
427	RHM353	ARC_10376	RDP1		301341	India	Aus	0.0558	0.0008	0.2483	0.6952	aus-admix	No	-1.28887	0.382252	-0.266497	-0.610793	0.928122
428	RHM357	9524	RDP1		301345	India	Aus	0.0201	0.1122	0.0028	0.865	aus-2	Yes	-0.220111	0.592048	-2.08223	1.6502	2.11943
429	RHM359	SURJAMKUHI	RDP1		301347	India	Aus	0.0006	0.0004	0.0012	0.9979	aus-2	Yes	-1.67263	0.739513	-2.12359	-0.040741	-2.03984
430	RHM360	PTB_30	RDP1		301348	India	Aus	0.0008	0.0022	0.1128	0.8842	aus-2	Yes	-1.74026	0.353342	-1.15356	0.680257	-0.788412
431	RHM44	DHALA_SHAITTA	RDP1		301041	Bangladesh	Aus	0.0022	0.0004	0.0024	0.9951	aus-2	Yes	-1.32767	-0.239378	-1.87034	2.00075	1.4647
432	RHM49	DV_85	RDP1		301045	Bangladesh	Aus	0.0013	0.0008	0.9923	0.0057	aus-1	Yes	-1.6309	0.235426	2.2594	0.307498	0.0144814
433	RHM50	DZ_78	RDP1		301046	Bangladesh	Aus	0.0008	0.0003	0.3774	0.6214	aus-admix	No	-1.91603	0.532063	-0.0318139	-1.15699	-0.692659
434	RHM6	ARC_7229	RDP1		301006	India	Aus	0.1933	0.0667	0.0012	0.7388	admix	No	0.589266	-0.363679	-2.47362	2.30022	1.84305
435	RHM78	JHONA_349	RDP1		301071	India	Aus	0.0756	0.0012	0.1586	0.7646	aus-admix	No	-1.40945	0.203293	-0.421869	0.418241	-0.0963768
436	RHM81	KALAMKATI	RDP1		301074	India	Aus	0.0004	0.0003	0.0014	0.9979	aus-2	Yes	-1.94823	0.916314	-2.29766	0.714507	0.0795417
437	RHM85	KASALATH	RDP1		301077	India	Aus	0.039	0.0008	0.8425	0.1177	aus-1	Yes	-1.14714	0.0729577	1.93892	-0.207141	0.818792
438	AWD411	SADU_CHO	OryzaSNP		312002	Korea	Ind	0.884	0.1049	0.0023	0.0089	ind	Yes	3.10996	-3.52068	-0.0806424	0.362274	0.695659
439	AWD412	SHAN_HUANG_ZHAN-2	OryzaSNP		312014	China	Ind	0.8861	0.0069	0.0482	0.0589	ind	Yes	2.58843	-3.63025	-0.314159	-0.232346	0.140989
440	AWD413	SWARNA	OryzaSNP		312012	India	Ind	0.9966	0.0008	0.0014	0.0012	ind	Yes	2.61565	-4.92794	-0.111357	-0.629698	-0.545736
441	AWD414	TAINUNG_67	OryzaSNP		312007	Taiwan	Tej	0.0234	0.9753	0.0008	0.0005	jap	Yes	6.54785	3.33174	0.530839	-0.6743	1.3432
442	AWD415	ZHENSHAN_97B	OryzaSNP		312008	China	Ind	0.8829	0.1119	0.0018	0.0034	ind	Yes	3.15907	-4.21207	-0.717242	0.173688	0.607379
443	AWD416	ASWINA	OryzaSNP		312016	Bangladesh		0.873	0.0013	0.1191	0.0066	ind	Yes	2.27395	-3.65444	0.887816	-0.111539	-0.287145
444	AWD418	RAYADA	OryzaSNP		312019	Bangladesh		0.0452	0.0428	0.9029	0.0091	aus-1	Yes	-1.12711	0.627467	2.26396	-0.730275	-0.267609
445	USA1	SAFED	USDA	67155		India		0.0793	0.0056	0.1987	0.7164	aus-admix	No	-1.3355	0.118112	-0.511534	0.36745	0.0492356
446	USA10	IARI_6621	USDA	353722		India		0.2207	0.0021	0.001	0.7762	admix	No	0.260101	-0.51695	-2.82887	2.2968	2.49507
447	USA11	P_32	USDA	385693		India		0.2332	0.0014	0.0421	0.7233	admix	No	-0.224545	-0.333875	-1.1747	1.33045	1.77184
448	USA12	99216	USDA	389863		India		0.0015	0.0006	0.001	0.9968	aus-2	Yes	-0.957643	0.207329	-2.84565	2.23463	1.12486
449	USA13	NP_97	USDA	406074		India		0.0608	0.0006	0.0044	0.9341	aus-2	Yes	-1.26887	0.358272	-1.16592	0.572337	0.943105
450	USA14	ARC_10693	RDP1	373551		India		0.0012	0.0004	0.0038	0.9946	aus-2	Yes	-1.79661	0.107122	-1.6038	0.522214	0.279712
451	USA15	DNJ_179	USDA	393112		Bangladesh		0.0005	0.0004	0.0076	0.9915	aus-2	Yes	-1.95006	0.901231	-1.08952	-1.38326	-0.204026
452	USA16	DJ_102	USDA	403114		Bangladesh		0.0007	0.0005	0.2324	0.7664	aus-admix	No	-1.82559	0.982777	-0.476844	-1.67939	-0.674267
453	USA17	DNJ_121	USDA	403214		Bangladesh		0.0577	0.0313	0.1387	0.7724	aus-admix	No	-1.29508	-0.00521606	-0.861285	-0.291672	0.985447
454	USA18	DNJ_169	USDA	403235		Bangladesh		0.0487	0.0019	0.1806	0.7688	aus-admix	No	-1.54001	0.26548	-0.788845	-1.06632	1.0172
455	USA19	DV_118	RDP1	403304		Bangladesh		0.0005	0.0003	0.0016	0.9976	aus-2	Yes	-2.02872	0.525491	-1.99866	0.234286	-0.91377
456	USA2	IARI_6626	USDA	353723		India		0.3267	0.0019	0.001	0.6703	admix	No	0.687854	-1.04774	-2.58792	2.27774	2.02002
457	USA20	PACHODI_427	USDA	431005		India		0.0014	0.0003	0.9966	0.0017	aus-1	Yes	-1.63484	-0.373038	2.8053	0.0849241	-0.175361
458	USA21	BOWALIA_PI_574758	USDA	574758		Bangladesh		0.0006	0.0004	0.833	0.166	aus-1	Yes	-2.04175	0.496794	1.79001	-0.667133	0.435434
459	USA22	ARC_10303	RDP1	373452		India		0.0006	0.0006	0.0986	0.9003	aus-2	Yes	-1.68875	0.975626	-0.564641	-1.21333	-0.278638
460	USA23	ARC_10378	RDP1	373463		India		0.0006	0.0004	0.6623	0.3368	aus-admix	No	-2.00071	0.496567	0.884318	-1.95772	0.217044
461	USA24	P_35	USDA	385697		India		0.0031	0.0067	0.7005	0.2897	aus-admix	No	-1.31939	0.674516	1.50658	-0.0699861	0.204809
462	USA25	DA_24	USDA	402991		Bangladesh		0.0008	0.0004	0.0327	0.9661	aus-2	Yes	-1.74187	0.885093	-0.916588	-0.0538736	-1.36803
463	USA26	THUBRI	USDA	574793		Bangladesh		0.0011	0.0161	0.2578	0.725	aus-admix	No	-1.79042	0.521379	-0.386328	-0.597265	-0.201337
464	USA27	FULBADAM	USDA	574997		Bangladesh		0.0015	0.001	0.4685	0.529	aus-admix	No	-1.67118	0.455655	-0.0418129	-1.24847	0.205653
465	RAF1	BAWOI	BAU			Bangladesh		0.0007	0.0004	0.5673	0.4316	aus-admix	No	-1.79076	0.534631	0.916226	0.220208	-0.672292
466	RAF2	LAKHAI	BAU			Bangladesh		0.0006	0.9972	0.0015	0.0008	jap	Yes	5.66685	3.68305	1.42789	1.59596	-2.85937
467	USA3	IARI_7449	USDA	353746		India		0.3024	0.0072	0.0011	0.6893	admix	No	0.761143	-0.97809	-2.49457	2.35349	1.80342
468	RAF3	BORAYA	BAU			Bangladesh		0.0005	0.9978	0.001	0.0007	jap	Yes	5.75725	3.7961	1.11666	1.32306	-2.65527
469	RAF4	BOGURA	BAU			Bangladesh		0.0004	0.0003	0.9984	0.001	aus-1	Yes	-2.0434	0.329163	3.41151	1.39038	0.267935
470	RAF5	LAHAYA	BAU			Bangladesh		0.0006	0.9973	0.0013	0.0008	jap	Yes	5.69992	3.63115	1.36313	1.6304	-2.81806
471	RAF6	DESHI_BORO	BAU			Bangladesh		0.9972	0.0004	0.0012	0.0012	ind	Yes	2.8004	-4.97379	-0.270877	0.215675	-0.32021
472	RAF7	TUPA	BAU			Bangladesh		0.0004	0.0003	0.9982	0.0011	aus-1	Yes	-1.94898	0.276772	3.17211	1.81121	0.230998
473	RAF8	CHHOLA_BORO	BAU			Bangladesh		0.0004	0.0003	0.9975	0.0018	aus-1	Yes	-2.19636	0.553055	2.66306	1.27496	0.371421
474	RAF9	CHHOLA_BORO_2	BAU			Bangladesh		0.0004	0.0003	0.9984	0.0009	aus-1	Yes	-1.99893	0.610492	3.23435	1.37806	0.250578
475	RAF10	GOA_BISH	BAU			Bangladesh		0.0006	0.0041	0.994	0.0013	aus-1	Yes	-1.853	0.268453	3.16358	1.88229	-0.000636526
476	RAF11	LAFAI	BAU			Bangladesh		0.0004	0.0003	0.9983	0.0011	aus-1	Yes	-2.08002	0.510766	3.23442	1.41288	0.221006
477	RAF12	OMNI_BORO	BAU			Bangladesh		0.0004	0.0003	0.9982	0.0011	aus-1	Yes	-1.93015	0.637717	3.26336	1.87553	0.164174
478	USA4	PURPLE_PUTTU	USDA	377620		India		0.232	0.0015	0.0033	0.7632	admix	No	0.075487	-0.374123	-1.6918	1.82621	0.906531
479	RAF13	CHAILI_BOROI	BAU			Bangladesh		0.0004	0.0003	0.9983	0.001	aus-1	Yes	-1.8191	0.47394	3.38546	1.87411	0.150182
480	RAF14	CHANDAINA	BAU			Bangladesh		0.9823	0.0121	0.0024	0.0032	ind	Yes	2.95055	-3.82113	-0.268375	0.141154	-0.727998
481	RAF15	SADA_BORO	BAU			Bangladesh		0.0004	0.0003	0.9979	0.0014	aus-1	Yes	-1.7812	0.394709	3.16875	2.06416	0.110784
482	RAF16	AKHNI_SAIL	BAU			Bangladesh		0.8745	0.0458	0.0575	0.0223	ind	Yes	2.51283	-3.76407	0.407163	0.102453	-0.257243
483	RAF17	GOBIR_SAIL	BAU			Bangladesh		0.0004	0.9983	0.0007	0.0006	jap	Yes	5.8205	4.00343	0.753717	1.11556	-2.56252
484	RAF18	DUMSIA_81	BAU			Bangladesh		0.0006	0.9975	0.0008	0.0011	jap	Yes	5.80533	3.68654	-0.362253	-0.494997	0.848298
485	RAF19	TULSI_BORO	BAU			Bangladesh		0.0004	0.0003	0.9984	0.0009	aus-1	Yes	-1.92693	0.576844	3.35429	1.51211	0.151326
486	RAF20	GACHI	BAU			Bangladesh		0.0005	0.9977	0.0009	0.0009	jap	Yes	5.61647	3.88984	0.687371	1.36753	-2.89785
487	RAF21	KAZLA_BORO	BAU			Bangladesh		0.0005	0.0003	0.9974	0.0018	aus-1	Yes	-1.94005	0.35162	3.1453	2.08716	0.0569796
488	RAF22	GUL_TEPI	BAU			Bangladesh		0.0005	0.9978	0.0009	0.0008	jap	Yes	5.76955	3.73753	1.0957	1.20765	-2.73425
489	USA5	P_79	USDA	385722		India		0.0028	0.0283	0.0479	0.9211	aus-2	Yes	-1.41294	0.59565	-0.901522	0.377554	-0.106615
490	RAF23	RATA_BORO	BAU			Bangladesh		0.0005	0.0003	0.9972	0.0019	aus-1	Yes	-1.81111	0.227867	3.08764	2.02197	-0.0463846
491	RAF24	HAZI_SAIL	BAU			Bangladesh		0.9889	0.0016	0.003	0.0065	ind	Yes	2.5046	-4.22972	-0.723067	-0.220857	0.47885
492	RAF25	CHOUDHURY_SAIL	BAU			Bangladesh		0.0005	0.1467	0.8513	0.0014	aus-1	Yes	-0.78186	1.33608	2.93031	1.8572	-0.564281
493	RAF26	BACHI_BORO	BAU			Bangladesh		0.0004	0.9982	0.0007	0.0007	jap	Yes	5.78831	3.98695	1.04615	1.17252	-2.51028
494	RAF27	LARA	BAU			Bangladesh		0.3119	0.0015	0.6834	0.0032	admix	No	-0.245141	-1.31324	2.10838	1.00172	0.15076
495	RAF28	ASAHI	BAU			Bangladesh		0.9872	0.0025	0.0027	0.0076	ind	Yes	2.98397	-4.66347	-0.495986	0.903084	0.405963
496	RAF29	BR_3	BAU			Bangladesh		0.9556	0.0008	0.0044	0.0391	ind	Yes	2.40139	-3.83992	-0.895169	-0.671135	-0.387723
497	RAF30	BR_6	BAU			Bangladesh		0.8621	0.0006	0.1261	0.0112	ind	Yes	2.01224	-3.87327	-0.00186763	-0.544853	0.567322
498	RAF31	BR_16	BAU			Bangladesh		0.0004	0.0005	0.9954	0.0037	aus-1	Yes	-2.02088	0.753373	2.45878	1.7182	-0.0562719
499	RAF32	BRRI_DHAN_28	BAU			Bangladesh		0.9677	0.0009	0.0277	0.0036	ind	Yes	2.63982	-3.88467	0.118876	0.0101349	-0.0790288
500	USA6	POLMAN	USDA	388298		India		0.0398	0.0005	0.0039	0.9559	aus-2	Yes	-1.35596	0.358599	-1.27556	0.632759	0.815895
501	RAF33	BRRI_DHAN_29	BAU			Bangladesh		0.9949	0.0005	0.0029	0.0016	ind	Yes	2.51303	-4.45449	0.259032	-0.257006	-0.471177
502	RAF34	BRRI_DHAN_45	BAU			Bangladesh		0.9681	0.0239	0.0042	0.0038	ind	Yes	2.97133	-3.88113	-0.412032	-0.233403	-0.556786
503	RAF35	BRRI_DHAN_47	BAU			Bangladesh		0.9891	0.0009	0.0046	0.0054	ind	Yes	2.92137	-4.49761	-0.300792	-0.318962	0.874244
504	RAF36	BRRI_DHAN_50	BAU			Bangladesh		0.9843	0.0037	0.004	0.008	ind	Yes	2.67307	-3.73253	-0.702416	-0.411547	-0.16717
505	RAF37	BINA_DHAN_5	BAU			Bangladesh		0.9908	0.0009	0.0012	0.0071	ind	Yes	2.86231	-4.05776	-1.23296	-0.232286	-0.379362
506	RAF38	BINA_DHAN_6	BAU			Bangladesh		0.9978	0.0004	0.0008	0.001	ind	Yes	2.85653	-4.71082	-0.49697	0.065313	-0.5623
507	RAF39	BINA_DHAN_8	BAU			Bangladesh		0.9881	0.0009	0.005	0.006	ind	Yes	2.92039	-4.49516	-0.30675	-0.312254	0.87221
508	RAF40	IRATOM_24	BAU			Bangladesh		0.9961	0.0005	0.0011	0.0022	ind	Yes	2.91436	-4.2922	-0.658993	-0.426128	-0.979465
509	USA7	DJ_53	USDA	403091		Bangladesh		0.0024	0.0009	0.0011	0.9955	aus-2	Yes	-1.75235	0.643231	-2.26642	-0.154605	-0.638437
510	USA8	DNJ_140_PI_403224	USDA	403224		Bangladesh		0.0027	0.1045	0.0167	0.8761	aus-2	Yes	-0.359153	0.510379	-1.17489	1.27689	0.795937
511	USA9	ZIRI	USDA	67148		India		0.005	0.0063	0.2422	0.7465	aus-admix	No	-1.48198	0.317528	-0.606931	0.44748	0.204537
