# Supplementary material for: Assessing the genetic diversity of rice originating from Bangladesh, Assam and West Bengal
Source: Rice (N Y). 2015 Dec 1;8:35. doi: 10.1186/s12284-015-0068-z (PMC4667538; doi:10.1186/s12284-015-0068-z)
Supplement: Additional file 4: Table S2. — Accessions of Panel B with STRUCTURE group membership. (XLSX 18 kb) [file 12284_2015_68_MOESM4_ESM.xlsx]

## Sheet: Sheet1
Supplementary Table 2- accessions of Panel B with STRUCTURE group membership
Accession	code	Name	Cultivar	State	Place of collection	Status	ind	jap	aus-1	aus-2	Group(80%)
1	AWB001	Assam-Banglami	Banglami	Assam	Kumolia, Biswanath Chariali	Landrace	0.0715	0.0752	0.3398	0.5135	aus-admix
2	AWB002	Assam-Banglami-1	Banglami-1	Assam	Koliabor, Nagaon	Landrace	0.0054	0.0097	0.1859	0.799	aus-admix
3	AWB003	Assam-Betguti	Betguti	Assam	Biswanath Chariali	Landrace	0.049	0.0026	0.0495	0.8989	aus-2
4	AWB004	Assam-Bhaluai	Bhaluai	Assam	Karbianglong	Landrace	0.9965	0.0008	0.0014	0.0012	ind
5	AWB005	Assam-Bijeta	Bijeta	Assam	Jinjia, Sonitpur	Improved	0.7622	0.0024	0.2252	0.0102	admix
6	AWB006	Assam-Boga-Ahu	Boga Ahu	Assam	Tangla, Darrang	Landrace	0.0016	0.0006	0.2135	0.7843	aus-admix
7	AWB007	Assam-Borjahingia	Borjahingia	Assam	North Lakhimpur	Landrace	0.0017	0.0007	0.4305	0.5671	aus-admix
8	AWB008	Assam-Chama-Ahu	Chama Ahu	Assam	Dibrugarh	Landrace	0.0025	0.9948	0.0011	0.0016	jap
9	AWB009	Assam-Dogaranga	Dogaranga	Assam	Sipajhar, Mangaldoi	Landrace	0.0116	0.0058	0.113	0.8695	aus-2
10	AWB010	Assam-Gamiri	Gamiri	Assam	Naoboicha, Sonitpur	Landrace	0.997	0.0007	0.001	0.0012	ind
11	AWB011	Assam-Ikra	Ikra	Assam	Nalbari, Assam	Landrace	0.1349	0.781	0.0328	0.0513	admix
12	AWB012	Assam-Inglong-Bora	Inglong Bora	Assam	Karbianglong	Landrace	0.9943	0.0009	0.003	0.0019	ind
13	AWB013	Assam-Inglongkiri	Inglongkiri	Assam	RARS, Diphu	Improved	0.1384	0.0029	0.0025	0.8563	aus-2
14	AWB014	Assam-Joraahu	Joraahu	Assam	Kumolia, Sonitpur	Landrace	0.5138	0.4828	0.0016	0.0018	admix
15	AWB015	Assam-Kardisonlok	Kardisonlok	Assam	Karbianglong	Landrace	0.4482	0.0651	0.0037	0.4829	admix
16	AWB016	Assam-Koejeira	Koejeira	Assam	Nalbari, Assam	Landrace	0.0017	0.0007	0.7557	0.2419	aus-admix
17	AWB017	Assam-Kola-Ahu	Kola Ahu	Assam	Naharbari, Sonitpur	Landrace	0.007	0.0035	0.7734	0.2162	aus-admix
18	AWB018	Assam-Kolagoria	Kolagoria	Assam	Kumolia, Biswanath Chariali	Landrace	0.0022	0.0036	0.8075	0.1867	aus-1
19	AWB019	Assam-Kolasophila	Kolasophila	Assam	Bogribari, Dhubri	Landrace	0.9121	0.0384	0.0326	0.017	ind
20	AWB020	Assam-Kopoukuli-Ahu	Kopoukuli Ahu	Assam	Karbi Anglong	Landrace	0.0659	0.0021	0.2581	0.674	aus-admix
21	AWB021	Assam-Maghi-Ahu	Maghi Ahu	Assam	North Lakhimpur	Landrace	0.0216	0.0056	0.2115	0.7613	aus-admix
22	AWB022	Assam-Maichu-Bora	Maichu Bora	Assam	Karbianglong	Landrace	0.2432	0.6765	0.0037	0.0767	admix
23	AWB023	Assam-Maigubiron	Maigubiron	Assam	Karbianglong	Landrace	0.1187	0.026	0.0029	0.8525	aus-2
24	AWB024	Assam-Maniram	Maniram	Assam	AAU, Jorhat	Improved	0.989	0.0015	0.0062	0.0032	ind
25	AWB025	Assam-Naka	Naka	Assam	Arunachal Pradesh	Landrace	0.1244	0.0013	0.0034	0.8709	aus-2
26	AWB026	Assam-Nania	Nania	Assam	North Lakhimpur	Landrace	0.9936	0.0011	0.002	0.0034	ind
27	AWB027	Assam-Pahari-Bora	Pahari Bora	Assam	Karbi Anglong	Landrace	0.9949	0.0013	0.0022	0.0016	ind
28	AWB028	Assam-Pahari-Lahi	Pahari Lahi	Assam	Karbianglong	Landrace	0.984	0.005	0.004	0.0071	ind
29	AWB029	Assam-Pahari-Lahi2	Pahari Lahi2	Assam	Karbi Anglong	Landrace	0.0697	0.0091	0.0526	0.8686	aus-2
30	AWB030	Assam-Ranjit	Ranjit	Assam	AAU, Jorhat	Improved	0.985	0.0055	0.0064	0.0031	ind
31	AWB031	Assam-Ronga-joha	Ronga joha	Assam	Lakhimpur	Landrace	0.9933	0.0009	0.0021	0.0037	ind
32	AWB032	Assam-Rongadhuria	Rongadhuria	Assam	Dhubri	Landrace	0.0305	0.0231	0.1326	0.8138	aus-2
33	AWB033	Assam-Rongadoria	Rongadoria	Assam	Kumolia, Biswanath Chariali	Landrace	0.0697	0.0094	0.1055	0.8154	aus-2
34	AWB034	Assam-Socket	Socket	Assam	Karbianglong	Landrace	0.1389	0.0072	0.0111	0.8428	aus-2
35	AWB035	Assam-Sokbhothung	Sokbhothung	Assam	Karbianglong	Landrace	0.3721	0.0055	0.0041	0.6183	admix
36	AWB036	Assam-Sokcherop	Sokcherop	Assam	Karbianglong	Landrace	0.1967	0.0011	0.0026	0.7996	admix
37	AWB037	Assam-Sokjonthi	Sokjonthi	Assam	Karbianglong	Landrace	0.9929	0.0006	0.0016	0.0048	ind
38	AWB038	Assam-Tarawali	Tarawali	Assam	Lakhimpur	Landrace	0.9934	0.0037	0.0016	0.0013	ind
39	AWB039	Assam-Tuprithaizok	Tuprithaizok	Assam	Karbianglong	Landrace	0.58	0.0012	0.0022	0.4165	admix
40	AWB040	WB-Akandi	Akandi	West Bengal	South 24 Paraganas	Landrace	0.0024	0.0006	0.9796	0.0174	aus-1
41	AWB041	WB-Assamlaya	Assamlaya	West Bengal	South 24 Paraganas	Landrace	0.0046	0.0008	0.9121	0.0825	aus-1
42	AWB042	WB-Bajra-Tora	Bajra Tora	West Bengal	Bankura	Landrace	0.0097	0.002	0.6994	0.2888	aus-admix
43	AWB043	WB-Bakul-Priya	Bakul Priya	West Bengal	South 24 Paraganas	Landrace	0.1038	0.0016	0.145	0.7495	aus-admix
44	AWB044	WB-Deshi-Katar	Deshi Katar	West Bengal	North Dinajpur	Landrace	0.9732	0.0033	0.0053	0.0182	ind
45	AWB045	WB-Diamondharbour-Local	Diamondharbour Local	West Bengal	South 24 Paraganas	Landrace	0.9844	0.0018	0.0051	0.0087	ind
46	AWB046	WB-Ganga	Ganga	West Bengal	South 24 Paraganas	Landrace	0.9784	0.001	0.0179	0.0027	ind
47	AWB047	WB-Hansnabad-local	Hansnabad local	West Bengal	North 24 Paraganas	Landrace	0.0009	0.0006	0.3955	0.603	aus-admix
48	AWB048	WB-Hatchal-Patnai	Hatchal Patnai	West Bengal	South 24 Paraganas	Landrace	0.0012	0.0015	0.7556	0.2416	aus-admix
49	AWB049	WB-Hiramoti	Hiramoti	West Bengal	South 24 Paraganas	Landrace	0.9857	0.0019	0.0051	0.0073	ind
50	AWB050	WB-Jaynagar-local-1	Jaynagar local 1	West Bengal	South 24 Paraganas	Landrace	0.9964	0.0007	0.0012	0.0016	ind
51	AWB051	WB-Jaynagar-local-2	Jaynagar local 2	West Bengal	South 24 Paraganas	Landrace	0.9818	0.0014	0.0035	0.0132	ind
52	AWB052	WB-Jaynagar-local-3	Jaynagar local 3	West Bengal	South 24 Paraganas	Landrace	0.9954	0.0009	0.0021	0.0017	ind
53	AWB053	WB-Kalapahar	Kalapahar	Orissa	Balasore	Landrace	0.9889	0.0011	0.0028	0.0073	ind
54	AWB054	WB-Kalindi	Kalindi	West Bengal	Hooghly	Landrace	0.3264	0.4411	0.0759	0.1566	admix
55	AWB055	WB-Kalm-Lamba	Kalm Lamba	West Bengal	North Dinajpur	Landrace	0.9878	0.0011	0.0033	0.0078	ind
56	AWB056	WB-Kamod	Kamod	West Bengal	North Dinajpur	Landrace	0.6515	0.3451	0.0013	0.002	admix
57	AWB057	WB-Kankri	Kankri	Orissa	Balasore	Landrace	0.9977	0.0006	0.0009	0.0008	ind
58	AWB058	WB-Lakshmi-Kajal	Lakshmi Kajal	West Bengal	South 24 Paraganas	Landrace	0.0057	0.002	0.3838	0.6085	aus-admix
59	AWB059	WB-Malaboti	Malaboti	West Bengal	South 24 Paraganas	Landrace	0.9167	0.005	0.0511	0.0271	ind
60	AWB060	WB-Modi	Modi	West Bengal	Purba Midnapore	Landrace	0.995	0.0008	0.002	0.0022	ind
61	AWB061	WB-Mouloro	Mouloro/Moulow????	West Bengal	South 24 Paraganas	Landrace	0.0009	0.0005	0.9947	0.0038	aus-1
62	AWB062	WB-Nikunja	Nikunja	West Bengal	South 24 Paraganas	Landrace	0.0027	0.0009	0.694	0.3024	aus-admix
63	AWB063	WB-North-24-Parganas-Local-1	North 24 Parganas Local 1	West Bengal	North 24 Paraganas	Landrace	0.9872	0.0007	0.0077	0.0044	ind
64	AWB064	WB-North-24-Parganas-Local-2	North 24 Parganas Local 2	West Bengal	North 24 Paraganas	Landrace	0.9884	0.0027	0.0059	0.003	ind
65	AWB065	WB-Paluni	Paluni	West Bengal	South 24 Paraganas	Landrace	0.0015	0.0006	0.9812	0.0167	aus-1
66	AWB066	WB-Puja	Puja	West Bengal	South 24 Paraganas	Landrace	0.9751	0.0062	0.0023	0.0164	ind
67	AWB067	WB-Radha	Radha	West Bengal	North Dinajpur	Landrace	0.9967	0.0006	0.0011	0.0016	ind
68	AWB068	WB-Rangina	Rangina	West Bengal	South 24 Paraganas	Landrace	0.9957	0.0012	0.0018	0.0014	ind
69	AWB069	WB-Ranjan	Ranjan	West Bengal	South 24 Paraganas	Landrace	0.7965	0.1987	0.0026	0.0022	admix
70	AWB070	WB-Rash-Panchali	Rash Panchali	West Bengal	South 24 Paraganas	Landrace	0.894	0.0014	0.0582	0.0464	ind
71	AWB071	WB-Rupali	Rupali	Bihar	Noahata	Landrace	0.9838	0.0027	0.0045	0.009	ind
72	AWB072	WB-Sonam	Sonam	Bihar	Noahata	Landrace	0.9879	0.0008	0.0031	0.0082	ind
73	AWB073	WB-Suru-Pankaj	Suru Pankaj	West Bengal	Hooghly	Landrace	0.9936	0.0022	0.0022	0.0021	ind
74	AWB074	WB-Talmari	Talmari	West Bengal	Purba Midnapore	Landrace	0.8638	0.1313	0.003	0.0018	ind
