# Supplementary material for: Assessing the genetic diversity of rice originating from Bangladesh, Assam and West Bengal
Source: Rice (N Y). 2015 Dec 1;8:35. doi: 10.1186/s12284-015-0068-z (PMC4667538; doi:10.1186/s12284-015-0068-z)
Supplement: Additional file 5: Table S3. — SNPs in the 384 Illumina GoldenGate array (from Rice Diversity website http://ricediversity.org/). (XLSX 54 kb) [file 12284_2015_68_MOESM5_ESM.xlsx]

## Sheet: 384 selected for chip
Supplementary Table 3- SNPs in the 384 Illumina GoldenGate array (from Rice Diversity website http://ricediversity.org/)
SNP id	Set	Classification of predicted polymorphism	Chrom.	IRGSPv4	MSU6.0_position_corrected	Selected for analysis?	Flanking sequence
id1000223	RiceOPA7.0	Ind/Jap	1	422620	422620	Yes	TTCATTAGGGATGATGGATGATACAGGTACAAATGACATTTGCAAGCAACTTATACTGAC[A/C]TGCTTCCATGACATGTTCGAGGCCATCTCTGAAGCAGGCAATAACCCCTGTCCAGCTAGG
id1000556	RiceOPA2.1	Jap/Jap	1	657891	657891	Yes	ACAAGAGTTTGGATTGTTGCCATCTGCTGGCGTGGACACGGATGACGACACTGCCATGCC[A/G]TGCCAATTGCCAAACACATAGCAACATGCCTCTTCTGTTCACACACACCACCCTCCAGTG
id1001073	RiceOPA2.1	Aus/Aus	1	1174585	1174585	Yes	TTTTATTACAAATAACATACAATACACTCGATTTGGCAAATATACCTAGGGCTAAATGCC[A/G]GTTCCATAAACCCAGTGGTAAAAACAAGCCACATGAACCAGTTAGTGGCAAAAATAAGTT
id1002158	RiceOPA1.0	QC	1	2725468	2725468		CGCAAGGTACTAGTACTGTGAGGTACTAAAATCCTGTCCGTTGGTGATGCCCGATCGAAT[A/G]GTCACGATTGCATGGTACCTCGAGGTCCTAGCTTGGTCGTGGGGTGGGTAGCTCTAGTTA
id1002308	RiceOPA2.1	Aus/Aus	1	2899077	2899077	Yes	CGATCAGCATCAAGGCCTCAAGCAGTGCGATCGATGCATGGCAATGGAGTAAACGGCATT[G/A]ATTGATTAGGAATTAAAGTTCACAATGAGCGGTTAATTTGCAAATAAATTACTCTCTTCT
id1002899	RiceOPA2.1	Aus/Aus	1	3528691	3528691	Yes	ATTTTCATGCTCCACCACATAGCAACATTTGGACCGCGAAAAAGTCATTCCAAAAGCAAT[A/G]TCTCCAAAAAGGAAGTGACACATGCACATATGGTCGTTGCCATGACTAACTAGCAAAAGC
id1003559	RiceOPA2.1	Aus/Aus	1	4259452	4259452	Yes	CTAACTATTTAAAGCGTCTATTAATTTTTAGCCCCGCTGTAATTCGCCATGAGGTTGTCT[G/A]GCATTCGTTACAATTTAACACTGAAGTATTTGGCGAATACTTCCGTGCAACTAGGAATGA
id1004759	RiceOPA6.0	Jap/Jap	1	6099037	6099057	Yes	ACCGTGAGAGTATTATTGCATGTCTCGCATGCATCCAATTGCTTGTTTGTGTGCTCATAT[C/G]CATGTCTAACACATCACCTTGATCTATGAGATTAAATTTTAGAAGAAATGATTTTTTTTC
id1004874	RiceOPA1.0	QC	1	6249675	6249695	Yes	GCTACTAATATTATAAATTGATAACCTCAATCCTTCGGATAAGTATAAGAACAAATCAGC[A/C]AAGTTTGATGATCTGATGTCCATGGATAGTTGTGTGATTGGGTCTTGGATGTTCTGTGTG
id1006064	RiceOPA7.0	Ind/Jap	1	7717365	7717385	Yes	ATACAAAATGAAAAGCTTTTCCAAGTATGAGCGTTTATTTCTACACATTTGGGCTCTCTC[A/G]ACAATCAACTGATGATAACCAATCTTACCACCGCAATATGCTGTTCAACACCAGACTAGG
id1006175	RiceOPA2.1	Aus/Aus	1	7853081	7853101	Yes	AACCTGCATCTTTTTGGTTTTAGGTTGCTGTTGCTGCTTTAATTTTTGAGGTGCAAAGAA[A/G]TGCAAGGTCAGAGGCTAGGAAGGAGGAAGCTCGTAAACAGGAACTTGAGGTGGTACTTTC
id1007050	RiceOPA1.0	QC	1	9422897	9422917	Yes	AAGTTACATTATACGACAAGCAAGATGGATAAAGGAGCCAACGAGCTTCTCGATCCAATC[A/C]TATTTCCTGCTACGCCACCTAGCCTACATCGACATGCCACCTCTCTCCTACCTTCTTTTT
id1008267	RiceOPA2.1	Aus/Aus	1	11948647	11804962	Yes	CAGTTGTTGGCTAGTGGCTACCTCCAATATTGAAAGCGATTGAACATTCTTGATGTTTGG[A/C]ACCACTAATCCATGTTCTGTAGCCATAGCTACCCCAATGTTATGGGATCCTAAAACAACA
id1008539	RiceOPA7.0	Ind/Jap	1	12734053	12590368	Yes	AATCTAGGGGAAAAAGCACCGTGATGACATACAAAACTATAAATTACAAACAACAGACAA[A/C]TTTGTGATACCTTTTCCATTCCCTCTGTATGCATGACTCAACAATAACAGCAACATGGAT
id1008896	RiceOPA1.0	QC	1	13485836	13342151	Yes	ATCATGGATGGCGAATTCGAGTTCAAATTCGAGGACAACACCGTCCTTAAGTACAACGAA[A/G]TCTTTCCGGACGACGACAAGGTGGTGGCGGCGCCGATGATGATCGACGGCGGTGGAGACG
id1009283	RiceOPA1.0	QC	1	14203809	14060124	Yes	CTTCACGGCTGCATAAGTGTCCCCACCACCCCCATGTGCCATGAAGCTTACAGAATCCTC[A/G]ATGAATGACCGAACTATGCGGCAAATATCTGGCACGGTGCATGAGAATGGAGCAACATAC
id1009557	RiceOPA7.0	Ind/Jap	1	14573794	14430109	Yes	AATACTTACTCAGAAGGCATTCTAAGATGGCACTTCACATTGGCCTAAACACTCTGCGTA[A/C]TGGACAAATCAATCTAAAGATGAGCACCTCAAAGATGGTTCAGATAGCACTCTTGGGGCT
id1009616	RiceOPA2.1	Aus/Aus	1	14592566	14448881	Yes	TTCAGTGTTGAAAAGTCAATGGTTCTATATTTTAGGTGCCTGCATTCATTTTGTCTGGGC[G/A]GACGCTGGTGTTGAGTCCATTGATTTCTTGATGGTGTATCAATTAGGGAAGCTTCTTGCA
rd1000139	RiceOPA4.0	Jap/Jap	1	14698379	NA		GGCAAAGACCAAAGGACCATGTCTACGCCTCGCAACCAAGAAGACCACATGGGTGAAAGGCGCATGGCGAAGGCCATGTGGCGAAGCACAAAGGCTTCGCCCAAGCTGGAGCCGAGGCGAAGAAGGAGGACAAGAGGGCCGCCAGCCCCATGGGGGCCCCTTCCGCCATAATCAGGCCAGCCTAGTTGGCCCATTTAGAG[A/C]ACATAAGTGTAAATGACACAGTGTGCTCTCAATAATGTCCCTATCATAAGGGTATCAATGTAAATTTCCCTGTAAACATAAACCCTAGAAGAGGGAAGCTTGCAATGGGGCTATAAATAGCCCCCTAGAGCCATGTAATTGGGGGGGATCCCAAGAAAAATCTTAAATTATTACATCTATTGTTTCCAACACTG…
id1010412	RiceOPA7.0	Ind/Jap	1	16738266	16505581	Yes	TCTTCCGCTGCAGTGCCAGCAGCTGATTGTGGTGGTGGTTCATGTGGAGAAAATGTGTCT[A/G]TGCAGCCCGGCAAAGGTAAACAGCTCCAATGGTGCCCTCCAGATATTGGACACACTCGGA
id1010490	RiceOPA6.0	Jap/Ruf	1	18677709	17019819		ATTGATACCTTGAGGAGGAGGAGGTGCTGAGCTTGAGATTGCCCCAGGGTGGAAAGAAGG[T/C]TGCCTCATCCTAGGAGTATGGGGAGTGCCAAGCTGAAGACGAGGCTTATATTGCTTATGC
id1011513	RiceOPA3.1	Jap/Jap	1	20902934	19245044	Yes	ACTCTTGTTATCCTAATCAATAGGGAAGAAGTGAACTTGCAAAAAAAATAAACTACAATG[A/G]CATTATGAAATGGGTAATTCCACACCGAACAAATCCTTTCATCATTATCCTAATCAAATC
id1011568	RiceOPA7.0	Ind/Jap; Jap/Jap	1	21012003	19354113		ACTTGGTATTTGCAAGGAGAATCCATTGAATACCAAATATTCCGGCCTGGTAGGATAGCT[A/G]AAGTACACATCCTTCAGTTCAACATCACCCGTGATGTCTTCCAATATGATACCTTTGGTA
id1011578	RiceOPA2.1	Jap/Jap; Aus/Aus	1	21042663	19384773		TACAGGTGCTCCAACACATGGGGAGTTGTTTTGCCTAATTTTTTGGTGCAATGCAGTCAA[A/T]GTTTGAAGATGCAACTCAAGTAGCAACTGAGGCAGTTGGAGGCATCAGAACCATCACGTC
id1012048	RiceOPA2.1	Aus/Aus	1	22678415	21020525	Yes	ACATAATATGAAGATTGAAATTAGATAGAAGTAAGGTAGATTCAATGCTTTGTGGTACCT[G/A]GCACTGATTAAGACGACGAAAGGGGAACAAAGAAGATGTTGCCCCTGTCTTGTAAGTAGG
id1012481	RiceOPA2.1	Aus/Aus	1	23697789	22039899		TGCCAAAGGGTGTCCCCATCGTCAAGCCGGCCAAAAGGCACGGCAAGACTTTCGCCTACA[G/A]TTCCCTGTCCGCTCCTACACACCTAACCAATCCGCACACACGACTGTTGCAAGAATGCCG
id1012784	RiceOPA2.1	Aus/Aus	1	24199686	22541796	Yes	AGTGATAAACATGAATATGCTAATAGGAACAATAGCATCTAAAAACATGTTTTACACCGA[A/G]ATGAGGATAATCATATTGTTTGGAGAGAAAAATTAAATTTTCATCCCTCCGCCCAGGGAA
id1012996	RiceOPA1.0	QC	1	24463487	22805597		CATTAATATATTTTTTTGCATAATGATGTAAATTTAGGGTAATGTCGCGTTAGCCTTTCG[A/C]CTAGTTTGACGTGTGCGGTGATGTGGAGGCGTACTGTGCTACAATACAACCTATCACACC
rd1000258	RiceOPA4.0	Jap/Jap	1	27008099	NA	Yes	CCTCTCTCCCTCTCAAAAGGTATCGATCGTTGGGGAATCGGTTTTTCCGGTGGTATTCCGCTGGCAGGTTCATGTCGGGTTGAGAGAGGAATCGTCGGTATAGCTCGCTCTGTGTTGCTGCTGCCGCTGGGTGGTTTCGTGCTGTCTTGGTAGTTAGTAGGTGGCAAGGAGCAGTCACGTGGATTAATCTAGTCCGGGAT[A/G]GTTTTAGCTTTCTGAAGCAATAAGGTATCCTTGCAAGGCTGGTGATGCAGTGGTATCAGTTTGTAGTGGTATTATGTGTCATTTGTTTATAGGATTAATGATAAGATGCCACGTTTTTGTTGGTTTGCTTAAGCTGTGGTTGAAACCGAACCATTCTGGAGTTGTTGAGCAGCTCATGAAACTCCCGCCACTGA…
id1015596	RiceOPA7.0	Ind/Jap	1	28518172	26761282	Yes	ATGGGAAGAAAGGGAGAATGAGGTGTGGCTCCGACTGGATTACTTGTAAGAGTTGGAGAG[A/T]GAGGTAGAGAGGAGGCACCAACCAGATTTGGGGGAGGTCGTTGGAGAAGAAGCGGTCCCT
id1019229	RiceOPA7.0	Ind/Jap	1	33468660	31711770	Yes	GTGGTACCAGTGCGCCGTGGCGATCGCAAGTGCTCCCAATCAACGCAGAGAACAACAACA[A/G]TGCTCTTCACTGCTCAGTTACGCACGCACGCACCCGAAGCGCGCGAGTCAAATGCAAGCA
id1019332	RiceOPA2.1	Aus/Aus	1	33587122	31830232	Yes	TTATCCTGGTAATCAGCATCGGCTCGACAAAGCCATGCCCTCACGCTATCTTCTCTGTTG[C/A]TGACATCCTGCACATATGAAGCCCTATTGGTCACATTCATATCAAATTGCAGAGAAACAA
id1020166	RiceOPA5.0	Jap/Jap	1	34399721	32642831	Yes	TGTATTGGTATTGATAGTGATAGGAAATTGATAGCTGGATGTTAGAAGAGAATATTAGTG[T/C]GAACTCATGTTTGGGTGTAAACATGCAAACCCCCCAGATGAATCGCAAAGGTGGTCTTGA
id1020667	RiceOPA2.1	Aus/Aus	1	34945306	33188416	Yes	ATATATAAATAATATAAAGAGTGTATAGCATGCATCAGTGGCAAGCGTATATCCAAACTT[G/A]CGCTTGTTTGCCTGTGGTTCTGCACTGTTCCACACTTCCATCACTTAGATTTTCTGCATA
id1020828	RiceOPA2.1	Aus/Aus	1	35170076	33413186	Yes	CTTGATTTACTTGGATTCTATATAAAAAAAAGGAACGACAGATATTACCTGAAGCTAGCA[A/T]CTTGCGTGTGCCTCATCTTTATTTTTATTTTGTTTTCACTGATTGGTGCGGGGACGGAGT
id1020938	RiceOPA7.0	Ind/Jap	1	35497463	33740573	Yes	TGTGGTGATAGTGTTCCTGAGCTTTAATGCTTGCTATTTTTATTGTCACATGTTCTGGTT[A/G]TTCTATTCATGCAATCCACAAGTGCATGAATAAGCAGTGTCTGAGGCTCTAAGCTAAACA
id1021920	RiceOPA2.1	Aus/Aus	1	36762713	35005823	Yes	CACCACTGTAGACACTTAGCACCCCCTTATGCGGCGACGAGTTAAAAAGAAACTAGTGCT[A/C]TGCTCTCTCACCTTGTACATGCCCTTAGCAAGTCACTCCGAAAGCGGATGAACAAATTTG
id1022408	RiceOPA2.1	Aus/Aus	1	37298115	35541225	Yes	ATCTAGTGTTATGGGTTGGGACTGTCCTAAAAGTTTTTATAGAGGGAGAGCTTTCGTAAG[C/G]CGTCATCCGCGGGCCATGCCAATCCTTATCAAGCCTAATTGACATCGATCCGCAACAGTA
id1023978	RiceOPA1.0	QC	1	39689189	37932299	Yes	GCCAGTACATATAGCACAGCAGGCTTTAGGGAAAAAAAACCTGTAAAAAACACAAAAAAA[A/G]ACGGTGGGCAATAGAGTTTTTTCTAAGTTCTAATGGAGATGACTGATGTTGATTAGTTTG
id1024836	RiceOPA2.1	Aus/Aus	1	40892571	39135681		ACTCACGAACCAATCACTAGTCATCACTAAATCAGAGCTTCAGGATTTCAGTAGGATCCA[C/G]TGCAGTGCAGACACACCAGCACGTTCTTCAGCGGGCATAACATTTTTCAGACGTCGCATC
id1026656	RiceOPA4.0	Jap/Jap	1	41348696	41348696	Yes	GTTGCATGCCTAAATCTCTCCATATAAATAGAGAGTGATCGTGACTAGAGATACTTGCAG[A/C]AGCTGCAAAATAAGCGAAGATGACTACGCAAGGATTTGCTCCCGTGCTTGCAGTAGCATT
id1025558	RiceOPA7.0	Ind/Jap	1	41891076	40134186	Yes	GGAAAATATCTCACCCAACAAGAAATTGCTGAAACATGCAAGGGTGGACGGAAGCTTCGC[A/G]TGCTTATCCGTTATCTAAATATAAAAGCATTTCGTGATCAGTCTATGACTCTCAAGATAT
id1025983	RiceOPA2.1	Aus/Aus	1	42579266	40783376	Yes	ACACTGATTTCTTTGCAGTTTAGGGGGGCAATAGGTCCTGGACGGCTGCGGAATAATTCT[C/G]CGATGGAAGTTGAGCAGATATGCTATTGTTGTTCTGTTGTAGGACCTGCTGTATTATGCA
id1026833	RiceOPA7.0	Ind/Jap	1	43575875	41779985	Yes	GCGAATATTAAGATGTCTGGAGGTAGATCGAGCTATGATATCTTCCTTTTATAGGTGATT[A/G]AGACAAGGTATCTTGATGGCAGCTAGAGACGATAAATGACCCATCACTCAACTGCCAGCT
id1027598	RiceOPA1.0	QC	1	44152380	42356490	Yes	ATCTGCAGTACCTAATTCAAAGAAATCATCAATCCTCTATTTTTCGTACACATTTCCTCC[A/C]TTCTGAACGAGCCCTGATCACTAGGGGTGCTCCTGGCGTGGTGGTTTCCTGCATGAGATG
id1027818	RiceOPA1.0	QC	1	44375876	42579986	Yes	CAGGATTTGATCATGAACTGAACATGCTACAAAATCAATCACAGTTTCTGTCTGAAAATT[A/G]TTCAGTCTTGTGACCTGGATGGCGAGGCAATCTGGATGGAAGGTGGAGGGGCAGGTGTCG
id1028304	RiceOPA2.1	Aus/Aus	1	44672286	42876396	Yes	CTCTGCTTCTCAGAAAATTAAGCACCTAATATGAAAAGTTGATGGTCCTTGCTAAAAGTG[G/A]CTTGTCTTTTTGTTTGAAATCTGAAGGTGATGATGAAAGATCAATTTGCAAACTATGTGG
id2000007	RiceOPA3.1	Ind/Jap	2	9619	9619	Yes	CGTCTGCGCAGTAGAGCTCAGCGTCTCATGGCAAAGGCTGAGCTGGTGGCATACAAATCT[G/A]TTATGGCCCTCAGGATTGCTGAGGCTGCTAGGATATCTGACTCGTCACGGGATCTTGTTT
id2000096	RiceOPA2.1	Ind/Jap;Aus/Aus	2	201495	201495	Yes	TCCACTGAAGACATGTCCCGTATATATATGGTCCAAGAGAAGTTAAAAGCCAGAAATTAA[A/T]AAAAGAGGTAGCGTGAGATTATCAAATCACCCTCTAAAGTGAAGATAACTGGAATTTTCC
id2000405	RiceOPA7.0	Ind/Jap	2	568585	568585	Yes	CCATCTGATTGCTATGCTCTGAAAAATGACAAAGGCATGTTTGAATACATCATTTGTTTG[A/G]CTGAAATCGAAGACAAAATTGCCTCGATACATGCAAAGCACTAAGAACAATTCCAGATGC
id2000835	RiceOPA1.0	QC	2	1000481	1000481	Yes	GCGGCGATTTTCGCCGGCGCGGAATCCCCACCACCCGTGGCCATCAGCGGCAGCTTTGAG[A/C]GAGCACTGTGCAAACGAATAGCTCGCTGCAGGGAGAGGAGAGGCCGGTAGAAGAGAAGTT
id2001287	RiceOPA4.0	Jap/Jap	2	1968779	1968779	Yes	TATGTATATTTATTAGTACCTTTTATGCCTTTCATAATTGAATGGATTGACATGGCTGGC[A/G]AATGTCTGTGTTGCTTTAATATGCCCTCATTTGGGCTTTTATGTACTAGGGTTAGTTCGT
id2001565	RiceOPA2.1	Aus/Aus	2	2819093	2819093	Yes	TCTTTTGATACTGTCAGGGTTGGTTATAATGCAAAACTATGTGGCAACGATACTGAATGC[G/A]GATCAGGTCAAAAGAAAATTAAAGGGTCACTTCTTTCTGCAATAATTATTACAATAGTTG
id2002363	RiceOPA5.0	Jap/Jap	2	4481940	4481940	Yes	GGAGAAGATCATGGCAGCTGGGAAGAAGATGGTGAGAGTGAGGGAGTTCATCATGGAGAA[A/G]GACTTACCGGCGGTGGAGGAGCTCGAGCGCCTCTGCCAGGCCGGCCTCTCCGGCGACAAC
id2003094	RiceOPA2.1	Aus/Aus	2	5910769	5910769	Yes	CCCAAATCAAGAACTCACCAGATCGAGCAGGATACGAGGAGGAGGACGACGAATCACTGA[G/A]TGCTCACTCACCAGAAAGCCGCACGGCGAGAAGAGAGATGGCGGTGACGACGGGAAAGGG
id2003314	RiceOPA7.0	Ind/Jap	2	6510090	6481090	Yes	TTGATTGATTAACCAGCGATTGCGAGGTAATTTACTACCATGCTGAATCGCTGGACATAC[A/G]AAAAAAAATCAAGGGCTACAATTATCTGAACATGCAAAGGGAAATTCAATGAGTCAGCTC
id2003646	RiceOPA2.1	Aus/Aus	2	7153862	7124862	Yes	CATGATGATAAACAAAGCCCGCCTAAAAAAATTGTAAAACAAATAAAGTTAAGGTTGCCC[G/A]TCTAAAAAAATGTAAAACAAATAAAGTTAAGGTTAACTGCAATTTTTAACTGATTAGTTA
id2004058	RiceOPA1.0	QC	2	8020370	7991370		TGCTGCTCGCAAACAAGTTATCCTCGAGGTCACGGTTTATGCCGGTGCCACTTGCTTCAA[A/T]CCTACTGTCGTGAAGATCAAGCCACCCCTCACGAGTGAGTTAATTTGCATCCACTACAGG
id2004455	RiceOPA1.0	QC	2	9007319	8978319	Yes	TTGGTGCAAGATTGTTATTCGACAATAAGAATAAATGGTCTAGATTACTGTCTTTCATAC[A/G]GAAGATGTCAACCAAGTGAATTTCTACACATACCGCAGCGCTTATTATTTCTCTGAGTCC
id2004552	RiceOPA7.0	Ind/Jap	2	9523764	9494764	Yes	TATTCATACCGCTCTCATGCTTACAATCTGAAATGAGTGTTTGGGAGGTGAAGGTGACCA[A/T]GTACATTCTGATGAACTTCATAATTTTTCTGATTATAAGGACAGAATTTGTGTAGTTTCA
id2004857	RiceOPA1.0	QC	2	10196520	10167520	Yes	CACCACTCTCTCTCCCTCTCTCAGATTTGGCGCACGGGCCATGATGGAGGCTGCGGCACG[A/G]CACTGTAGTGGCTGTGGCAAGGCGGAGGTGGTGGCATCCTCCCCGTCATCGTCCTCTTCA
id2005707	RiceOPA4.0	Jap/Jap	2	12728791	12728791	Yes	TAATGACAGTGGAAAGGTTAGATTTATGAAGAAAAAAGGTTAGGTTGAAGGCGACAAAAG[A/G]CTTTACTGTAGTTGTGAACAGAAAGGCAGAAAAGTCCTGCTTTCTGTGCAGTGCTGTAGT
id2005920	RiceOPA4.0	Jap/Jap	2	13976946	13976946	Yes	CCAGGCAACTGGCCCTGGCTCCGCCACTGCTCAGAGATATGTACTTATACTGCATGTGCA[A/G]CCCATTAGGGACAAAAGAGCAATCAGCCTCCCTAGGGCTAGTGGTACTCCACCGTAAACA
id2006391	RiceOPA4.0	Jap/Jap	2	15941413	15941413	Yes	ATTAAATCACCATTATGCTTCACTAAACTTGCCCACAATCAAAATAAAAAAGTGCGGACT[A/C]AAATGAACAAATTAGTATATGTAGACACAGGTATAAGAAATGTGCACACAAAATGCAAAA
id2006486	RiceOPA2.1	Aus/Aus	2	16865582	16080852	Yes	TCTGAAATAATAGGTCAACATTTTCAAATTTTATATAGTTGATTTTCATAGGCAGTTCCA[A/C]AACCATTTGCGAAACTTAATTTTTATAGTCAGTCTCTTAATAGACCCATTTTTCACTTCT
id2006795	RiceOPA7.0	Ind/Jap	2	17821657	17036927	Yes	TTGTTTCTTTTGGCTTCGTAGTTATAGGGTGTGCATCATGCTAGAATTGTTTGGAAGATA[A/G]AATTGTGAGAGACTGCTTGAATTGTAAATGAGATGCATAAAGGACATTTTTTCTAACTGC
id2007461	RiceOPA2.1	Aus/Aus	2	19558579	18773849	Yes	CAAATATTCTCCAAGATTCTGACAGCATGTACAGACTTTCCGATGACCTATCTTGCTTAA[A/T]TTTCAGCTAATAACCACGTGCACAAGGCCAAGGCAGGTACATTTGCAGAGGCTTGCAGCC
id2007797	RiceOPA1.0	QC	2	20839630	19975900	Yes	TTAATAGATCGGTGGATGGATGTGATGGTGATGAAATGATCAGGAGGGGTAAGAAGCCTT[A/G]AGGTGAGCTTGCAAGCATGGCGAGTCCTTCCAAACCCTAGCGTTCGCCCTGAGCATCTCC
id2007818	RiceOPA1.0	QC	2	20887837	20024107	Yes	TGGAGAAGACGACGTCTTCTTCGACGCGTTTGACGATGACGACGACGACGACGACGATAA[C/G]AACAGAAGCTCAACGGAGATTAGTACAAGTGAAGCTGGGTACGAGCTGTGGGCAGGTGAG
id2008480	RiceOPA7.0	Ind/Jap	2	22007488	21143758	Yes	GAGGAACTGCATAAGCAAAGACCATAATGCTGGAATCTTCAGGGACAACATCATTGCATT[C/G]TGACTGTCACTGCTGGTTGTTGGAGGGCAGGTGCCACCCTCTCTGTAGAACCATTTGTTT
id2008820	RiceOPA7.0	Jap/Jap	2	23034401	22170671	Yes	GATGGGTTTCCCAGATCCCCCTGGCAATTCTGTCCCAACAAGATCAATCCTGAAGTTACC[A/G]GAGAGGCTACCTGGAGTGCCTATAATAGTTACTGAAGAACCTACAATCAGCCCACAAGGT
id2009547	RiceOPA1.0	QC	2	24457512	23593782	Yes	TACAAAATGGACATTTTGCGCACTAATCCTGAGGATAGAATTAATAGGTCACTCAATATC[C/G]CATGCTGGTTTTAAAGTTGGTTTTTGCCACCATTCGACCATGGATACTGGCAACAATTTC
id2010498	RiceOPA1.0	QC	2	25501876	24638146	Yes	CTAGATTAGCAACCTGACTACCACCTGAGGAGCCTCCTCCCTGGCTGCAATACCTGATAC[A/T]GCGGATACGGCACGTCTGGGCTGTCGGGAAAGGTCGGGAAATCCGTCGTCACGCCGCACC
id2010605	RiceOPA1.0	QC	2	25578182	24714452		CGTGAGATGAACAAGGTCAGGTGTTTCTTCCGTTCCTTTCAGTGAGCTTTCATACAGCTC[A/G]TCAGATGACTTGTCCATGGTGTTATATATGTAGTCATAAAATGGCATGAATAGCGAGTAG
id2011296	RiceOPA7.0	Ind/Jap	2	26656721	25763991	Yes	ATCATCTTTCAGGCTGGTTCCTCCAGTGGTGACCATGACCTGGATCTTCAGATGTTTCCC[A/G]AGCTCTTTACAAACTTGTGACGTTTGCAAAGCCAGCTCCCTTGTGGGAACCAATATAACA
id2011890	RiceOPA3.1	Ind/Jap	2	27949287	27056557		TAGTTGTTTGCTTGACTCGGTTAGTTTGGTTAGGTAAGGTGCTTGCAGGATGTACTACAT[A/G]GAAGAGGACTCTGACTGTGAACTGGAGGCTGGACCGCTGGATCTGACCTCATTGCTGCAA
id2012453	RiceOPA2.1	Jap/Jap; Aus/Aus	2	29536135	28643405	Yes	GCCTGATTTACTTAGGTCAGTACTAGAGGCTTAGTTTAATGAGGATATGGATGATTAAGC[G/A]ATGCATATACTGTTGGTGTTAATAGCCCGGAGAAGATCAAAGAACTAATCGTTGCTTTTT
id2012558	RiceOPA1.0	QC	2	29675365	28782635	Yes	AGCTCTTCGACGATGTAACTCAACTGGATCTCAGAGTAAATAAGTCTCGATGAGTTCAAA[A/G]CCAGGCTAGAATAACTTACAGAAAAGCAAATTTGAACAAAACATGCAACATGCTTCAATA
id2012844	RiceOPA7.0	Ind/Jap	2	30213665	29320935	Yes	CTGATTTTTCTCTAGACGTTGCACAGATTGTCAAAGTGGTTGAACAGGAAAAGCCAAAAT[C/G]CATATTTCTGACATCTCCGAACAACCCAGATGGCAGGTACACCTTTCTCATGCGAGAATG
id2013398	RiceOPA4.0	Jap/Jap	2	30224179	30224179	Yes	AATGGGAGCAGCTTCAAAAAGGACAGTGATTCATGACAAACCGAAGGAAGAGGACTACTT[T/C]TATGCTAACCCTCAAGAGTGCTTGCGAGATCCCAATCTTTTACGGACATCATGATATTTT
id2013007	RiceOPA2.1	QC; Aus/Aus	2	30414334	29521604	Yes	TGACTAGGATGACAAAGTAGCCAAGCTTATCCTTGTTTTTTTTGTATGATTCAACCCTTC[G/A]ACGATGTTAATCTTGTTGAAGCAGTAAATCGGCAGCTCTTAAGAAGTGAGTGCACTGGGC
id2013174	RiceOPA7.0	Ind/Jap	2	30743544	29850814		CTATGTGATGATTGATGTCCTAGTAGAGGGAGTCCTGGATCAGTTGGCAGAGGAGCTAGC[A/G]TAATTAAGCCATGCATAGATGCAAGGTTGCTTCGCTGACTGACTAATCCTGTGCTTATCA
id2013413	RiceOPA1.0	QC	2	31181896	30289166	Yes	AGGACAACCGATTTCAATGTTATCATGTATTCTTGCCTCACTGTCATCCTTCAGAAAATG[A/G]ATTGAAATCCAGAGGCCCGGAACTAAATCGCACGTGTCCAAAACTTCAAATGCAACTCTG
id2014488	RiceOPA4.0	Jap/Jap	2	32495808	32495808	Yes	TTATCATTTCTAAATTGTTGTCAAATCAATGTTACCTTCCATTCGTAGTTCTTAAACATC[T/C]GATCAAATTCTTCTTGTGTACTGCTCAGGTCTCCACTAGGATTCAACAGATAAAATGCGT
id2014918	RiceOPA4.0	Jap/Jap	2	33571749	33571749	Yes	AAATAGAAATAGGAGGCACGGGGCCCATTGGCCTACGATTAGACGGCGATCCGGTGCCAT[A/G]CCTCGTGACGACCGGAGATCGACGACCGCACCGACGACCGAGATCCCAAAAACGGCGGCG
id2015934	RiceOPA4.0	Jap/Jap	2	35032067	35032067	Yes	GTGTATCCAGGTATATTTTCCTTTTGGATCTTTGCTGTTTGTTGATAACTGGCTGTAAAT[A/G]GATTCATTGTTTACCATTCATTTTGATCTTTGTTAACCACTAGGCTCCGAGAACAATGAA
id2015767	RiceOPA2.1	Aus/Aus	2	35754957	34862227	Yes	ATCTAACTAAACTATAATTCACAAGATCTATAGAAAAGAATCAGAAAGCTGCAGGACATC[A/G]CCAACAGAAAATAGTCTTTGGGCTTTATAGTTAGTTTGTGGTTGCTATTCCTGTGCTTAG
id2016084	RiceOPA7.0	Ind/Jap	2	36103642	35210912		CCACGGCCATTGGCACTCGACTCCACTTCTTCAGCATCTTCTTCTTTTGTGCCTCACCAT[A/C]CATCCATCACGAGCTTCCCAATACTGGTGCTCACCGTCCTGGGCATCCTCACCACCTCCG
id2016413	RiceOPA7.0	Ind/Jap	2	36521430	35628700	Yes	CATCAATGGACATGATCATAGTAATGTCGATCGACGTGCAGTGTCACTCATTGTTGGGAG[A/C]ACGGTCAAAACCTCCAGTTCATATCATATCATATGAAATCGATCTCAAGCTCAAGCAGTT
id2016584	RiceOPA1.0	QC	2	36820856	35928126	Yes	AAATCAAATGAAGGTGGTGACTGGTGAGGCTGAGCCAGTACTGATGATAAGGTCTGGTTC[A/G]TAAGCTATATGTTTGACAAATATTGGTACCTTCGCTGCTTCTCCTATTTCTCATGTCTCT
id3000111	RiceOPA2.1	Aus/Aus	3	392204	412855	Yes	GCCGAGTGTAACGTTGCGGGTAGAGCCGAAGTGTGCTTCGAGGAATATCACGACCAGTCG[C/A]AATAACAACAGCAGTCCCTTGGCCACAGGACACGGTCCAAGCATAGTATATGAGGAAGCC
id3000576	RiceOPA4.0	Jap/Jap	3	987740	987740	Yes	TGACTCTTGCCTCTGTGCATTAACAAACCGTCCTGGACTAGTGTGGTAGGTACTGACCCA[T/G]GGCATGTGATTGTGACGACTGTCCGAATCACGTCCCCAGGTCAACTACCATGGATCGAGC
id3000892	RiceOPA7.0	Ind/Jap	3	1619079	1639730	Yes	CTAAGAAGGAAGAGAAAATCATTGTGCTAGTTGCCTCGAGGATACTTCTTCGTCCGCTCG[A/G]TGTTGACTCTAACTCCTTGTGTGGTGCGGACCCCCTAGAGTTGTTGCTAAAACCACCCGA
id3001087	RiceOPA7.0	Ind/Jap	3	1931508	1952168	Yes	CGATGGTTTTGTCACCATGTTTAAATGTCACTTGCCCATTAGGATCCTGAAAAGGTCAAA[A/C]AGAGCACAGCTTAACTTAGTATTCGAGAGAATGAATCTAAATAAAAATAAATAAATAGTA
id3001336	RiceOPA4.0	Jap/Jap	3	2431379	2431379	Yes	GAGAATAGCATCGAATCATGTAGACCCATCACCTTTGGTTTCAACAACAATGCTGTATGA[A/T]CATGTACGGTGCAAAATGACTACGGCAGTACGTGCAAATTAGCCCACTGACCAATTTGCA
id3001815	RiceOPA7.0	Jap/Jap	3	3364430	3385090	Yes	AAGTTATTCTCTCTGTTCCGATCCCAAATCCATTCCCGTTTATATGCTTCCAAATCCAAA[A/G]AAGTCTCAGAGCCCAATGTCAATTTTCATGCACACTGCAATACAAAATGGGGAGCACGTT
id3003181	RiceOPA7.0	Ind/Jap	3	5355100	5326764	Yes	AATGCTTACATTTCATTTGTAACTTGTAAGGACTCTGTGATGAGAGAATTTAATCAGCAC[A/G]GTACATAGTTCTCATAAAAACTTTCCTTGTCTACCATCCTTTAATAAAGGGAAAAAAAAG
rd3000819	RiceOPA4.0	Jap/Jap	3	7905661	NA	Yes	TTGAGGAAATAACCTATACTCTTGCTGTGTTTAGTTCAGCGCAAAGTTTAGATTTTGATTAAAATTGGAAATGATGTGACTGAAAATTGTATATATATGACAGGTTGATATGATAAAAAAGGATTGAAGTTTAGATCCAAACTTTGGACAGCCTCTATCTCTAAAAAAATGTGCAGGCCAAGCAGAAAGATAAACGAACG[A/T]TCGAACAAGTGCGATGATTGCCCTGCGTTCGAACTCTCTAGCCTCATCTAAAAGAACTCTGCACTGTCTGCATTTATCATATATCTGTAGTCTCTTCACTGATTCTTGTAGTTATAGTATGGTTGCAGCTCGATCCTACCAATCGTCACCCAAGTTTTTGAAGGAAGGATCGAGGCCTTCAGAACGGAATAGAT…
id3004522	RiceOPA7.0	Ind/Jap	3	8646962	8595237	Yes	CTAGTTGGACCAACCGAAATTCAACCCAACGGGTGAATCAGAACAGTATGGACTACCGAG[A/G]AGACGCAGACAACAGCTAAGGTAGGCAAAATTCAAGCAATGTACCTTCTTGCCGGCCTCT
id3006042	RiceOPA7.0	Ind/Jap	3	11774146	11722201	Yes	ACCGGGCATGGTTGGCTTGGCAAAGCGAGATGTTAAGGCACATGTTATCCGTGTCGCTTA[A/G]TTCAAGCGGCAAAAGCGTTAAAGCGAGATCCACCCTTGGGACAAGGGGAATATGGGATTA
id3006808	RiceOPA1.0	QC	3	13276088	13222807	Yes	GTTGGCGGAAAAAGATATTTCGAAGTTAGCTGATCTGATTGGAGATGAAGATAAGGCAAA[A/G]GAAGTTGTCGAAGCAGCAAAGGCTTCAATGGGTAATGAGATATGATTACATTTAACTTCC
id3007410	RiceOPA4.0	Jap/Jap	3	14871270	14871270	Yes	CAGAGCACACGTGCACATCAAGTCAAGATCCCATGTATAGCATGGCTTGCACAATTGCAT[A/G]TTAGGGCTTTTATGATCTATAAATCAGCAAAAGCGAAAACTTCCAGCTAACTGTAAATCG
id3007932	RiceOPA7.0	Ind/Jap	3	16423662	15871353	Yes	TATAAATATATATATTCCGTAACAAACTTGCCGTTGTAACTGCTGGGTGTCGTCATGTAT[A/G]CAGCATCAGTCCACAGTTAACAGTCGTAGACTCTAGTCAAACTGGTCAAGCATGCATGCT
id3008333	RiceOPA2.1	Ind/Jap; Aus/Aus	3	17302647	16665332		TAACCTATGTAATCAGCTGAAATAATGGCTGAGGACACCAATGCAATCATATCACATCAC[A/G]GATGTAGGTCCTACTGCACGCATCACATCACATATCGAGTTCTAAGGGCATGTTTCGTAA
id3008386	RiceOPA3.1	Ind/Jap	3	17587620	16950533	Yes	GTACAATTATGGTGGGTATGTCATTTTGTTGCACATTCGGACATAAACTTCTTTCCTGCT[A/C]AAAAATGAACAGAGCAGTAGCTGTTAGCCTGTTAGGTCACTTTGCTTAGCATAACATGCT
id3008390	RiceOPA1.0	QC	3	17591449	16954362	Yes	AGAATGTGTGCATGCTAAAGGATGCGATTATGCATTGTTTTTAATCGATGCATTTATTAC[A/G]GGAGAATGTGTACATATTGTGCATGGCGTTAAAATTATCCTTGGTCTTGATGTATAAACA
id3008459	RiceOPA1.0	QC	3	17728657	17091510	Yes	AAAAAAATCGCAACATCAACAAATGCGAGGAAAATCGGTCGCTTTGCTGCGCATACATAA[A/C]TGTGCCGAGACCCAAAAATATTATTAACACAGAATCCCAGTCTTAACTACTCCGGTAGCA
id3008850	RiceOPA1.0	QC	3	18689081	18051901	Yes	ATGTAAGTCCGGTAGGCGTCGGCTGGCGGCGGCGGCGTGCCATTCGGAGTACGGACGACG[A/C]TGCCTGCTTCACCTGCATGGATATAGCAGAGTGCAGGTGCAGGAGAGAGCAAGGAGGCTA
id3009245	RiceOPA4.0	Jap/Jap	3	19182636	19182636	Yes	ACGGCAACTTAGTAGTCCAGCTTGGAACTTGTGGTGTTTACATATAACTACATAGTGCTT[T/C]TATCCAGAGACAGGTTCAACAAGACGACTGATATAAGATCCCAGTTCCAAAACTTAAAAC
id3009973	RiceOPA1.0	QC	3	22031284	21269642	Yes	AAATGATGTGGCTACCCCAGACCCAGAGCATGAGGAAGAGATCTTTGAGAGCCTACGGCC[A/G]CACAAGAACATCGAAGAATTGGAGGTAGTCAATTATAGTGGATACAAATATCCTAGCTGG
id3010459	RiceOPA1.0	QC	3	23401841	22640146	Yes	ATGTCCCTGAGAAATCTGAACTGAAGAAAAGAAAAGAAAAAAAAAAGATCAGGCGACGGC[A/G]GGCATGTCCCTGAGCCAGTGGTCGAGCGGCTTGCCGATGGAGTAGACGACGAAGCCGATG
id3010726	RiceOPA4.0	Jap/Jap	3	23613830	23613830	Yes	GTCCGCAGCAGCAAGTACTGCATTGTAGTAAGTGACTCACCTTCATCAAGGTTAAATCTC[T/C]GGCTATAGCTGCCGCTCGTGTCTCCTCCTCCTGCACACACTGCACATACCAAATGGCATT
id3010786	RiceOPA7.0	Ind/Jap	3	24759734	23997605	Yes	TGTTTACCCTATGTTCCAGGAAGCAAATGAGAACCTTGATGATGCTGGGAATGAACTCAT[C/G]CTGTCAGACGAAGACGTGGTGCGGTTCCAAATTGGAGAAGTGTTTGCCCACATGCCAAGG
id3010875	RiceOPA2.1	Aus/Aus	3	25328030	24565807	Yes	AAGAAGTAGAATTTACAGAAGAGGAGCAGCAGAGGAGTCGAAGCCTGATTGGCTTGGGCT[G/A]TCGCGGTCGAAGCTTGAATCGCTTGTGCCGCCGTTGCGGGTGTTGAAGATGGATTGGGAC
id3012482	RiceOPA4.0	Jap/Jap	3	27852669	27852669	Yes	GCTTCTAGAGAACATTTGTTGATTATAGTTGAAGGTTGAAACATCCCATATAGTGTATGA[C/G]AGACTCATTTAGCTTGCATCAAGTGGGCACAGCTCCTATGAGTACCCAATGATTTTCCAC
id3012359	RiceOPA1.0	QC	3	28534280	27766904	Yes	TAGGTTGTGCTTTTTTTGGACAAAGGGAGTACTTTGTATTGTAAATATTTTAACAAATCT[A/G]AACAAAATTGTTTGCTATTCCCTCTGGTATCTAAAGAAGTCGAGGAAATCCTTAAATACA
id3013110	RiceOPA7.0	Ind/Jap	3	28927078	28159702		ACCAAAACACTTATGACTTAGAAATTCAGTTGTGTGATTACATGCCCTTATCCAGCTTTT[A/T]TTTCTATCACTGTTCAATTTGTTTTACCTTTTAATGTCTGACCGATTTTGCTTTTCATGG
id3014850	RiceOPA7.0	Ind/Jap	3	31989085	31131273	Yes	AGTGTTAATATCATATAGATGAGCCACTGGGTGATCAGTCCCTACAAAAGTTTATATCAG[A/C]ATCACTTGCTTGAATATTAATGTGTTAGTATTAGCTTCCAGCAGGAATGCAGAGAAAACG
id3016174	RiceOPA4.0	Jap/Jap	3	33364390	33364390	Yes	GCAACCAGCTCCAAACCAAGGACACAAACAAGTCTACCAACCAAAAAACTACCAGAATAT[T/C]GGGCTCTCCTTGCCAACAATCTCCTCAGCAGTAGAACATGACGTCCTTGACGTTCTCCTT
id3015719	RiceOPA1.0	QC	3	33525612	32667787	Yes	CCTAGTGTTAGCTTCCAAATATAGAATACACCTTTCATGTTCTTCTTGCAACCTTGTCTG[A/C]ATAATTCATGTGAAATACCACCAATTGCATAAGTATACCTGAATTTTGTGTGAACAAAAT
id3016166	RiceOPA7.0	Ind/Jap	3	34218741	33360916	Yes	TTGGATTCTTATATGAACTTGTGAAACTGCTTTGCCTAACTTTCTGAATTTGCAGTTTAT[A/G]TGGTTGCCCGGTTTAAATAGTGTATAATAGGTGAAAGCTTACCTTTTTCTGCATTGCAGG
id3016444	RiceOPA1.0	QC	3	34544442	33686617	Yes	AACGACATTCAAGGCGCCCAGGTGCTAGCGGTAGGGAGGGACTACATCATAGGTGAAACG[A/G]GCGGGCAGGACTCAGGAGGGATTTTCAGTGTCTTATGTAAGATTGGAAAGGCAGACATAG
id3017899	RiceOPA2.1	Aus/Aus	3	36675087	35817224	Yes	CTGCAATGGTACAGTGTTGATTTTTCCCCAAATGAAAAATAATGATGTGTTTTACCTGCT[A/C]AGATTTCAGTTCTGAACTTATGTTATACTAGCATATGAACCATATGAACATGCTACGTGC
id4000179	RiceOPA2.1	Aus/Aus	4	364148	372572	Yes	TTGAATGGTTTATGATTCTTCCTGTCTCCATGTATGCATGAGTGCAGTGACGAAGGCAGA[G/A]CTAAATTTTGGGTGCTAATGGAATGACATAGACTAAATATATGCCAATTTGACTAAATAT
id4000463	RiceOPA1.0	QC	4	727526	735950	Yes	GCAAGAGGAAACCACTCGTTCCCTTGCCACCTCCCGATCCGATGGAACTCGGATTCCTAC[A/G]AAAAACTGTCCGGGAGTTAACATCCATAATGAGGATGAATGGCTAAGGGAGGCAGAGCTT
id4000641	RiceOPA2.1	Aus/Aus	4	1040120	1048540	Yes	GTGTTCCAGACCAAAACTCACAAAATCTTTAAGAATATTGAATCTCTCGCCAGATGTAAT[G/A]TCCCAGTGCCTTTGTTCTTTAACCTCAGTAAATATCCAAGGCTGTCAGGTGAAAAAAAAA
id4001876	RiceOPA7.0	Ind/Jap	4	4448902	4452758	Yes	AGCCATCTAACTTCTTCTATCTCCTGACAGCAACATGTGTTTAGGATTGACATTGGTGAT[A/G]GAAGAATTGTCATGCAGATGCAACGAATCGACCCTGTTCATCAGAATCGCTACGGCACTC
id4001882	RiceOPA1.0	QC	4	4449726	4453582	Yes	ATATTCCAACCTGCAACGAAAAAAAAAAGTTATAGATTTCAGTAACAGTTAATTGAGTGC[A/C]ATTGTGCATCGCCATTCAATTCCACATTAACCAACATTCTTGCAGAGCTAAGAAAAATCT
id4002411	RiceOPA4.0	Jap/Jap	4	5620545	5620545	Yes	CTATGTCATATATATTTCCGAAGAATGTTCATGTCTCCATCAGTATTTTGTTTGTATTCC[T/C]TGCCATAGGTGATATCTTGTTACTTTTTTTTTGCCAGATATGAAGATGCTTTTAACCGTT
id4002852	RiceOPA2.1	QC; Aus/Aus; Ind/Jap	4	7420537	7423419	Yes	ACTTTGAACATCACATGTTCATTGCACATGCATTAGATGATAGAGAAGTGCAGTGCCATT[C/G]AGACAACAAAATATAATACTGGAACCAGGACACAACCATAACTTAATCGCCAGACAAGAT
wd4000903	RiceOPA4.0	Jap/Jap	4	8767619	8767619	Yes	CCCTCCATTATTTGTGTCATCCTTGTCCCCCACTCCGTCATCATCATGGTCCATTGGGTC[A/G]TCATGCAAAGGTATCGCAGGTTCGAAACCCTCCTCCTCAAGGGCAAAGGTCACCGGATAA
id4003610	RiceOPA7.0	Ind/Jap	4	11506546	11450428	Yes	ATAGCGCCTGAAAACCAAACGCCCGTACCGTGTTGTATCGCCGTTGAAGTGGAAATCGCC[A/G]CCGTTGAGGGCGCCAACGGCGATGGCGCCATCGCCAGTCCCAACGGCGAGGTCGAGGTTG
id4003888	RiceOPA1.0	QC	4	13273436	13216691	Yes	TCCGGCGGAAGCAACTCTCTGGCGGTTGGCACACACGGCGCTGCCGGTGCTAACCATTTA[C/G]GTCTTGCTTTAAATCGTTTCCTTATATTGGCGCGAGAATAGGCTTAAGTTTGTTGGTCCT
id4003922	RiceOPA7.0	Jap/Jap	4	13408022	13349948	Yes	TAGCAAATTAAGTGGTTCGTCAAGAGGTCATTGAAGTTTGTACTGTTCGCCTGGTGCATT[C/G]CGAATTCACCATGCCTCCCAAGCCCCAAGCAAATAGGCGCAGGCACCAACAGAAAGGGGA
id4004294	RiceOPA7.0	Ind/Jap	4	14864656	14805305		GGAGCGCGGTAACCCCGGCCCGAGCGGTTTAGGAAACCCTGGGCCTCTTAGGCTGAAGCA[A/G]GGTTCAGAAACCGTTGATAATCCCTAACCCATATAAGTTGGATTCCAAACAACCCAACTT
id4004914	RiceOPA3.1	Ind/Jap	4	17236458	17043524		ATGCTACTTGCATGCCTCTAAAAGAAAAAAAAAACAAGGTTCTCTACGTTTCAACTGATC[A/G]TACACATGCGATCTCTTGTTTCAACTGACGAAAAGGTGTCATCACGTTAATCAAAGTACT
id4005767	RiceOPA4.0	Jap/Jap	4	19567187	19567187	Yes	TGCTCAAGGCCGCCGCCGCAGCCGCCGCCGACCGGGCGGTGGCGCTCTGCTGATCAGATG[T/C]CGCTGTGTCTGACGAATGACGATGGCAAAGTTCAGAAGGCAGAATGATCTAATGATCATT
id4005804	RiceOPA7.0	Ind/Jap	4	19844345	19651409	Yes	GTTCCACTACTGATAACGTAAATCGACTGCGTAAGCCGATATACGTAGCTAGATATCTGG[A/G]AAGGTCGATTTTACGATTTCTCGCAGCGAAAAGCTATCTTGCATGATTCGCACCAAACAA
id4005867	RiceOPA2.1	Aus/Aus	4	19953282	19760346		TTGATCTCCTCCTAGCTATTTATCAGTGTGGTTTGTGGCTATGGCTTGGTGATTCGATTT[G/A]TCTATGGGTTCTCGTAGTAGTAAGCAATATTGCAACAAAGATCTGAAGACTTTGGCACAA
id4006172	RiceOPA4.0	QC; Jap/Jap	4	20224518	20224518	Yes	GCTAATCTTCCAAACAGGGCCAATGTTCTACTATCCTCTCTTCTTTCCTTGCTCTTCCGG[T/C]AGAGTGGCAGGTCCATCTTCATGCTTCTGAACATTGTAGTGTCCAAATCAAGCCAAACTC
id4007105	RiceOPA2.1	Aus/Aus	4	21838206	21644036	Yes	TCGCCGCCGCCGCTTCGCTCTCATCTCTCCCCGTCTCCGTCTCCACCACCATGGATTGAT[A/G]CCTCAGAAAGTCTTCGGTCTTCGTCGGAGTCACCAATCACATGGCGATTGCGAGCACGCA
id4007444	RiceOPA1.0	QC	4	22833825	22250179	Yes	TTCTCTGTATTTCGTGTGATAAAAGAGCAAATGAAAAAAAAGGCAGGTAAAACAGGTTAG[A/G]GTCAGCCAGTCAGGCATCCATTGAAGGGGATATGAATATGATGAGGTTCCATTTCCGAGC
id4007764	RiceOPA1.0	QC	4	23901845	23318160	Yes	AAAGCGATTGAGCGACGCGTCCCCTAGCAGGGGCGTGCGTTCCATCCCAGGGGACGACGC[A/G]GACGGAAAGCCTAACAGACAACGCTAGGGGGACGGGCCGAAGCACCGCATTGGTGATGCC
rd4001332	RiceOPA4.0	Jap/Jap	4	25070646	NA	Yes	ATTCCACCAGAGAATTGATTGCCACCAATCTGTAGAGCTGTCAAATGTGAAAGTTTACCAAGAATAGGTGGTATCTCTCCAGAGAGCCTATTGTCAGCAAATGATAGCAGCTCCAGCTGAGGCAGGCTGCCAACTTCATTTGGCAATGAACCTTCGAAGCTATTTTGGCTGAGATCTAGGCGTTGCAACATAGTGCAATT[A/G]AAAATTTCTAATGGTATGCTTCCGCCTAGTCTATTGGATGATATATTGAAGACGACGAGCTTTGACAGATTACCTATTTCTTGAGGCAACTCTGATGTGAAATAGTTATTTGTTAGGTCAAGCCTTTGGAGAGACTTGCAATTGCCTATCTGAGGAGGAATAGGACCATTGAACTTGTTTCGACCCAGCTCAAT…
id4008855	RiceOPA7.0	Ind/Jap	4	27650597	27066919	Yes	TTAGCTGCGTGAACAGTCGGTGATCAGATGCAGGGATTGCTTCCAAGCAAGCAGGTGAGA[A/G]GCTGCATTGCAATGTACAGGCACGATTGCTTGGAAGCATCAAGCAAAGCATTTGCTCCTA
id4009094	RiceOPA1.0	QC	4	28198904	27615261	Yes	AAGATGTACCGTGCCAGCACTGGAGTAATGTGAACCATAATGGAACTTTGGGATGATTGG[A/G]TCCTCAAACGTAGAGTAGCGCTCTTGGAATTTTTCTAGTCGCTCAGGGTTTAGTGCACCA
id4009149	RiceOPA7.0	Ind/Jap	4	28251853	27668210	Yes	ATATGTGTACCACTCCCTCCATTCTCAAATAAGCATTTCCCGGATTCAAATTCTGTATGC[A/G]GTAGCCATTTCTGAAATACTGATTCCATTGTATGGAAATTCAAATCATCTTCAGACAATC
id4010382	RiceOPA4.0	Jap/Jap	4	30502664	30502664		GCGCCTCTGCTCTTTCCGGGGGAGCGGCTGACCCCACAGCGGCAGCTCCACGGCGACACC[A/G]CCATCGAGGAGACGAGAGACCCGCGAGCTCGAGGGGACGCCCCCTCGCCGTGGATGAGGA
id4010621	RiceOPA2.1	Aus/Aus	4	31772009	31188363	Yes	CCTGCAGCCGTGTGTATCCGTGTACAGACTCGAATCTGGAGAGCACATCGGTTCAGACTT[C/G]AGAGTTCAGACACTGATCAAGTGGATCATCCACTACAATCCATGCATCCCAGCATCATCG
id4010924	RiceOPA2.1	QC; Aus/Aus	4	32303312	31719666	Yes	TTGTTTGGGGGAGAGTGCAAAAGAACAAAAACGGTTTTGATCAACGAGTCAACTTTATGC[A/G]GTTCGTCCAGGGGAAATGGACGGGCAAGAGAAATCAATTTGACTTCTACGCAAGCTTACA
id4011016	RiceOPA2.1	Aus/Aus	4	32537607	31953961	Yes	TGATCACTACCAGGATTCGACAAGCTTGATTTTGGTGATTATGTAGTAACCGATATAATG[C/A]GATTCAAATGATTTATTGATCTCACATCTTGGCTTCCAGTCCCCATCCAAAATTCCAAAG
id4011171	RiceOPA5.0	Ind/Ruf	4	32746172	32162526	Yes	CAGGTCAAGTGCTGCTATCCGCAGTGAGGAAGTGCAATCTTCTTCAGATGAGGAAAATGA[A/G]ACTAATGAAGCAAACGAAGTTGTTGAATCTTCAGTATGATCATTTCCTCTATTTGTAGTT
rd4001413	RiceOPA4.0	Jap/Jap	4	34189108	NA		ATGGATCCCCTGTTCCGCTGCTCGCCGTCGATGCAGCTGGCCGGCCGCCCGGTCGGCCGGCATTCGTGCAGCCATGCGGATTGGGTGTCGATTAAAGGACGTAAACGGATCAATTTACGAACCCACTTATTTCAGTGCTAATAAATGGATAATCCGTATTATGAGGCATTGAGGCTGTGTTCGTTTGTGTCCGGTGAGAA[A/C]CATCCCTTTGACACATAAAACAGAACAACATATTAATATAATATTAATTAAGTATTAAATAAAATTACTTTAATAATGATTTTTTATAATTTTTTAAAAGCAACTTACTAATACATTATTAATTATAAGTATTAAATAAAACTTCTTTAAAGCTGAATTAATATAATATTTTAAAAGCAACTTTTTTATTATAT…
id4012104	RiceOPA7.0	Ind/Jap	4	35186139	34601164	Yes	ATACCAACGATACAACATGTAGTATATGTAAGAAATACCATGGCCTGCTCACAAGACCTA[A/G]TCTAAGTCAACACTATACTATGCATAGAGGTCACCCCATCATTATCTATCAGTATGTGAT
rd5001427	RiceOPA4.0	Jap/Jap	5	277000	NA	Yes	ATATATATGATGCTAGTCATAGCTAGCGTTTCCTCTTAATCTTTTACTAGTATGTTTTTGGAATAATCCACGGACCGACAAATGATATGGGTGGATCGGAGGGGGGGGGTGATAAGGCCATAAGGGGCAGACAAGAGAGAGAAAAAGACATGTGTCAATTCCATATATAATATGTGGAATACATATATGCATGATCGATC[A/G]ATGATTCCATGGATCGATTGGATCCTTGTGGGCCGACAGGTATGGTAGTAAATATTCGCTGATCGAAGGATGGATCGGAGTACGTTGGAGATGACTGGACGGCACGCAATTGAAATTCCATGGCAGGGACTAATTGCATTGTCATGTCGATCTATAGATGTACACTACAGTAGTATATATATGTATGGCTAGCT…
id5000333	RiceOPA1.0	QC	5	571200	593158	Yes	AGTTTTTGGGACGCGCGCTCTCTGGAGGAGTGGAGGGAAACGGACGGAGAGAGAAATTTT[C/G]GTTGCGAAATGACGGTAGTGCCCTTGGTGGGTGGAATAGAATTGGGCTGAATTGGCCTTT
id5001470	RiceOPA2.1	Aus/Aus	5	2548127	2570057	Yes	TACAGGGGACATTTTACAATCATGCAGTGTTGAAATGTTGAGTAAATTGGTCTTGAGGTT[G/A]AATGCTACTATGATCCAAACAATTTCTACTGAAAAAGTAACCCATCCACTCAACAGATCA
id5001534	RiceOPA1.0	QC	5	2714998	2736928	Yes	AGGTTGGTACTGTTCAGAAGGAGATTCATACTGCTCTGATAATTATACTTGTGGCAAAAT[A/G]TATGGATTGTTTCATGAGGCTCTTCACTCTGGATACTTGTACATTGAAACGTTGTTGTCA
id5002528	RiceOPA2.1	Aus/Aus	5	4800198	4819452	Yes	TAATTTTGCAGATAAACCTTCTAAAATTTATTTTCAGACCTTAGTCTTTTATGACATCTT[C/A]ATTAGCGTTGCAGGACTAAATTGGCACGCCAGTTAAAAACCATCGCGTGGCAACAATTTG
id5002650	RiceOPA7.0	Ind/Jap	5	5061452	5080706	Yes	TTTTTAACACCAACACATGATCAACCAAGCTAATGCATGCCACAAACTTACACGAGAAAT[A/C]TCTCTCTTCCGTGTGTACATATTCTCGTGCTAGTTTTCAATAGAAGAAATCATACGAGTA
id5003034	RiceOPA2.1	Aus/Aus	5	5926907	5944790	Yes	CCAGTTCTGACAAACTGCTGACTTGACGCACTATGGACCTGGCTGCTATCTTTCAGAGTC[G/A]CTACTGAGGCATTAGTCCCTGGTGTTACTAATACCTGATCCTTGGATGAATGACACGGAG
id5003628	RiceOPA4.0	Jap/Jap	5	7165558	7165558	Yes	ACCCGATTACTTCAATATCCTTTACCCCAACTTTGCCGCCTGTATTTCTTATTCAAAGTT[A/G]TTATTTCCAGACTACAAAAAAGGCCCATTTTGTTTGTTATAAACCACGCTCAAGTTAAGT
id5003785	RiceOPA2.1	QC; Aus/Aus	5	7422512	7411394	Yes	AATGACAAGTAAATTGAAATGGAGTACAAGTTTTTAATAACTCTTGAAGATGAAGATGTT[G/A]TTGACAATCAAAATTTTAAAAAATGGACCAAATCTCGTCCTAACGGGAGAGAGTGTTACT
id5004295	RiceOPA7.0	Ind/Jap	5	8395840	8384709	Yes	CGATGACATATTATAGAGAGAGATAAAGTCGAAGGCAAATAATTGAACTGAAGTTTCTTG[A/G]GACAGGTGATATATCTGAAGAAAACGCTTCAATTACAGGATATAATATGGGCATGATCAG
id5004668	RiceOPA2.1	Aus/Aus	5	9225565	9214434	Yes	TTTTTTCTTAGGATTTTGTTGCAATTTTTTGGGCCTGACAAATCCAGCTCACAGATTTTC[A/G]TTGGATGGAAGGGATAAGTTTATTTTAGGTCTCTCAAATTTGTCGTAAAGTCTGAAATTC
id5005055	RiceOPA1.0	QC	5	11631818	11620687	Yes	GGGAGGGGCAGATCCACTGATGAGAACCTCGACAACAGCGGATCAGGTGGCGGGGACCTC[C/G]GCAATAGTGGATCCAGCATGAGGGAGAAGATGATGGCAGAGCTGGCGCTAGGACGGCCAT
id5005179	RiceOPA2.1	Aus/Aus	5	12275642	12264511	Yes	GTATGAAAGATATCTAACACAAGTCACATAAATTTGACAAAGCTTAATACAATGTCAAGC[A/C]ACTATATGCATAATAAAGTTGATCAGTAATGTACTTGCATATGGCCTTGGTAAGTATAAG
id5005396	RiceOPA2.1	Aus/Aus	5	13023997	12989106	Yes	GTTCAGCAAGCTATGACAAGAAACGGAACAAGGACACAGCTAGCAATGCTGTCAGGAGCA[A/T]GCAGCACATTTTGCATTATGTTAGGTGAGACCACAGTTAAGTGATCGTCGTTTAACAGGT
id5005867	RiceOPA7.0	Ind/Jap	5	14275518	14240248		CGGTAGCTTGTAGTAGCAAACAGAAATGAATCATTTGTATAGAAAGACATAAACTTACGT[A/G]TTCGTGGAGAGATGTTAATATGAACACCAGCGGATGCAAGAGCCTCCTCAATATCGGACT
id5006236	RiceOPA1.0	QC	5	15533829	15498558	Yes	GGGCCAAAAGGCATAATTGAGGCCACCCGTTGCAGTGAAAGGTTTGGTGGCCAGCGAAGG[A/G]CCGGACCACATACATGACCTCGCGTCCGTCTCACCATAAATCCGCCATCCCTCTCCTCTC
id5006470	RiceOPA2.1	Aus/Aus	5	16240399	16205068	Yes	TGTCTTTTTCAATGAATAGCAAGGGTCATGGCAGGGATAAGTTAGTACCAAGGTGCTAAA[A/C]ATGTTCAAGAATTGTCATCTCTATACTTCTGGTAGTGTAAATTGTAATGCACCAGATGAA
id5006603	RiceOPA5.0	Jap/Jap	5	16451019	16415688	Yes	CTTCAGTCTTGACGACTTCACTTCGTCTTCTTCTTGCGGAGGCGCTCGTGCACCACGCCG[A/C]GTCGATCATCGTCCACCTTGTCCCAGACGACCGCCGGCATCCCTCCTCCTCCCTCCGACC
id5006821	RiceOPA2.1	Aus/Aus	5	17065777	17027606		TTCAGCATCGTCTTCATCAGAAGACGATTTCCTCGCAGCCTTCTTTTTCTTCTTCTTGCT[C/A]GAGTCAGGAACAATCTCAGGATGAACTCGAGCAGGGATATCGAGTCCAAGGGCGGACATC
id5006916	RiceOPA7.0	Ind/Jap	5	17256149	17188978	Yes	AAACTACCGTGACAAACTGAAAAGTCACACATACTGAAGTAGTACCAACTGCATGCGTCA[A/G]TCGATCCTCGTTTTAAAAGTATTTCACTGCATGCAAAAAAAAAACACTCCAAAAATCCTC
id5007714	RiceOPA4.0	Jap/Jap; Aus/Aus	5	18996805	18996805	Yes	AATCTCGGTGTCCAGATGAATCAAACAGGCTAATGGATTTACTGACTTGGTAATGCAAAT[T/C]GTTTAAGACAGTCACAACTTGCGAAGTTGTTTTTGCTATGTAGTAAGAACCACATTCTCC
id5009045	RiceOPA2.1	Aus/Aus	5	21502439	21433070	Yes	TGATAGCCCATTTCACCATTTGAACTCGCTCTGTTATCAACACAATAAACAGCCTCTACT[G/A]GTGATTAATTTGAGAAACACTTCCAATCATAGCTGTCAGTTAATGTAGTCGGCTGTTCTG
id5009971	RiceOPA7.0	Ind/Jap	5	22701231	22592862	Yes	CGGGCGGAGGGCGATCCCCACGACGGGCAGGTCGGCGTGCTCGGCGATCGTGGTCATGCT[C/G]AGGCGGCAGGTCGGACACAACATTACGAGCTCAGCCCCCATGAACATTACGAGCTCAACA
id5010817	RiceOPA5.0	Jap/Jap	5	23949438	23839700	Yes	GACGAAGAAGGGTGCCCTGAAAACCATCTTGCCGTTGTATGAGAAAGCACAGCCGCAGCT[T/C]GCAGGGTTCACGTTCTGACCATCACTGCACTGAGCTGAGCCGCATTTTTCCATACTGGTA
rd5001675	RiceOPA4.0	Jap/Jap	5	26421016	NA	Yes	CCATCATCCATCCCCTAAAATTTGAAGGTCAACTGTTTTGTTTTAGTATCATAGTAAGCTATTGTGGATGTTGCATATCATTGTTTTAAATAATGTTGATCTTTTCTGGATTGAAGAACATGGATAGGTTCAATGAACATTTGATTGCGCTTTATGACAAAATACGACCATAGGTTTAATTTGTTTGGAGGTAGCGAAGC[T/C]ATCTACGTGTTACTTGATGAAGGAAAACTACTTACCAGCAAGGATACCAGCATGTCTATCCTAACAATGCCATTAAAAGTCATCAACAGAGAAGTTTGCATTAACGGTTACTTGTAATTTATAAGGTCTTGAAGGCTATTTTTTTTTCACAATTTAATAAATTTTGCATGTTGTAGGACACTGTCACTTATTTT…
id5014338	RiceOPA2.1	Aus/Aus	5	28724102	28579877		ATGAAATTGCCCAAATTTCATGAATCTCACTCAATATTCACAAAATTCATCATCTTGCTA[A/G]GGCTCGCATTTTGACACCAAATTGGAAACCCTGCCTGTAGGACGTCACATGTTGCCTAGG
id5014812	RiceOPA7.0	Ind/Jap	5	29372740	29228515	Yes	CGGTTTCTTTTATAAAGAGGATTTTTTATAAACTACAGTTTTTTTCCTCCATTTTGAGTC[A/G]TACATTTTTTTCTTTTTTTTTTGGACAAGACGACTTTTTTTCCTTTTTTACGGAAGTCAG
id5014986	RiceOPA4.0	Jap/Jap	5	29488988	29488988	Yes	TTCGGGGTGGAGATCGATCGGAGTCGGAGTCGGAGGGGAAAACAAAACAGACGAGACGAG[A/T]GAGGAACCCAAACCCAAACTACTACTCCTAGGTGGAAGCGTCCGTGGGTTGGTTAATGGG
id5014934	RiceOPA1.0	QC	5	29579363	29435138	Yes	AATAATTTTGGTACAAGTTCACATCACATGTTGCTTACCTATTATCAATTCTCAAGATAA[C/G]AGCTTACCATGGTTCCTGTGGAGTTTATATACAAGTAAATTGGCTTGGTGCGGTCATCAT
rd6001712	RiceOPA4.0	Jap/Jap	6	342504	NA		TTAATTGTTTGACTCACTTTCATGTTATGGCAGAGACAAGACCATTTTTTTTTAAAGCGGAGACAAGACCATTTGGCTTTCTTTCTGTCTTCGTTCTTTTTCTTTCGAGACTGCCTTAATGGCATTTGACTGTAAAACATTTCATAAAATCTTACAAATTTCAGACCATTACATCGTTTTAAGATTCGTGTGTTGTACGC[C/G]TACCTCTAACCCTAACGCCTCCTCTCTCGTCATTCCCAGCAACACCGTCACGAATGAATGGATCAATTGGGCACTCTCGATATCTTACAGTAAAAGTACTAACTGCTGTAAGCTAGGCACGGTTAATTAATCATGTCATGGTATACACGATCGCCTTAATTAAATTGATTTCTCACTATACACGGGACGTTGAA…
id6000402	RiceOPA2.1	Ind/Jap; Aus/Aus	6	645916	645916	Yes	TTATTTAAACTATAAACTTGCAACTTAAAAGTTGCATACAATTTCGAGAGGAATAGCTGA[A/G]GAGAAAGCAAAATTACAGCATTATTCAGATATCGCCCAAGTGCGTAAGCCAAGTTCGAAG
id6000606	RiceOPA6.0	Jap/Ruf	6	833171	833171	Yes	CTGAATATGGGATCCACCTCAGAACACTTAGAATCACATTTTGTATTTTGAACATCAGAG[A/G]AGCCGGGCCATGTGAGCAGCATTTCAGTTTATCTTTCAGCAATGAATTAAAAGAAAAAAC
id6001137	RiceOPA1.0	QC	6	1531150	1531150	Yes	TAGATTCTCCGAAAACGGATGCTGTAACAAATATGCAGTGTGGTATGGCCCAAAATTGTG[A/G]CACTTAAGCGAGAAAAGTAAAGTACTTGGCAAAAGAAAGGAACCTATATTACGCAAACAA
id6001337	RiceOPA7.0	Ind/Jap	6	1792091	1792091	Yes	TTTTAAAGGTATTTTACATGTAATCAACTATTTACCGTGAAAATCCTACAAAGTTCTTGT[A/G]TTCGAGACAAGCCTAAGAGCAAGTCTTTAATGTACTTATAGCCGACATTATCTTGAGTAC
id6001535	RiceOPA2.1	Aus/Aus	6	2009738	2009738	Yes	CGGTTCATCGAGGATGAGTCCATGGAGCGGGGAAGCAGGGTACACACTCTAAACTCATCT[A/C]TCTACCTGTTCCAATGAATATCTGCTTTCACTGGTTTATCTTCATTTAGTACATGCATCC
id6003050	RiceOPA1.0	QC	6	4021326	4021326	Yes	AAGCTGCTAATTGGGAGATGGCGTCTGAAGATATCCAGGCATTTGAGACGCTCACTGGAA[C/G]TCCTACGGAAGGCATCGCTACTCCACTGAATTCTTTGTTTCCTACGTTATAGCTCATGCC
id6003829	RiceOPA7.0	Ind/Jap	6	5994007	5994007		AATACATGCTTTGATTAATTGCAACTTGTCATAAGTCAAATGAAGTCAGGCTTCATAATA[A/C]TGTCATTTCACAGTCTAATGTTGTGCTTGTGCAGCATTTGTTGTGCTATGCTACAATGGA
id6004038	RiceOPA7.0	Ind/Jap	6	6398723	6398723	Yes	AGACGAATTGAAGCTGACGTTTCTTTTTTTTCGCTCTCGCTCTCTTGCTCTGAAAGTCTG[A/C]ATAATTAATCGTTCAATTATTTGATTCCGTGACGGCTCAATGCAGAGAAAAAGATCCTCT
id6004428	RiceOPA4.0	Jap/Jap	6	6929229	6929229	Yes	ATCTCTGAAGCTGTGGGTTTCTTTGGAATATATCAAATCTCAAATAGAACTATAAATCCA[A/G]ATAAAGCGTAGAGCTAGGTTACAAACGAAAATGGAAGTGACAGTTAGCCCAGAAGAAGCT
id6004481	RiceOPA1.0	QC	6	7002214	7002214	Yes	TTTTTTGAAATGGAACCAACCCATATAGTTCTATTTTCAACTAAATTTTGTGTAGTTATC[A/G]CCGCTCAATTTGTACAGAAAATTATACTAGCCATGTAACATATAAATGTATCAACATAAA
id6005350	RiceOPA2.1	Aus/Aus	6	8243695	8243695		TTTCTTGCTTGGGAGGTAAATAATTAGGTGATCCTTGTACCGTCCGGCTGGCCGATGCTT[G/A]TTTTCGATTCAGAAACTGCCCAAATCTAGGCGGCACTGGGCCTAGGAAAAGGCCCAAATA
id6006147	RiceOPA2.1	Aus/Aus	6	9683815	9683815	Yes	TAAGCCTCCTACTCCTAGACCTATAGTTGTGATGTTTCACTAGGAATGCGAGATAATGAA[A/T]GACAAGGCATGCATATCAACCGGCTAGAATACACTATCAATTACTAGATGGCACTATTAC
id6006336	RiceOPA4.0	Jap/Jap	6	10183311	10183311		AGATTTTTTTAAAGAAAACTGAGCAATTTCCTGTTGGACGTCTGCGTTTACTGCCTTTAC[C/G]ACGACGGAAGGTAATTCTTTGCCCGCGGGAGGCAAAGGCGCAAGCAGTTACACGCTGGAC
id6007316	RiceOPA1.0	QC	6	11762663	11693663	Yes	TAGCGACCGGTTCATGGAGGCTGGCAAGTACATAGTGGAAATGCTTGACCGCGGAATGCG[A/G]CCAAATGCAGCGACATACCTGGCTGTGTTTGAGGCATACGTGAGGATGGAGAAGGTGGAA
id6007540	RiceOPA7.0	Ind/Jap	6	12391682	12322682	Yes	CGTCTCTGGCCTCCGCTACACCAACACCGTATGGAAGGCCGGCATCCGAGGTGCACCATC[A/G]CCATCCTCATTGTCCGCTTTCTTCTGCAGAACTGCTTCATTGTGTTGTCGTAGAGTTCCT
id6007891	RiceOPA4.0	Jap/Jap	6	13101365	13101365	Yes	TAAGAGTGGCAAATAGTTAAATATGTCATGTTTTATAGTGATTGTGCTCGTGATACTTCA[T/C]GGCTACACAACGAACTAAACCTACAAAACATAATTATTGATTGTATGCACAATACAAGTA
wd6001924	RiceOPA3.1	Ind/Jap	6	15368547	15299547		GGCCTCTTAGAATCATCAAATTTGATTTTACCTCCTTCAATAGCCGCTTGGATCTACTGC[A/C]TGAAGACCTTGCAATTATTAGTCGTATGAAACCCAGAATTATGCCACTTGCAATACCTTT
id6009055	RiceOPA2.1	QC; Jap/Jap; Aus/Aus	6	16415144	15537144		TCGACTTGCCGACAAATTTCGTTGAAAATCTAGAGAAACTTGCGAGAAGAGTCAAACCTC[G/A]CGTCGTTCCTCCACAAATCAGGTTCTCGGCACCTGAACCAGTCATTTTCGCACCATCAAA
id6009683	RiceOPA2.1	Ind/Ind	6	18010007	17132007	Yes	ACATGAAGATGTTGCATCCGTAGAGGAAGAGATGCAGAAAGAAGAGGCTGAACATGCTGC[C/A]GTTTGAGATCATTTAATCAGAATTAGAGCAATTTTTCGTTTTTTTTCAGGTGTGCTGTAG
rd6001899	RiceOPA4.0	Jap/Jap	6	20217815	NA		ACCCAGTGTTGAATTCATGATGTTGTAAACCTTGAGTGTAACAATCGGGCGAATTTAATATAATAGGGGTGAAAACAGAGAGGATTTGGGCAATAGCAGTCATACCTAGGGTGAAAATGAATCGGATAATATCCGATCCGATCCGTTCTGAATCTGTTTGAAATGAGAATATGGTAGGGGTTTATATAAATCCAACGATT[C/G]TGGTATCGCTAAAATCCAGCGGATGAGGATTATCCAAAGTTCCCATTGGATTATCCAACAGCCCAATTCATCAGATAACATAAACTCCTTAATTGTAGACTCTCACCGTCTCATCTCATGCTTGTGTAGCCACCACCACTCATAGAAACAACACACAATGACATAGCGAGCAGTGAGTGATACCACTCCAATCC…
id6010850	RiceOPA7.0	Ind/Jap	6	21612578	20734578		GATATGAGGAATTCTTCTCCAGTTTTGTAATCCACTTAACAAACATATCTTCATAGCTCT[A/G]GACCTCTGGTACATACTGTTGGAGTGTATAAAGTGAATTGCCCGTCTTTCTCTGTCACCT
id6011324	RiceOPA5.0	Ind/Ruf	6	22471035	21593035	Yes	GCTTGAATCTTTAGTGAGAGCAATGATGTTTGCCACATAACATCATCTTGTTTATGCTGC[A/T]AGTGGCAGAAGCGGGTCCACTATTTTTATTTTTATTTTTATTTTTTTTGAAGGGGCCTAT
rd6001934	RiceOPA4.0	Jap/Jap	6	24131078	NA	Yes	TTGCTACATATTAGGATGGATGGATTAGCTTAATGAGTTGATGGCGTCCACTATGATTATATGATCATAGAGGTACAGGGAAAAAGATAACCAATGGGACAGGGGCAGAGCTAATCCTAAGGAAATAATATGATACTTTAGAACATGGAGGAGTTTAATAGGATTTTTCATAGGAATTAATTTGGTCCTCCTAGAATTCT[T/C]ACAAAATCCCATCGTGTGTTTGAGAGTAGATTCTAGCTTCTCGTATTTTTCCACTCGTATATTTTACGCCTTCTATTTCTCTTGTTTCTACAATACTAGTTATATGTTTGCTTGTCCAGATGCATAGCTAAAAGGACGAAAGAAGAACCGATGTTTCATTGATATGCGGGTCCCATTGCGTTTTCATATAATGG…
id6012236	RiceOPA7.0	Ind/Jap	6	24496100	23618100	Yes	CAGGCAGCCATCTACCACAACTTACTCAGTGACTTAGCTCTAGTCACAACCTTCTAGAAC[A/T]CTGGCTACGTACTGAGTGACTGCCGATATTGTTACACATTCTATCACCTCAACATATTGG
id6012531	RiceOPA5.0	Jap/Jap	6	24916387	24038387	Yes	AGAGCAACTTCGGTGGACGGGCTAGGAGTTGACAACCTGAAAACCTGAAAATCCCACTGA[T/C]GCAGGAGTTGCAGCTGCGTTAGCGCCAGGCTAGCATGTGGCTGTCCTCAGCAGTGCGGAT
id6013529	RiceOPA2.1	QC; Aus/Aus	6	26025122	25147122	Yes	CACTTTTCACCTCATTTTGGTAGACCCAAAAGTTAATGCATAAACATAAAAAAAGCAACA[A/G]TTTCTCAAACTAAAACAATTTGTAGGCGTGAAGTAATCAAATCTACATGATTTTGAAGTC
id6014191	RiceOPA7.0	Ind/Jap	6	27067193	26189193	Yes	TTGTAATTGCCGAGCTGATGGATAGCTGCATGGTTGTATCTTTGTACAGATGTTTCAGAT[A/G]GTGAGTTCCCAGCAGGAAAGCATTGTACACTATAGTTAAACTCTGGATTAATCTTCTTCA
id6014475	RiceOPA2.1	QC; Aus/Aus	6	27191592	26313592	Yes	TTTTTTTTCCATTTCTTGGCTCAGTTTTGTCCATTCGACGAGGAATTTCTCGTCGTGTTT[C/G]TTGTTGATTGATTGATCCAATCTTTGATGCGCCAAGAAGCAAGATGAACACGAATTACTC
id6015530	RiceOPA4.0	Jap/Jap	6	27381493	27381493		TATTTTGTGTTTTCCTCCAAAAACCTGAAAATTTGAGTGTCAAATTTCGGCCTGTTAACC[T/C]TCAAACAAAATTTCGGCCTGCTAAGTATTTGTGGGGCTTCGAAGTGCCAGCTCATTAAGC
id6015793	RiceOPA2.1	QC; Aus/Aus	6	28504617	27626617	Yes	TCATCAGTAACACGAGCTAATTAAAAGCATCTTCCAGCACGGCAGGAGGAGCACACATCC[A/C]TCATCCTCTGACACCGACATGTGGCCCCACACCACAGGCACTTGACCTGTGTCGGATCCG
id6016264	RiceOPA3.1	Ind/Jap	6	29382186	28504186	Yes	CCGCCCATTCCGGTACTTAGCTTTATCGTTATACCTGCATAGTATTGATTTGGGCCTGTA[G/A]TCAGCTTGTTTTCATTAGATATGCTCTTGACAGAATTTTTTTGCATGTATGGTGTGCAAA
id6016490	RiceOPA1.0	QC	6	30085266	29207266	Yes	AAGCAACGAAGGAGATGGCAAAAAACACATCCCCCGACAAGTTACAATGTTCAGCTACAG[A/C]AGCATCCACAGATGACACTTATGACAGATGCATCATCTGCTTGGCACAAGACAACCATAA
id6016589	RiceOPA7.0	Ind/Jap	6	30418200	29540200		GCCTGCATATAAATAACACAAAAGCAGACCGGTCTTGGCAAAGGACACTCACTTTGCTTT[C/G]TCATACTCGTTGGCTCGTTGCTCCTTTGCATCAAATGACGAGCATTTACCATGATTTCAT
rd6001994	RiceOPA4.0	Jap/Jap	6	30917059	NA		TTCGCCCAAATTTACATGTTAGAGCAGCAAACAAAGGCCACACAGAACAAGCCTGAATTCCAGATGCGGATAAAGTTGGTACCTTGGTTAAAGTTCTCAGATCTCATGTTCTCCATTGCTGACGTTCTACTGTAGAAAAACCAAACCGAAATTTTGTCAGAACACGAACGCTTTTTTTGTCAGAAATCGAAGAAACAGGC[A/C]GCGATATGAACATGTAGCATTACGAGCCACGCGGATCTACAAAAGGCAAGACATTATTATTTGAATTCGCTCCTGATATTTCGCTAGATGTCTTAAAAATTCCAGTTTTGACCACGAAACGACCCCCAAGAAGTCAAATATGGCAGAAACCAAGAGAAGAAACAGATTAGAACCCTCGTAATTCCAACTCGAGA…
id6016941	RiceOPA7.0	Ind/Jap	6	31686494	30808494	Yes	ATACTGTTGAGAAGCCGAACAAAATCATTCTTCAAAAACTCAGGAAGGTTATCGTTGCCT[A/G]TCAAAATTCTTGCGATATTCTGAATAGTTGGTGAAATTTTTGCCATCCTGCAATTAAAAT
wd7000143	RiceOPA4.0	Jap/Jap	7	807208	807208	Yes	TCATATGTGTTGGAATTGGAATCTCTGGACCGAATTTTTTTTTATCATGCCAGCGACACA[A/T]CAAGACTAGTTTTGTATTTGGGCCAGCCAGTCCATCTCTCCTTCACTCTTATTAAAAATT
id7000337	RiceOPA1.0	QC	7	1899740	1866589	Yes	ATCTCCCAACCAAACAAAGCACAGTGTGACTCGCATGACTCCCATCGCCATCGCTTGATC[A/G]GCTACTTGCTAGTACTTCACCCACGTATACGTACTCCTCGTATGAATTGTTCTTCTTCGT
id7000496	RiceOPA7.0	Ind/Jap	7	3506276	3473125	Yes	CTCCAACTTCAACAGCAACGGATCCATCATTAAGAATAGACACTTTACCAGGCGTTGGCC[A/G]AGATGCGAATTTATGCACTATCGGCACGACAGAAAGCCCCCGCTTTTTCCATCTGTTGCT
id7000638	RiceOPA4.0	Jap/Jap	7	4733279	4733279	Yes	TGAACAGTACGTCACGATATGTTAGAGGATCCTCTTCCGGAGATACTTATACGAATTTTG[T/C]GGAAACCTGCAAACTTTGATGGACGATTGAGGCGAGTTTAGTTCTAAATTTTTTCTTCAA
id7001078	RiceOPA7.0	Ind/Jap	7	6809047	6775896	Yes	TGGAGCACCACGAGTGTTCTAGTAGCTGGCACCACCATGGCTTCTCATGATGTGCCTATC[A/T]GTCATGTTGTTAACCACCATCAACAACTCCTGGTTGAGGAAGGAGTTACCTGCAGCCATC
id7001606	RiceOPA5.0	Jap/Ruf	7	8903377	8870226		TGGAAAAGAGGGTTAATTTATCAGTGGAGTTACCTCATCACTGTTATTTTTTCTTTTGCG[A/G]TGACTCTCATACTGACAGTAATGTGCAACTTGTGCAACGCGTGAGCGAAGGGCGGCGTTT
wd7001613	RiceOPA7.0	Ind/Jap	7	13021406	12360255		ATGTTAGTAGCATAGTACATAGTGGAAGTAGATATTTTATTCGGGAATTATACATCGCAA[A/G]CATAGCTAGTATTTACTAATTGGGTAATATTGACGGTCGAAACTGGTCGATAACGACCGT
rd7002129	RiceOPA4.0	Jap/Jap	7	14976818	NA	Yes	AGCACTGCGTTTCCCATTGTACCACGTGTAATAAAGCTAAGTCTCGACTAAATCACATGGTTTGTACATGCCTCTTTCTGTTCCTAGCGTTCTGTGGGAGGATATTTCAATTAATTTTGTTTTGAGATTATATAGGACTAAGAGGGGGAGGGATAGTATATATTTGTAGATTTTCTATGATGCCACATATTATACATTTT[C/G]ATATGAGCGATGATGCTACACAAATCGATGAGTTATTTTTTAGGGAAGCCGTTCACTTAAACGAAGTGATGTCTACAGTTGTTTCAGACTGTGACACAGTTTGAGTTATTTTTGGAGAACTTTGTGGAACAAGTTGGGGACCAAGCTGCTATTTTCCACAATAAATCATCGCTAAGCAGATGGACAAAAGAATT…
id7002427	RiceOPA2.1	Ind/Jap; Aus/Aus	7	15870899	15209748	Yes	TGATGAGAAAGTTGGTTGCTAGTGGTGAACTGGCTTTGCATTTTGGTTGGACTTAACCAG[C/A]GTTTGAGGAGTAGTTTTTTTGGTTGGTTGATTGCAATTTGTGTGTAGCAAATGTTTGTTC
id7002462	RiceOPA2.1	Aus/Aus	7	16216668	15555517		CCAAGTTAGCTATGGCTTTGTATCCATGATTGCCAGCTGGGTTCGTCTGCATTTTTCACT[C/G]TGTGCACATGCCGAGTAAATTCCTCTCTGAAATTTGACTTCCACCTGTTGAGATTGATGG
ud7001419	RiceOPA4.0	Jap/Jap	7	20127860	20127860	Yes	ATCAGGGTGTTCTACTTTTATACAAGTACTGTTTTCTCTGCTGTTTATGCCTGCTGCCTT[C/G]TACAATTCCATGATTCGCCTTTGTCCTGGTAAGAATGACATGGGTACAGTTTATTTACTT
id7003059	RiceOPA7.0	Ind/Jap	7	20278260	19617109	Yes	AAAGCTCGATTTGTCGTACTCACACACCTCACCACACGCCACGTTGATGCCTCGATAGAA[C/G]ATCACTTTTTTGTTGTTTTTTTCGCTCACTTGCCACTTTCATATAGTATACCACAGTAGT
id7003112	RiceOPA1.0	QC	7	20578707	19917556	Yes	TGTTTATGCTGGATGAGAAAGTAGATTTGGGGTCTAACTCATGCTGCCATTTCTGCATAC[A/C]AGAGCAACTAACCATAACCTGACAGCAACAACCTGCAGGCAGAAATTCAGAAAGTTGTGT
id7003442	RiceOPA1.0	QC	7	21940250	21279099	Yes	TCGAGGGCCATTAAATCTTTTCTAAAACTTTGATGAGGAAACGCCTTGAACAATGTCGTC[A/G]GTGCATTTGCATTGCATACTTGCTGTTAATGTTGAGACCTTGTTTGATTAACCCCTCCCA
id7003748	RiceOPA2.1	Aus/Aus	7	22937302	22276151	Yes	ACCTCGGCGTGCGGTCAAAAATCGGATCTACTCCACTACTGGAGTACTACTAGCTGTACC[A/G]ATCGGCCGGGACCAGACAAAAGAGAACTTTTCGCGCCCCACAATCTCGATCGGGCTTCGA
id7004163	RiceOPA7.0	Ind/Jap	7	24087914	23426763	Yes	CCAAGGCCGGCGCAGGACTTGAGTGCAGCAGGGAGGGAGGCCGGAACAGATGATCGGGGC[A/G]CAACAGAGGCACGCATTTGTAGGAAGAGAGAGATGGCGTGGAGAAATTGGCCCTGGGAAG
rd7002219	RiceOPA4.0	Jap/Jap	7	24112180	NA	Yes	ATCCTCTTCTTGCAAGGCCAAAGCCAACTGACTGTCTTGCAGGATCTGAATGGCTTTGATTCTGTCTTCTTCAACCAACCTATGAACTGATTCCATCTGAGCCTGACTACAATCTCCTTTCTGTTGAGCCCCAACCACATGTTGAGTCAATTCTTTCATCTCTTCCACTTGTTTACCTTTGGTGAGCACCTTCTGTTCTT[T/C]CTTCTCTTCAACTCTTAGAGTAGTTTCCTATTGCTTATCAAGCTGTTGTCCCTTAAGCCATCCCATTTCTACTACTGACTCCAGATTAAAACAAGCTTCATACAACAGGGCTTCAGGTGTAGATAGGATCATAATGGAAATTGTTTGACGTCCATCATTCCAACCTTCATTCTGACAATGTCTTTTGCAGCTAA…
id7004429	RiceOPA2.1	QC; Aus/Aus	7	24973974	24312823	Yes	TTATGTTTGGTTGCAGTAAATACCTTTCATTTGCACTGGCATCACCGGAAGCTCCATCAG[A/C]AGTCCTCACCTCATCATCATGCTCATCCTGGTTATCACTTGATCCAGACAATTGGTCATC
id7004719	RiceOPA1.0	QC	7	25979966	25318815		CAAACCGCTAAAACCCCAGTGGCACGTCACTAAAACCTCAACTTCAGCTCTGGCATTACA[A/C]GCTCACGGTCATCCCTTAGTCCACAAGTAAAACTGCCACTAAACAAAGCAAGAGGAATTA
id7005111	RiceOPA7.0	Jap/Jap	7	27121196	26460045	Yes	TGATTTAATCGTAGCACTCAACTAAACACTAACTAAAAAATTATGGCACGGCTAAAATTT[A/G]ATGTGGCAAAGTACGATCACCATCCAAACAGCCCCTTTTGTTGTTGTTGGTTGCGTTGCA
id7005252	RiceOPA7.0	Jap/Jap	7	27467840	26806689	Yes	ATGATGTTTGATTGCAGCAATTCAGCCATGAACATATGTTACAGTTGAAGGCAGTAATCA[A/G]TATTAATTGGATGCACACCCGTGATGCTAATATAACCAAAGAACAAACAAAACCGATTAC
id7005477	RiceOPA4.0	Jap/Jap	7	27629234	27629234	Yes	AAAACTGAAAATAATACAGCATATTGGCTAGGATCATAGTGAGAAAACCAATCTGGGTTT[A/T]ATCCAAATGACAAATCAGAAGGCATATTCGATTTGGTGATTTTAGGGCAGTATTTTTCAA
id7005611	RiceOPA7.0	Ind/Jap	7	28610170	27949019	Yes	CAGGAGGACATGATCACCACTACAAGTTGCTTCCATCTCAGATATTGCAGTTTCAGCCAT[A/C]TTGACATCCTTGTGGAGACGGCATCCACCGAGCAATGCCCTCCAAACGACAGCATCGGGT
id7005655	RiceOPA1.0	QC	7	28857459	28196308	Yes	GCATCATCTTGAGGGAAGGCTCACCAACCATATGGTGGCGTTTGACATGGTTGCCGAGAC[A/G]TTCAAGGAAATGATGCCGCCTCTAGTGACCACGAAGTTCTTTGCAAACCTGCTAGCCATG
id7006027	RiceOPA7.0	Ind/Jap	7	29931834	29270683	Yes	GAATTGGCAATGTAATTCTAGATTCTAAAAAACCTTGGAGGAATGTCATCGTCTTGTTTC[A/T]GCTGCAACCTGTAATTCTGATTTATGTCCTGTGTGAAACTGTGAACATCATCGGGTTTCA
id8000131	RiceOPA7.0	Ind/Jap	8	388278	388278	Yes	TCTTTTTCTTCAATTACAATCTCACATAGGACAGATGGTCCAGCCATGGATTCATGCAGC[A/C]AAGCAAATGTGGATGAAAGAACACAAGATGCCAATTATCTCAAAAGGAAGCTAGATGCCG
id8000315	RiceOPA7.0	Ind/Jap	8	856058	856058		TACGTACGTACCTGCTCCGGCTAGCCGGCCGGCCGGCCGCCGGTACATGTAGCGACAATT[A/G]ATTATTAGAGAGGAAGAAGATGATGAATGAAGTGGTGGTGCAACAATGTCCGGCAATGCA
id8000699	RiceOPA2.1	Ind/iInd	8	2207788	2207788	Yes	CTATCTTTGCAGCTACACTTCTGACAACAGCATCTTGATCTAGAGCTTCCTGGCGGTCTT[C/G]CAGACATTCAACGATGAATTCCTGAGCATTTCTAAGCCGCATGTGCCCATCATTGCCAGA
id8001299	RiceOPA7.0	Ind/Jap	8	4045340	4045340	Yes	CAAGAGGTAATGAGAGGGAAGAGAAACCAAGTGGGGACTGGATGATGGTTGGCTAGTGTC[A/G]CGCTTTCATGTTATAAAGTGAATCCTGGTAGAGCATATGTAAAAGCTCTCAAATAGAGCC
id8001477	RiceOPA2.1	Aus/Aus	8	4556655	4556655	Yes	CTGGATATCTAGTCCATTTGTAAACATTTGAAAATGGTAGCTGGCAGATCACTCCATTTG[C/A]TACAATATGATGGCTTGAACAATGTTTTATAGCTCAATCAACATGACATATATATGTCAC
id8001908	RiceOPA2.1	Jap/Jap; Aus/Aus	8	5633803	5633803	Yes	AGCTATTGTTAATTGATACTGCAGTGCAGAAGTATCAGATGTGCTAACTGGACACCCAGA[G/A]ACCAGGTGAGTGGTAAAAGAAAAACTGTTTCTTCAGCATGTTGAAATGGTGATTGCATAC
id8002194	RiceOPA2.1	Aus/Aus	8	6239590	6239590	Yes	AATAAGAACATAGCTCTAAATACTATGGCAATTACCTATGCTTAAACCACAACTTTTGAT[G/A]CGGAAATAAATGTTGGAACGAAATGAAACATCATGAATCATAATGCTCAAGAACAAAATA
id8002314	RiceOPA2.1	Aus/Aus	8	7548604	7548604	Yes	TTCTTGTCAACCTTTACACTCCTGCGTGTTCTTATTTTTTCTGACGTTGATTTTGATGAG[C/A]TACCGAGTTCAATTGGAAATCTTAAGCACTTAAGGTACCTGGATCTACAATGGAATGGGA
id8002554	RiceOPA1.0	QC	8	8235552	8235552	Yes	TGCTTGGTCACACTTGCTCTCCTAGACAATTCATATATTAGCGAGACATTGGTTTTCTAT[A/G]ATAAGGCCTTCAGAGAGCTCAAGACCCTGGAGATTATTAGGCTAACCAAGTTGAAAACAG
id8002632	RiceOPA7.0	Ind/Jap	8	8512758	8512758	Yes	AAATATTCAAGTGATACTAAAGATCTGAAAATTTTTCAGGCAAATGAGATGATGTTAAAA[A/G]CACTATTGTTGAGAATTGACAAGTCAGATAGTGCAGAAACACACCTGCAAACTGCCAGTG
id8002972	RiceOPA1.0	QC	8	9202561	9202561	Yes	CCTTCTTCTGGACATCGCCAAAGGAATAAGGAATTTCCTTTTTGTCCATGCATGGTCAAC[A/C]GTTGGTAATTGTTACAAATGGAACAAGAAGAGGAAATTCCTGCAATGTTGGTTATGACCA
id8003141	RiceOPA2.1	Jap/Jap; Aus/Aus	8	9824353	9824353	Yes	CAAACGCAAGTGCGAATAAGAAAAGAAAATACCTCTACCTCCGTTGCTTGATCAAACTGG[C/A]AATCCTGCAAACTTTGGCTGGTTGATTTGGACTTTTGGATCGTTTTTTCCAGCAAGAAGG
id8003626	RiceOPA4.0	Jap/Jap	8	11887516	11887516	Yes	GAGCCTCCCGTACCTGCAAAGATGAAAAATGGTCGTGACCAATTCACAGATTACATTGTT[A/G]AGAACCGTGTAAACTAAATTACTAAAATAATAGAACTTTCTTGCAGCATGGGCAAAACCA
id8003711	RiceOPA7.0	Ind/Jap	8	12811624	12721444	Yes	ATTGAGATCCACTTTTGAGCCTTGCTCTCTTATTTCTCCTCTGCATCGATCTTCAAACTC[A/G]GACTTTGTGTGCGTTTGTGTGAAAGTTGTGGATTTAAGTTCGTGTGAGTGTTTCGTGTTG
id8003808	RiceOPA4.0	Jap/Jap	8	13908908	13908908	Yes	AAGCAATATGAGTCCCTCACCCAACTTGTCGTTCACCTGTTCTACGCTGGTTTCGATGAC[T/G]TGCAGTACACACATCCAGCTTCTGCAACTTGGTCGGCTGGTCCAATGTTGGAAGGGTGAG
id8003881	RiceOPA4.0	Jap/Jap	8	14318424	14318424	Yes	TTACTGCTGGGTGCTGGCCATCCCGTATACGCTTTCCATATGCTGATCAACATCCTGATG[T/C]TGCAAATCTTTTAGTACCACAGTGTTTCATGTCCATAACTGCACGGAGAAGCTATTCACC
id8004111	RiceOPA4.0	Jap/Jap	8	15352572	15352572	Yes	TTGCATGGAGTACCGTAATCTTGTGTCTTGGACAACCATGATTTCTGGTTATATGCAGAA[T/C]TCATTCAATGCTGAAGCGATAACCATGTTCTGGAATATGACTCAGGCTGGCTGGCAGCCA
id8004596	RiceOPA7.0	Ind/Jap	8	17299252	17208533		GCGGCAGAGAGGGGGGTGTGGGACGCGCGCTGATCTGGGACGTTGGATCCAAAATCTTCA[A/G]ATGGGTTTCGACCGTTGGATATGTGATATGATGAATGAGTAAAACTATTTGTTCAACTAT
id8004838	RiceOPA2.1	Ind/Ind	8	18388475	18297756	Yes	CCTCGTAATGAAATATATTGCTGCTGTCACATCAATTGATTTGCATAATTTGTCACGTAA[A/T]CCACCTCAGGGCAGCCAAATTCAGAGATACTACTACATATACAACTTGGTTAATTAATCC
id8005226	RiceOPA7.0	Ind/Jap	8	19694308	19603589	Yes	ACAAATACTCCCAAACCACCACGTGTACTCCTAAAAACATTCCTAAACCGTCATGCGGCA[A/C]TCTAATTAACCGGTGGATCCACTATTTTAGATTTTCAGCTATTAGATTTACAATTATATG
id8005361	RiceOPA1.0	QC	8	19921605	19830886	Yes	CACAACCTTCTGTGTTGAAACCAAAATAGTGACAAACCAATTCGTTTAAGCCCTTACGTC[A/G]AAATAGCAAGCACCACCGTTTGAATTCCTGTGAAATAGAAAAACATATTATGTCAGCTCT
id8005525	RiceOPA2.1	QC; Jap/Jap; Aus/Aus	8	20479641	20388922	Yes	TGCAGAAGCTGACTTATGTTGAAGCAAACCAAGGAAATGGGACCATCGAGGAGCTAGGTA[A/G]CCTGACACAGCTCAGAAGATTGGGCATTGTCAAGCTGCGTGAAAGGGATTGCATGCACCT
id8006321	RiceOPA7.0	Ind/Jap	8	22107685	22016966	Yes	AATAACTAATATATTATTTTAAGTGCCATTTAACCATCAAGTTTTCCCCAAAAGCATTGC[A/C]GGTTCTACAACAAACTTGACATAAGTCCACATGACAGCTGTTCTCAACATTGGAACCATA
id8006511	RiceOPA4.0	Jap/Jap	8	22618303	22618303	Yes	AGTATTTACGAGTACAGGAAATCAAAAGCCTATTGCTCAGATATGTACTAGCATTGCACA[T/C]GTTGACGAACCCTAATTAATGTGCAGTTGTCGATGGTCTGTCCTAGCAAAACTAGAGATT
id8006485	RiceOPA2.1	Ind/Ind	8	22623643	22532924	Yes	ACAGAATTATTAGAATAAAACCTCGAAATCAACCTATCACTAGGCACACAAGATTATTAG[A/T]CAAGGTCATGTTCACATTATAAATTAACGTCATATGCATTTATTAGTGAAAATTCAAAAT
id8006950	RiceOPA1.0	QC	8	25431873	25341154	Yes	GTTCACTGGTAGCAAAGCAGATTAAGCACGCTTTTGGCATCTCTGCAAGAAATTGTTTAA[A/C]AAATACTAAAACACAAGTAGGCATTAACAGCTTCTGTTTCTTCTATTATTAGGACTTAGA
id8007472	RiceOPA2.1	Aus/Aus	8	27370650	27279931		TGGAATCATGTGTCCTCACTGTACTTATATTGCAGATGTGTGGATGAACTTGAGGGCCAG[C/A]TTTCCAAACATGGAAGCCTGAAAAAACTTTACTTCTACCATCAGCATCTTACAACGGTGA
id8007878	RiceOPA7.0	Ind/Jap	8	28174000	28083281		AGGAAAAAAACATGCACCGTCTCCTTTGGGGGACCAGCCATCTCAAGATTTTGTTCTCCT[A/C]AACGAAGCTGTAAAATTGAGAGCAGAAGCAGTGCTGAAATCTACAGAAGCAACCACCAAA
id9000045	RiceOPA7.0	Ind/Jap	9	386250	438538		ACTTCTGAAGAGTCAAGACCACATGTAATCTTAGTTTACATGATAAAATCGGAAGCTATC[A/G]TTGGAGAAAAGTGTACTTGCCTTGTAAAAGGTGCAGCAACTTGAAAGTTTTGCCAAAATA
ud9000041	RiceOPA4.0	Jap/Jap	9	904983	904983	Yes	TCTCTCTCTTTGTGAAAGGCCACCCCTTGGCAATGGATTGGACCAAAGTATACCAGACCA[A/G]AACTGGCTGGCTGGCATGCACCTTTTTACCAATACCCCCAATCCTTCATCCATCCATCAG
id9000452	RiceOPA7.0	Ind/Jap	9	1448557	1500845	Yes	CAAATTAATTTTTCTTGGCCTTCTCAGGAACCGTGCGAGCCGATGGATTGGTCTCTGCTT[A/G]CTTTTCCACTGCCGATGCGTGCCCATGGCTGTTTCTTGCCCCTGGACTGAAACGGTTTAA
id9000894	RiceOPA1.0	QC	9	4283413	3716701	Yes	GCTAGGCCCTCCCGGCCTGTGGACTCCCTGGACTCTCCTCTGTCCATTTCTCGGAGTTTC[A/G]GGTTGATTTTCTGGTATTTTGATGAAGTTCACAACCCATCCTTGTATGGATACGTAATTC
rd9002605	RiceOPA4.0	Jap/Jap	9	5929807	NA	Yes	AAGAGGCATGGTCCCACCTTGGGGTGTTGTTGGGCTACCATCCTCCCATTCCCTGACAGGATTCTCCAAGTAAAAACCCAGTTCGGATGGATGGGCGACGATGGCACCTAAGGCGTCATTGGAAGCATTGCTTTGGAGGACTTTGTTCCTCGCCTTTGCCATCTCCTCTTAGTTTGGTCTCTGGCAGATTCTTGGTTGTC[T/G]TCATCTAATTGGCACGAGGAATGAGCAGATCTTCTTCTCTCGTACCCTCTCCCTCCTCAACCACTCTACGTCAAAGATGGCCAGGAACTCACATTGATGATTTTCTATGCACAGTTGGTGTTTGGCGGGGAATTTGTGACCTCCTTGCAGGTCTAACAGCAATTGGCCACGCTTAGCAATGGCCGGCTTGGTAC…
id9001558	RiceOPA7.0	Ind/Jap	9	6557754	5991042	Yes	AATTTTTCTATTGGTGCTCTTCGCAATTTACCATGAAGATGCAAAGTATATGATTGACCA[A/G]GCTCTACTTCCTCCAGGTGCAAGTGGCTTGCCAAAACACATGCATTTGGTAACTACCATA
id9002563	RiceOPA2.1	Aus/Aus	9	9278930	8712218	Yes	CTTCTGTCTTCTGATAACCTGCAAAGCCATCAAAATGTCGAGGAAAGCCAAAACAGGAGT[A/G]AATTGCAACTCCATCTTCCCATTTTCAGCAATTGCATACATATAAGTTAAACACTATTTT
id9002640	RiceOPA1.0	QC	9	9791879	9225167	Yes	ATGGGGAATAGAACAGAAAACTATTAAATTTCTGTTGTCAACTTTTAGGCTAAAACCTAA[A/C]ATGCCCTTGTTTATACCGGCAGTACATTACCACCATGTAATTTGTACCACAAAAGTCCTC
id9002721	RiceOPA2.1	Aus/Aus	9	10191767	9625055	Yes	ATGAGATAACGATTATCCAAAGACAAGGCACACAACCTCATATGTATGGTGACTCATTCT[A/G]CCATCATTATCAGGAATGTCAGGCACCGCTATCAATCTTCTGCAGATTTCCCTAGCAAGA
id9003188	RiceOPA2.1	Aus/Aus	9	12455478	11849766	Yes	TTCACCTCGAAAGAGAAGGAAGCAGAGATCTCCCAGTTCTTCGCGACCCGCACTAAGCCC[A/G]GGTACGAGAGGACACTGAAGCAGAGCCTCGAGAGGGTGCTGATCAACGCCAGGTGGATCG
id9003471	RiceOPA2.1	Aus/Aus	9	13204703	12598991	Yes	CCGTCGGGGAAAGTTCGGGTGAATTTTGTGCGCGTACTAGGAAGTTATTACTACGAGTTA[C/G]GACGGCGTGGTGAAAATCAATTGGTCGATTTTGATTTTTTTTTTCCTTTTTTGAACGGAG
id9003643	RiceOPA7.0	Ind/Jap	9	13878900	13273188		ATTATTTATGGTTTAGCCTTACATTCTGGTAGGCCGGTGTATATGAGTTCGAATAATTCA[C/G]AGGAGCTTGCTATTTACGCCGATGTGGTAGTTTAGGTGACTAAGCGTGTCCAATATAACG
rd9002686	RiceOPA4.0	Jap/Jap	9	14104644	NA		ATCTACATCTTCTAGAAGAATCTCTAACTACAAGTAGGCCCTATATCTTAATCTCAGAATTTCTCTAACTGGCAGGGTTTGTGCCTTCCAAATAGAAGGAAATTGCTATGTATACGACCCAATCATCCAACTAACGTATGACTAAGTTTGATCAACGGCTACACTGCATATGAACATCTGCTCCTTTGATTGATCAATTG[A/G]TTGCATGCCTCTAGTCGTACATGAGTATGCACAACTGGGTCGTATGTATAGCAGTATTCAAAATTGAATTACCATTACCAAGCACCTACTCCATGTACATTACACAGAAACCCAAAATATCAACTACATATGCAATCATATTCATGGCAGTTGCCAATTGCCACTAGAGTATGAAGCATGACCTGTGCACAAAT…
id9003720	RiceOPA2.1	Aus/Aus	9	14352065	13697353	Yes	CCTATGCTCATTTAGTCCATGTAACAGAACAACGATGCCCCTGTAGGAGTTGAAAATCAA[A/G]AAACAATGTCAGGATACTTTGTCTAAACTAGAGTAAACAATGAAGAAAATTTTCATGAAA
id9004100	RiceOPA1.0	QC	9	15380799	14726087	Yes	AAAAAATTAGAAGAGAAAAGGGTGAAATCGAAACTCACCCCAGTGAAGCAACTCTCAACT[A/G]GCCAATGGTTCTAGAAACTGGGATAATCAATGATAAGTAAACAGCTTTAACAATTTATGG
id9004233	RiceOPA7.0	Ind/Jap	9	15650928	14996216	Yes	ATTTCTCCCTAGTTTAGCTAGTAGTACAATACACGTGCATGCAGCACGAGGTTTAATTTC[A/T]CCGTTTCCCTCTCTTTGACAGTAACCTGAAACACGGATTGACTGTACTCAACGACCATCT
id9004727	RiceOPA2.1	Aus/Aus	9	16402294	15747582	Yes	AATGAGGGACCTCAAGTGTACTTTTTCCGTCATTTAATGAGCCGTTTCGGTTTACCGCAT[C/A]ATGCTGTGATGGGCCGTCCGGTCCAGCCTCGGACTTTAATGGGCCGCAAACCAACGATCA
id9004741	RiceOPA1.0	QC	9	16419066	15764354	Yes	AGGGAGTACTACATAACAACATACTGTTCTAATGGAATAGGCAATGTCATAATGACGTTT[A/G]CATAAAACTTACAGGGTATCATGTCTTATACCGAAGATACCATGATGACATCAGCATGGT
id9005403	RiceOPA1.0	QC	9	17656680	17001968	Yes	GAAAGCCTTTCGGGCCGGACAGATTACAGCAACAGCAGCAACTAAGCAACAGTACAGCTT[A/G]AAGGAAGCGGCTATTTCGACAAGCATATGAAATAATTCCAGTAAAATGAGAACCACAAGA
id9006234	RiceOPA7.0	Ind/Jap	9	18742051	18087339	Yes	CTCTCCTGAAATGGTCTCGTCAGGCATTTTTTCTGGTGTTTGACCTTGAGATTTTGTGGT[A/G]GCTAAACTATGGTCAATATTGCCCAGTTTATCTTCAGAAGTTATGTGACATTCTTGAGTC
id9006947	RiceOPA4.0	Jap/Jap	9	19336220	19336220	Yes	TTTCGCAGCCTGTTGCGCTGCAGCATTGGCCAAGGACTCGCTTTGCAAGACCTTGGAGCT[T/C]GAGAGTTCCATTGCCAAAGTTATCCCACCATGCAACTAATAAACAAACATGTAACATTGT
id9007259	RiceOPA1.0	QC	9	21959597	21127474	Yes	GCCGGGGTAGGCACCATCATTTTTCTGAAGAACGAAACCGGCCTTTCGGTGTCTGAACAG[C/G]CCGGATGAAAGGATCATCAACGATGATGCAGGCTCCAGCAGTCATAAATCATAGGAGTAC
id9007356	RiceOPA2.1	Aus/Aus	9	22436047	21603924	Yes	CTCCGACACAGTTGTTAAGCCCCTGTCGTCGTTTATTTTTCATTGATGTTTGCCATGCGT[A/G]AATTCCTAAACATCTAATTTATTCAACATGTGTGAAAATCTTTCAAAATTCATCAATGGA
rd9002766	RiceOPA4.0	Jap/Jap	9	22557227	NA		TGTGATGTCCAGATTTGTTGTTCTAGGTAATGTTCTATCCACACTTAGATTGTTTTTTTTTTGGAACGGAGGAAGTAACTCCTAGCTAGGTTTGACCGAAAACTCGAAAAGCAAGAAAGCAAACACACGTGTCGTCCCACTGAATTAAATCGATCATATATACTACACCCATCACTTAATGTTTGAATTGCACTACCCAA[A/C]GTAAAAAAATGGAAGAAGAAGAAGAACGGAGCAAGGAGTAGTTCACGGTGATGGAGACGGTGCAGGAAGAGCCCATGCAATAAGAGCAAGGCTAATAATACAGCCAACAGGTTGGCTATAAGGTTTTTTATAGTCTTCTCTCAGCCTACCCATATAATAGTTAGCTCTTTATAGTTAATACAGTGCCTACTTGT…
id9007481	RiceOPA7.0	Ind/Jap	9	22902142	22070019	Yes	CTCTTTGCTCGTTTGGTGTGTTTCTCCTGTTGTTTTTAAGGGTTTGGTTGGCTCAGCATA[A/G]CTTTCCCAAATCTTTGTTTTTCTTCTAACCTTGTTCCTCTCTCTTTCTCGCCCGAGCCAT
id9007763	RiceOPA2.1	Aus/Aus	9	23361116	22528995	Yes	TTGCTACTTCCATTCGAAAACCATGGATAGTTCTTTCCTTCCGAATATAGCCCTTGATCA[C/A]GTCCATACTGCCAAGATCTAGCTAATTGAAACATAGCCACCTAGTGTAGAACAGTTTGTT
id10000350	RiceOPA7.0	Ind/Jap	10	1657153	1677121		TGGAATACCGGAGACAGAACTTGTCCAGAGAGGCGACTGGGTCGCGGAGTTCCAGCAGCC[A/G]GTTGACAAATCTCTTGAACAGCGCCGGCGCCTCACCGTCTCCCGCTTCAGAATGCGTCAC
id10000561	RiceOPA7.0	Ind/Jap	10	2084778	2104746		TGAATTGGGTTAGTGGCGGAGATTTGACAGGTTTAGGGGCACCGAATACACTACCAGGCC[A/G]CTTGCTGCCACTATGGGGATGCTATGACAATCGATTTCCGTGGCAAGCCAGGAGGACTCT
id10000771	RiceOPA4.0	Jap/Jap	10	2668738	2668738		GTGTGTAGCATATTTTAGCTGTGCGCCATTGTGCCATATCCCGTATGTGCGTTAGGCATG[T/C]GAGAGCGAGGTTTGGCATCATGCGAGCCTTGGGCCTGGCACCATGACAGAGGTGGATTGC
id10001250	RiceOPA2.1	Aus/Aus	10	3999005	4018973	Yes	GCATTAGTTGCTTTCTGACATATACTAATTCTCTCTTCCATAGCCTCGTCGTCTTGCAGT[G/A]AAATGCTATGTGATCGAGCTCTTCCACAGCTAGAGTTGCTACTCCAGTAGTACTCTCTCC
id10001327	RiceOPA3.1	Jap/Jap	10	4162737	4498680	Yes	TGAGAGAGGTGGGGATAGGGATGGATGGTCGTTGGGAGTGAAGTGGGCTCGGTGGGTGTA[G/A]CATCCGATGAATTGTCTCCCGTCGGACGTTTGGTCCAAAGTATTTTCATACTTATGTTAT
id10001373	RiceOPA7.0	Ind/Jap	10	4310822	4646765	Yes	ATTCAGATTCACTAGAAAATCGAGGTTTTTATATTTTGGTCAGAGGGAGCATGTCCTTAC[C/G]GTGAAAACTGACCGGAGCGTGTCGTCGTCGAGCCCCGCCGTGTCGTCGTCGCGGGCGGCG
id10001636	RiceOPA4.0	Jap/Jap	10	5507404	5507404	Yes	CACCGGTTTATCGGAAACCTACCCAAAATCAATAAACCCGATCGATTTTCATAAGCCAAT[C/G]ACTAACGGTTTAACGTAAACTGAACGGTTTTGTAAATGCTGATACATCTCTGTACCTCAC
id10002069	RiceOPA7.0	Ind/Jap	10	6175818	6510842	Yes	ACCTTTTTATTTTTCATTTGTGATCATTTAGGTTACCTTACATTCATGCAACATGGAAAA[A/C]TTTAATCTGTCAAGCAGCTTTATGGTTTAAGAGAGGTGGGCTGCTGATAGTGATAGCTCA
id10002499	RiceOPA1.0	QC	10	9102616	8834118		CCGAAAACAGTTTTCCTCGGACCCGCCGGCGTCTGCACGTCTTTGGTCAAGGCGCATGCA[A/G]TAAACAGAGTGGCGAAAAGCTCGGCGGTAGGGGAGAACCCACAGGTCCGGCACATCCAAG
id10002842	RiceOPA4.0	Jap/Jap	10	10589523	10589523	Yes	CAAATGCCAATGCAAGTTGGATTAACACCTGAAATGAAGAATGAGTCAGTCAGGCAGTGT[A/G]CTTGAGACTGTCAGACATATTTTTTAGTTTAGTTTGCAAAGTTATTGTAGCTATCAGGTC
id10002943	RiceOPA7.0	Ind/Jap	10	11452837	11124593	Yes	AGAACTCTACTTTTTTGTTCTAACCAAAGCAACTGCCATGTTTGTAATCTACATAAGGAA[A/C]TCCAGTTTGAGCTTTCACTTGTATAAATATCAAAACAGCGAGTACTGGATCATACTTTCT
id10003489	RiceOPA4.0	Jap/Jap	10	13220621	13220621	Yes	TCTCAACAAAACAAACAAGAAAACATGACATGCAAAAAAAAAAACAATATTGGTAGGAAC[A/T]GAAACCGATGCAGAACAAGAAACAGGACATGGCCAAGAACAACGCAAGAACAGATTAAGC
id10003574	RiceOPA7.0	Ind/Jap	10	13956936	13528305	Yes	TTGGCTCTGGTGGGATCGCCGCGCTGGGCAACAGGTGTTCCAACGTATTACACGACGCAG[A/G]ATCCGCCATCCCGAGGTAGCCGTCGTGCTGCACCGGCCCGCCGATCGATGACGGCCACCA
id10003770	RiceOPA4.0	Jap/Jap	10	14416469	14416469	Yes	TTGGTAGTACTTGGGAGCAGAGCTGTACCAGGGGCTAAGCTGATCAGGTTGTTCTTTGCT[A/G]CGATTGAGCTTCAGATTACACAGTTCCTTTGTTTGTGGGACTGTTAGGATCCCGGTGATT
id10004689	RiceOPA1.0	QC	10	17349256	16820816	Yes	ACTACGACGATCAATCGGGAAAGAAGGGGGAATCATTCGAGATACACACTGCAATATGTG[A/T]GGTTCATAAGCTAAAAAAAAAACTTAGGATGCGTTTGAATCAGATCATGAGCTGAGCTTT
id10005255	RiceOPA1.0	QC	10	18436475	17908036	Yes	GACAACAGCGTGATGCTATTGGGGGAGTTCAATAGAGGCAGTGAGATCTAGAAGCTCAAC[A/G]AAGCCGAAGAAGCGACTCCAACGGGCTAATTGCATCAAGAGCCAGGCATGGACATGGTGC
id10005716	RiceOPA4.0	Jap/Jap	10	18720847	18720847	Yes	TCAAATATTTACGACTAGAGCAAGCAGCTGCTTGCGCTTAAATCTTGTGCTTGCTGCATT[A/C]AGAGGGGAAGACATGTGAGACAGGTGAGGCTCCCTTCTCAGCACGGCATAGCATGCTGGT
id10005475	RiceOPA7.0	Ind/Jap	10	18795479	18266835	Yes	AAAGTATCCTCATGTGGGGCTCCAAGGAGTATTTGGTTTGTTTTCTCCTTTTATGAATTC[A/G]TTCAAATTGATCTACTTTAATCTTTAACTCTCAATCCATTTCAAGCATGACTTGCTCCAT
id10005962	RiceOPA4.0	Jap/Jap	10	19145708	19145708	Yes	CTGGCCCGGATTCGGGCCACGGATGGCTCCTGATCAAAGCTGCCTCTCCAAATCTGCCGG[A/G]CCAGAAAGAGACTTTGGGCAAGCAAGAAGGCATCTGGTTCGTGTGATGCCGCACCATCCG
id10006161	RiceOPA2.1	Aus/Aus	10	19978883	19452121	Yes	TCATAAAAAAACAATCATTAAATTTTCCTATTCCCTTCTTTCTGCTTCATCGTGTTGCAG[C/A]TTGGTAACCGGAAAGTGCTATGTGATGCTGTTTCTGGAATTTGGAATGATTGTTCAGTTG
ud10001216	RiceOPA4.0	Jap/Jap	10	21151316	21151316	Yes	TGCATCCTCGTCGGTTTGAGCCCATAAGGGCTAACCAGGCCCATATTTAGTTGTGCCTCC[A/G]TCCTCGTCGGTTGAGCCCATGAAGCCTAACCAGGCCCATATTTAGTTGGGCCTGCATCCT
id10006963	RiceOPA2.1	QC; Aus/Aus	10	22497017	21970215	Yes	ATTGACTAGCACCTATGATTCCTCAAAAGGGCATATAAAAGACTAGGTTAAAAATTGGCA[A/G]CATGACATACACAGAAATAAATATGATAGTCGTTTTGAGGATTTTGCTAAATGCTTGTAA
id10007338	RiceOPA7.0	Ind/Jap	10	23508907	22982105	Yes	CAACGAATGAAGTCCGATCGACATACATCAGATTTCTTTATCGAATATATAAAAGCAGCA[A/G]GTTTATATGAATAATCCACCAAATGCGTAAGGAGAATAATAGTTGCATTTGTTCTTGGTA
rd11003000	RiceOPA4.0	Jap/Jap	11	187575	NA	Yes	CGTAAGTAGATGGGAGAGGGACTGTAAATCTATCTAATTTGCTCAGACCCCACTGCTATTTCTTTTTGGATCTGCCACTGGCACACAGTACATATATATATATATATACGTACGTACTGTACTATACACATGTATGTACGTTGACTTATATTGATTGGAGACATTATTATGTACTCCATCTGTTTCCAAATGTTTACACG[T/C]TGGTTGATTCTATTTTGACCTAATCAACTAGTACTACACATAAAAATGGAAATTGGAGGGAGTAGTGTGTATGCATGTGTGATCACTAGCGAGCTGCACACACACACACACACACACACACACACACACACACACATATATATATATATATATATATATATATATATATATATATATATATATATATATATATA…
id11000118	RiceOPA1.0	QC	11	618389	618389	Yes	AAAATGAGCTATTTTGAAGTATTTCTATAGTTGCAGTATGCTTGATAACAAATCTTACTT[A/G]AACAGCGACATGTAGTTGGCTAGTTGGCAGTGCTTCTTACATTGTGTTAAACCATGGTAT
id11000622	RiceOPA7.0	Ind/Jap	11	2095277	2109264	Yes	CTCAGGACTGTGATGTACTAGCTGATCCAAATATAACCCAGGATCCAAGGTTGATGACTC[A/G]AGCAGATAAAGACAGAGGTCTTGGTTCTGTTTTCAAACGCGATGATGAAAGGCTTAAACA
id11000858	RiceOPA1.0	QC	11	2726164	2738856	Yes	AAGTAAAGTGAGGACGCGTTGATTCTGGAAGGCCATGTGGCACATGTTACACGCGTACGT[A/G]CGAACCATAGCCTTGCACACGCCGCTCCATTAAAATTTTGGTTTCTTCTTCTCCTTCAAT
id11000980	RiceOPA2.1	Aus/Aus	11	3074100	3086792		TTGAGCTCGTCAGATCAGCAGACAATACACAGTTGGTGTATTGCACTCGTCTGATTCGGA[A/T]GAGTGTCCTGGCTCTGCAATCTTTTTCACCCTTGCAGTACAATTTTGACATTCCCCATCA
id11001107	RiceOPA4.0	Jap/Jap	11	3388128	3388128	Yes	AGCTTCGAGTAACCTCTTCAGGGTACTAACTTCAGCTTCAGCTTGTTCCCAACCTACAAG[T/C]AAGTCAAAAATAAAGTTCAATATGAATTTGGTTCCATATTGGAATAAATAAAACTATGAT
id11001559	RiceOPA1.0	QC	11	3942492	3955184	Yes	GTGTAGCTCCTTATGCAATAGTTCAGCGCCGACACACATACACTTCTACTTCCATGACAA[A/G]ATTACCGGCCCCTCGCCATCCGCTGTGCAGGTGGTCAGCCCACCGAACAAAACATCACCA
id11001683	RiceOPA2.1	Aus/Aus	11	4232395	4245087	Yes	TGCAATCTCAGCATGATCTTTGGTCCCAGAAATTTGGCGCTTGATGTTGTCTTTCTAATG[A/G]TTTTTGCAGGTGCCACATCCGTTGTATCGGCCAACAAAGAACAAGCTAGTACCGTGTGCA
id11002205	RiceOPA7.0	Ind/Jap	11	5356409	5369234		GTCCTCGGAGCAACCAAGAGTGCTCCTCAAGAACTCCATTTTCATGGCGAGCATATCTTC[A/G]GAGATCCAACAGGCGGACTTGAGCACGTGCTTGAACCGATCCGAGGAGCGGGGCACGACC
id11002764	RiceOPA7.0	Ind/Jap	11	6621411	6634236	Yes	AGCATCTTCTTGTGCATCTCATTACCATTCCATTGGATTTTGAAGTCTTTATGCAGGTTC[A/G]ACAGGGAGAGCTTCTTCAGGGAGTTAAGGGACTCAATGCCTTGAGGGACCTTGTCCAGCT
id11002940	RiceOPA4.0	Jap/Jap	11	7436486	7436486	Yes	TATATCAATATCTCACGAGTATAATATTTGAAATGACCTAATCTAGTCTTTGTAAGCTTA[A/G]CAGTATGGAGCTCTCACATGTGATCGACGTCTTAATAGAAGTGCAACATTACACAGATGT
id11003544	RiceOPA5.0	Ind/Ruf	11	9153740	9103781	Yes	TTGAGATTGCAGCCACATCAACATCAAAGATAGGAGATATTTCAGAGCACACAATCTTTT[T/C]GTTGAAGACTGGGCCACATGATGTTGGCAAGAGCAACCACACTGTTAGTTAGGGAGAAAG
id11004148	RiceOPA7.0	Ind/Jap	11	11630682	11580461	Yes	CAGCAATGTGCAGGAGAGCTGCTGGAGGGCGCCCGATTTCTGAGCATGGATCGGGCGTCT[A/G]ACCCAAAGCAATCTACGAAAAAATACAACCTATATCTCTTAATTTACCGTATTCACTCTA
rd11003122	RiceOPA4.0	Jap/Jap	11	13036427	NA	Yes	TCCATGGCTTGAGGGCAGCGGCGGGTTCCTTCAGGCCAAAGGAGGCGACGACGCTCCAGTGTGTTTTGGAGGCAAGCAAGGGTGCTCCGGTGTGGTTCAGGGCTGAGCGAGGGCGACTGGACCAATCCCGCGTAGGTGGGTGGAGAAGATGGTTGTGTCTATGATAGCAATGATGAGGTCAACACCATAATCGGAGTCTG[C/G]GAGCAGCGTCGACGGTAGAAAGGACAAAGCGGTAGCAGCTCATGTAAAGAGAGGAGGTGGACACAGGATAGGGTGGTAGAGAGTAGTGGGGGCGGCATCCCCGTGGTCGTGGCCAGGACGCCAGCAAGCTAGTCGCCCGCCTCCTCCACCCGTGGGTCCCCTCCCGTCCCACCGTCATCTGCCTTGCCGCGCCG…
id11005541	RiceOPA4.0	Jap/Jap	11	15818644	15818644		TCTTAGAATATGAAATAGAGGAAGTAAATGATTCCATCTAACAGAAAAGACACCTGATTA[A/C]GCGGCAGTCCTTGGAAAACAGCATACTATAAAATGACAGATGGAACAATACCAGGGATAG
id11004894	RiceOPA7.0	Ind/Jap	11	16787692	14500342	Yes	AATTCTGGGCGCACCTAGAATAATGGACCAGCATATGGTTTTTTTGGTACATGGTATAAT[A/G]CGTGGTTAATTGTAATGGGAGCATTGCGCTTGTGAACTGCACAAAGCAATGTCTTGGCAG
id11005021	RiceOPA1.0	QC	11	17216890	14926747	Yes	TTTCGGGTACCCGAATTTCTCCCAAATTAATATGGTCGTTTTCACCCCTAGCCATAAGGG[A/C]ACGTATGATCACGTCAGAGTCAATTCAACCAGAAACTCGAGTCATCCATCCTCTTGAGCC
id11005646	RiceOPA2.1	Aus/Aus	11	18431425	16139839	Yes	ATTCTCTCCCAATAAGTTGATATCTTGTCCCTAAGCATAGTCTCGTGCCTCACTATTGAT[C/G]AAGACTAACCTTAAGTCACCTACACACAATCAGACGAAACAACTGTTTCTGAGCACTGAT
id11007186	RiceOPA4.0	Jap/Jap	11	18955468	18955468	Yes	CGAAAAAAATATATGGAGACTTTGGGGGTTCTGTTAAAAATCCTGTAAGATATTTGAAGG[T/C]AACTTATTATGTCAGGAAGAATTTTAACCGAGTTTTTCAAGGCTTCCAGTTTGTTTGAAC
id11006897	RiceOPA7.0	Ind/Jap	11	20894789	18600677	Yes	CTCTCTTCAGGTCGACGCTAGCTAGAGCTGAAAGATCCTTGTGCTCTCCAGCCTATAATT[A/G]CACAGGGCAAGACTCAGAAAATAAATAAAAAGGAAGATCAAGGTATACCAAGGAAAAGTA
id11007625	RiceOPA1.0	QC	11	21973835	19639066	Yes	TGACTGACATATATTTAAATATGACCAATCCATTTTCTACGTGTGAATTGAAGTGATGGC[A/G]ACACAAATTTTTTTAATAGTTGTGCTGGATGAAAAATTTCACTGAGGCCCTTGACAGTTT
id11007840	RiceOPA1.0	QC	11	22619825	20311190	Yes	TTAAAAATGTCAAGTCTGACAGGCTCATTGGGATTTCACCGGAAATACGGTTCATTGACA[A/G]GTCAAGTGATTGCAATGATTTCATTGCTCCGATATCATCTGGAATTTTCTGTTGAGATTA
id11007903	RiceOPA7.0	Jap/Jap	11	22874985	20566324		CCTGGACCTCACACAGAGTCTCTCATCTGGAAACATAACTGAGTTAATTGATAATTTGGC[A/G]AAATGCCCGGCCAGCAAACTGCAGCAATTGATTTTGAAATACAACAATATCACAGGCATC
id11008036	RiceOPA2.1	Aus/Aus	11	23288639	20979976	Yes	ACCTGCATGTATAAGTTCATACTAAGTAATTGTGCATAGATGTATGTGACCAGCTTAACC[G/A]AAAGCAGAAGCACTAACCATTGATTGGTTCCCAACTATGTCATTTGGAACTTTGGGCCGA
id11009687	RiceOPA2.1	Aus/Aus	11	26826111	24517324	Yes	GCAGCGTCGGAGAGGATTCAATTGCTGCAACTGATGGATCTGTAGTGCTGAAACAAAGTG[A/G]CAATTCAAGAGGCCATAAGCAGTGCTCCAAGGATACACAAAGCCTCTATGCTAAGGTTAG
id11010097	RiceOPA1.0	QC	11	27458466	25149678	Yes	GGACATAGCTGCAGGCACAAGTGCACAACATCCCTTATTAAAAGTCAATGATGCGCAGAA[A/C]CGCAAGATGGCAACACTGCGAAACTGTATCACAGTTATAGGCATGAAACCATGTTCCACA
id11010335	RiceOPA2.1	QC; Aus/Aus	11	28143109	25828816	Yes	TTGATTTCTTTTTTCCAGGTTATTTTTTTGCGTTGTTTATTGAGATTTGTTGGTTCCCTG[A/G]GCGCAACATTTCTGTCGTTTCTTGGCCTGAAAATCTTCGAAATGTTTGATGCCTTCCTGT
id11010811	RiceOPA7.0	Ind/Jap	11	29206716	26892395	Yes	ATACTAAGCTAGGTTTCTGTTGCATAGTTGCAGGTTTTTGTTGCATATTGTTCAATGTTC[A/G]TCTCGGTCGATGTACGGTATGCTACCATTTTTGTTGGTAATTTTTATGACGGAAATTAGT
id11011035	RiceOPA1.0	QC	11	29536489	27222168	Yes	AATACCATCTAAGTTCACTAAAGATACATGGCAAGTTACTCCGGTTGCCTCCATTTTTTA[C/G]TTCTTTGTCAGGTCTCATTGATCTGTGTATTACACCAGCTACTCTGACACAAGATCATCT
id11011159	RiceOPA1.0	QC; Jap/Jap	11	29665527	27351205	Yes	ATAATTTGCATATGTGTTTCAGATGATCGTCAGCAAAATCATTACATTCTTGTAAATCCA[A/G]TACTCGTATTAGCTTGCACTTCCGAACATAAGAGACTGTATCACTTGTATCCCCGAATAC
id11011285	RiceOPA7.0	Ind/Jap	11	29847857	27533535	Yes	AAATTGAAATGAAAAAAAAAAGGAACTAGCCAGTTTTGCAAGACATCCAAAATACAGATT[A/G]CGGTTGCAATAGAGCACTCGATCTTTCTCTTCCCGTCACAGCAAAGACCATACAACCATA
id11011505	RiceOPA1.0	QC	11	30575776	28243993		GCTCGCATCCTACCGTCCGCTCTGCCTTGAGATTCGTGCGGTAGTTTCTGGGAAGCTACG[A/T]GCACATGGATTCTTGCACACGGAAATATTATCTTGTGGATAGCTAGTATGCAATGCCGTG
id12000266	RiceOPA1.0	QC	12	725535	725535		CCCCCCGGCTCGCAACAAGAGAGCAGCGTTCTTCGAAATGCATTACAGGTAGATTTGTAA[A/G]ATTTGTGCACCGTACACATAATTGGAACTAACTCCTTCCTTCTGTTGGTACTAGACTCTA
id12000405	RiceOPA4.0	Jap/Jap	12	944751	944751	Yes	GCGCAGCACAAACCAGCCTGCAACTCTGCAAGCATAGCATGACGTCGTTGCATTGCGTCT[C/G]AGAATTTGGCTTGTGCACCGGTGGTAAAAGTAGTCCACTGCTGGCGGTTAAACAACAACG
id12000592	RiceOPA1.0	QC	12	1304968	1304969	Yes	AATACAAATATAAAACATTTGCTTAAACAGAAACAAAAGCTCTCATAGTGACTGGGTATT[A/G]CTAGTACGAGATACCTGGTTCTCAATCCGTGTGTTAAGAGCATCGATATTTGTTATGCTC
id12000763	RiceOPA7.0	Ind/Jap	12	1595492	1595493	Yes	AAGGAAGAGCTTTGAAATTGCTTACTGCAAGAGCACTTTTCATCATTGCCGCTGAATAAA[A/G]AGCTAAGGAAAGTTCCGCGCCAGATAGGTATGTCATAAAAGGATAAGTAGAAAGAATAAG
id12001224	RiceOPA7.0	Ind/Jap	12	2963765	2963717	Yes	ATTATCATGATATGTCATGATAATGCCGAATCCTAGCTGTATAACTGCATGGCGATCATC[A/G]GTAGGTTTAAGCAAAAGACATAAGGCTATAACAAATGCTTTCATAAGCATCCTTCAAGCT
id12001321	RiceOPA2.1	Aus/Aus	12	3208559	3208511		GGAGAAGGCAAATAGCACTAGGATTAACTAGGATCGATGGCATATCGCTCCAGATTCCAG[G/A]GTGCATATCGCTTTACAAATCTCTAAAGATCATGCTGATCTACCCGTTGAGATAATGAAA
id12001422	RiceOPA1.0	QC	12	3516932	3516878	Yes	TTCAAGTCAGCCGCTTAGATGAGGCTCTGAAGGAATGTGTCAGGCAGCTGCACCTAGCAC[A/G]GGAAGATCAAGCGGAGAAAGTCCATGATGTAGTTACCAAGTCCCAGGAGTTGGAGTCTGA
id12001513	RiceOPA1.0	QC	12	3650678	3650625	Yes	TAGAATATGTGTTGTTGCACCCAGATTAAAGCACTGCAAGAAACAGGGCACATTTGTTCA[A/T]TGGTAGCTCTAAGTTCCTCAATAATTTGAGGCCAGAAAACTTTTAGTAAAGTGATATATA
id12001996	RiceOPA2.1	Aus/Aus	12	4449205	4449139	Yes	TAACATTTTTCACTTAATGCCTAATCGAATTTCTCAGGTATCCTTCTCCCTTATGTTTGA[A/C]AGAGGAGTCACCAACTGTCTAAAATATCTCGAGGCTGTCCCATGGAGTGAGCCCGAGGAG
rd12003326	RiceOPA4.0	Jap/Jap	12	5541226	NA	Yes	GCTAATTTCGTGGATCAAACCAAACAGCCCAAGAAATAGTTGATGAATGAATAAAACGACTATAGTAGAGTATAGTTTCATGTAGCCAAAGCTAAAAATCGTTCTAAACATGCTAGTGAATGCATGTCTACAAGCATTGTAACAAGTAAGGTTAAAATTGGTTTGGATAGTTTTCGTCCGTACAGACCATTTTTCAGATT[T/C]GGATAGTTTTGGTCGGAACTATTTGAAAATTCTCGGATTCGGAAACAAATTCGGATTTTTTTTGAAACGAAAATGAATATAGTAAGGGTACTATCCGTCAGAATCAGAAAACGGTCGGAAACTATCTGAAATTTTTTTTATATCCGCAGACATTGAGCAAATTTTAGAAAAAACATGTATATATACATAACTTT…
id12003066	RiceOPA7.0	Ind/Jap	12	7666455	7664808	Yes	CGTAAATTAGGGGTTGTTTGGTTAGTAGCTAACTTTGCCAAACCACAATTGAGGCAAGTT[A/G]TGGCTCATAAATCCTTAGTCATATATTAGACAAGCTTAGTTAAAAAATTGGATTAATGAC
id12004047	RiceOPA2.1	Aus/Aus	12	10468209	10466559	Yes	TCATCAATTTTGTCTTCTGTAATTTTATCCTCATTGTCTAGTGTGACTTCATCTGCAACC[A/G]CTACGTCAACTAAGTGGTCCATATGGTCATCTTCGGTTTGATCTTCTTGAAGTTGTCTAT
id12004160	RiceOPA7.0	Ind/Jap	12	10766968	10765271	Yes	CCACCTCCAAATGCCCCTTCTCTTTGCAGCATTGAGTAGAATATTGAAATGTGACATGAT[C/G]AGCTCATACGACAAGTTATTCGGTTTGGGGCCTTTGTCCAACAAATCCTCATAAATCTCA
id12004228	RiceOPA4.0	Jap/Jap	12	10864829	10864829		TAATGGAAACAAGATATGTTGGATACCATCAAATAACTCTGACAATGGTTGAACAGAATA[T/C]CTAATCTACAGCAGCATATTTCCAACAACACGCATAAAAGCTAATAAGTCAAACTACCAA
id12004456	RiceOPA1.0	QC	12	12285388	12134661	Yes	GAGAACCTTCATCGGATGAAGATGATTAGGAAGATGTAAAGCCTACTCAAGTTGTCAAGC[A/G]TCTCTACACTGGAGTTATTATTTCTCTCATAGAAGGATGATTCCCGTGAAGATGAGTCAC
wd12001978	RiceOPA3.1	Ind/Ind	12	13688622	13537900	Yes	CAGAAAATCCCCATTTCCCCCAAACTAGAATGATTTGAAATTTTGAATCTGCCTCCAAAC[A/G]TAAGTGTGAACTGGATCGAATCCCGCGCCCGCGCTGGTGACCTTGACCTAAACCGCTCCC
id12005540	RiceOPA1.0	QC	12	15922269	15771498		AACTATCACATAATCTATACTTTTAATTTATCTATACTTTTTTATAGGTGTTTCAATGAC[A/G]TGAGCCTAATTTGAATATAACTCGAAATAGCATATATTTTTACAACTTAAAGCACTGTTA
id12005592	RiceOPA2.1	Aus/Aus	12	16014883	15864112	Yes	TTTAGGTTTTAACTTTTTGTTTATTTCCTGTCATTCAGAATTGATTTTGGCTCACGGCAC[A/G]AGCACGATGGCAGAAACACCAGGAAAAAATTGTTGAGGTGGGAGTAATTGTTTCCTTTTG
id12005677	RiceOPA6.0	Jap/Jap	12	16742841	16592067	Yes	CTCGCGGATGTCATTCCTCCACAGCTTCTGCTGTCCATCTAGCTTCTCCATATCTGCAAG[A/C]TTCTCCAACACAGCATTCATTTCGGTCAACTCATGGCTAAGGAACTCAATGTTCTTACGC
id12005835	RiceOPA7.0	Ind/Jap	12	17590988	17440214	Yes	AGAGGATGGCGGCCAAGCTCATGCTCGCTGGACCCAGTAACACGGTCTCGTGTGTGTAGC[A/G]CAACCTGATACGCAAGCTAGGGCTAGTGCTGAAGGAGGGTCTTGTCTCGGCCGAGGCATT
id12006560	RiceOPA2.1	Aus/Aus	12	19666867	19493572	Yes	TCATCCTGAATGTGATATGTAGTATTATTTTGTTCATCCCCAAGGGATTTGGACAATCAA[A/G]CCAGAGGGTATGAAAAATCCAACACTGCATGATTAGTTCCAGACCATGGTGTCAGCCCCT
rd12003463	RiceOPA4.0	Jap/Jap	12	20031106	NA	Yes	GTTGTTCATGATGTCCGTCTGCTCCTTGCCTTGCACCACTGGGCTGATCATCACACTGCTCCCATTGTAAGACATGGTTAATTATGTGTCAAGTGTTCTCTTTTGGTCTCTTCTATCTGTAGTGTTTAATTTGCAGGTGTGGCACTCTTGGTTCTTTGAGTTTACAGTGGTAACATTGGCCATGCTTTTATAGTGTGGAA[A/C]AAAAAAGCATATATCATAGTGGTGGTAGAGAATTTATCCTGGATAACATTATGTGGCTCTATTTTCTTCGTGGGAGAATAAACCTGTAGATATATATGCTTATAGTGAATAATATATGCTATATGTCAGCATGCGTGTCGAAATTATGAAGGTCTCCTAATTTAGCACGCAGAGAAGATACAGAATATAGCAAG…
id12006850	RiceOPA7.0	Ind/Jap	12	21390036	21172236	Yes	GGAAAAAAACTACACATAAAAAAAATCCATCTAAACCCCCCCTTTTTTGTTGTGAATTCG[A/G]AAACATGTCAAGCTCCAAGTGGCCACGGGCCCACGGTACTCTTTTTTGTTATGATTATAT
id12007081	RiceOPA1.0	QC	12	21819992	21582854	Yes	ATGGTTGTAGGTTTCAGATTGCTGTGGCCACTATTTTGCTTTGTAGTTTATGATTTTTAA[A/C]GAAATGGACTGCAGATGTCACAACACAACCAAAAGATGCCCCTGGTGTACTTAAGGAGCG
id12007742	RiceOPA2.1	Jap/Jap; Aus/Aus	12	23086575	22849328	Yes	AGGGCATGTACGATTCCTTTTTAACTCTCGTCTCGTCTTAAAATATAATGGTGCACACCT[C/A]TCATGCGTGTTTAAGAAAATAATATTGTTGATAATATTTTTTTTTTGTGTGTGCAGGGTG
id12007988	RiceOPA2.1	Aus/Aus	12	23491419	23254172	Yes	CCAGAATTATTCAAATATGATTTCTTCCCAAATCTCTCCACCAACCTTGATCTCAAAGAA[G/A]CTTCCAAAAGCTCATAGTCCTGCACACTTTCACCAGAAATTTGTCTGTTTTCCACAGGAT
id12008285	RiceOPA1.0	QC	12	23933567	23696312	Yes	GAGGATGGCTTTATAGAGGAGGAGGCGGTGGGTGGTGCGCGGAGCTGGAAGACGAAGACA[A/C]GTGGCGCTCGGTGATTGGATTAGCCTGGTGGCACGGTTTTATGGGCCAACTTGTAGCACG
id12009153	RiceOPA1.0	QC	12	25558936	25298886	Yes	GCTAGGGGAGATGAACTCTGGATGCTTGATCTTTGATGAATCTTGATGTACTGATACGTA[A/G]GATCGTTGATTTGGTATGGTTTAACTTGTGGCATGGAGGGAAGCTGACTTGTCAACGGGA
id12009700	RiceOPA4.0	Jap/Jap	12	26167250	26167250	Yes	ATTACTACTGTCTTGTGTGTGGATTGTATAGCTCATATGAACAGAATTACTGGCTTTTTG[A/T]GGCTTGTAAAGTTGTAATCCGAAGCTTTATTGCTTTGCTGTGCACCTATGCTTTTAACTT
id12009549	RiceOPA7.0	Ind/Jap	12	26215583	25955530	Yes	AGACAACCCATGCATTAACTTGAATAGAATATTGGAATTCACTGATAAAGTTCTAGCCAC[A/G]CTAATACAAGCGAAGTTAGCGGAACTTAATTCTCGCCGAAGATCGAACTTAACTAATGCA
id12010050	RiceOPA2.1	Aus/Aus	12	27569791	27309727	Yes	CTCGACAAGCTGCAGAGAATGTAACATTTTTTCTTCTTCACCACTTTTGTGCAACACTTC[C/A]CATTTCAACACCATCTTCATTTACACTATCCGCATTGGTCTTTCTTTAATTTCTAACCCC
