# Supplementary material for: Assessing the genetic diversity of rice originating from Bangladesh, Assam and West Bengal
Source: Rice (N Y). 2015 Dec 1;8:35. doi: 10.1186/s12284-015-0068-z (PMC4667538; doi:10.1186/s12284-015-0068-z)
Supplement: Additional file 6: — Dendroscope nexml format file used to plot the Neighbour-Joining tree shown in Fig 4. (NEXML 453 kb) [file 12284_2015_68_MOESM6_ESM.nexml]

<?xml version="1.0" encoding="UTF-8"?><nex:nexml xmlns:nex="http://www.nexml.org/2009" xmlns="http://www.nexml.org/2009" xmlns:rdf="http://www.w3.org/1999/02/22-rdf-syntax-ns#" xmlns:xsd="http://www.w3.org/2001/XMLSchema#" xmlns:xsi="http://www.w3.org/2001/XMLSchema-instance" generator="org.nexml.model.impl.DocumentImpl" version="0.9" xmlns:default_node_format="" xmlns:format="">
  <otus id="otus2"/>
  <trees id="trees3" otus="otus2">
    <tree about="#tree4" id="tree4" label="[1]Tree1" xmlns:collapsed="" xmlns:default_edge_format="" xmlns:drawer="" xmlns:embellished="" xmlns:radiallabels="" xmlns:root="" xmlns:sparselabels="" xmlns:toscale="" xmlns:trans="" xsi:type="nex:FloatTree">
      <meta content="angle:0.0 scaleX:1351.3173 scaleY:1351.3173 flipH:0 flipV:0 leftMargin:603 rightMargin:603 topMargin:423 bottomMargin:423;" datatype="xsd:string" id="meta4106" property="trans" xsi:type="nex:LiteralMeta"/>
      <meta content="" datatype="xsd:string" id="meta4105" property="collapsed" xsi:type="nex:LiteralMeta"/>
      <meta content="false" datatype="xsd:boolean" id="meta4104" property="radiallabels" xsi:type="nex:LiteralMeta"/>
      <meta content="true" datatype="xsd:boolean" id="meta4103" property="sparselabels" xsi:type="nex:LiteralMeta"/>
      <meta content="true" datatype="xsd:boolean" id="meta4102" property="toscale" xsi:type="nex:LiteralMeta"/>
      <meta content="RadialPhylogram" datatype="xsd:string" id="meta4101" property="drawer" xsi:type="nex:LiteralMeta"/>
      <meta content="true" datatype="xsd:boolean" id="meta4100" property="embellished" xsi:type="nex:LiteralMeta"/>
      <meta content="node9" datatype="xsd:string" id="meta4099" property="root" xsi:type="nex:LiteralMeta"/>
      <meta content=" fg=0 0 0 w=1 sh=1 dr=1 lc=0 0 0 lk=null lx=0 ly=0 ll=11 lv=1;" datatype="xsd:string" id="meta8" property="default_edge_format" xsi:type="nex:LiteralMeta"/>
      <meta content=" nh=2 nw=2 fg=0 0 0 bg=255 255 255 w=1 sh=0 fx=1 lc=0 0 0 lk=null lx=0 ly=0 ll=11 lv=1;" datatype="xsd:string" id="meta6" property="default_node_format" xsi:type="nex:LiteralMeta"/>
      <node about="#node9" id="node9">
        <meta content=" x=0.0 y=0.0;" datatype="xsd:string" id="meta10" property="format" xsi:type="nex:LiteralMeta"/>
      </node>
      <node about="#node11" id="node11">
        <meta content=" x=0.030431813 y=-0.011123382;" datatype="xsd:string" id="meta12" property="format" xsi:type="nex:LiteralMeta"/>
      </node>
      <node about="#node13" id="node13">
        <meta content=" x=0.04042613 y=-0.014846298;" datatype="xsd:string" id="meta14" property="format" xsi:type="nex:LiteralMeta"/>
      </node>
      <node about="#node15" id="node15">
        <meta content=" x=0.066218205 y=-0.024634916;" datatype="xsd:string" id="meta16" property="format" xsi:type="nex:LiteralMeta"/>
      </node>
      <node about="#node17" id="node17">
        <meta content=" x=0.0854479 y=-0.03206855;" datatype="xsd:string" id="meta18" property="format" xsi:type="nex:LiteralMeta"/>
      </node>
      <node about="#node19" id="node19">
        <meta content=" x=0.112414405 y=-0.042684026;" datatype="xsd:string" id="meta20" property="format" xsi:type="nex:LiteralMeta"/>
      </node>
      <node about="#node21" id="node21">
        <meta content=" x=0.11596531 y=-0.044586405;" datatype="xsd:string" id="meta22" property="format" xsi:type="nex:LiteralMeta"/>
      </node>
      <node about="#node23" id="node23">
        <meta content=" x=0.11844802 y=-0.046294037;" datatype="xsd:string" id="meta24" property="format" xsi:type="nex:LiteralMeta"/>
      </node>
      <node about="#node25" id="node25">
        <meta content=" x=0.11924866 y=-0.04723703;" datatype="xsd:string" id="meta26" property="format" xsi:type="nex:LiteralMeta"/>
      </node>
      <node about="#node27" id="node27">
        <meta content=" x=0.11932156 y=-0.04734957;" datatype="xsd:string" id="meta28" property="format" xsi:type="nex:LiteralMeta"/>
      </node>
      <node about="#node29" id="node29">
        <meta content=" x=0.11925274 y=-0.047613412;" datatype="xsd:string" id="meta30" property="format" xsi:type="nex:LiteralMeta"/>
      </node>
      <node about="#node31" id="node31">
        <meta content=" x=0.117995635 y=-0.04963472;" datatype="xsd:string" id="meta32" property="format" xsi:type="nex:LiteralMeta"/>
      </node>
      <node about="#node33" id="node33">
        <meta content=" x=0.11573484 y=-0.052505698;" datatype="xsd:string" id="meta34" property="format" xsi:type="nex:LiteralMeta"/>
      </node>
      <node about="#node35" id="node35">
        <meta content=" x=0.112831436 y=-0.05501726;" datatype="xsd:string" id="meta36" property="format" xsi:type="nex:LiteralMeta"/>
      </node>
      <node about="#node37" id="node37">
        <meta content=" x=0.10939878 y=-0.056994412;" datatype="xsd:string" id="meta38" property="format" xsi:type="nex:LiteralMeta"/>
      </node>
      <node about="#node39" id="node39">
        <meta content=" x=0.10643374 y=-0.05855954;" datatype="xsd:string" id="meta40" property="format" xsi:type="nex:LiteralMeta"/>
      </node>
      <node about="#node41" id="node41">
        <meta content=" x=0.10493633 y=-0.05932657;" datatype="xsd:string" id="meta42" property="format" xsi:type="nex:LiteralMeta"/>
      </node>
      <node about="#node43" id="node43">
        <meta content=" x=0.10246918 y=-0.060245592;" datatype="xsd:string" id="meta44" property="format" xsi:type="nex:LiteralMeta"/>
      </node>
      <node about="#node45" id="node45">
        <meta content=" x=0.095362455 y=-0.06254988;" datatype="xsd:string" id="meta46" property="format" xsi:type="nex:LiteralMeta"/>
      </node>
      <node about="#node47" id="node47">
        <meta content=" x=0.093198024 y=-0.06322238;" datatype="xsd:string" id="meta48" property="format" xsi:type="nex:LiteralMeta"/>
      </node>
      <node about="#node49" id="node49">
        <meta content=" x=0.08840577 y=-0.06408596;" datatype="xsd:string" id="meta50" property="format" xsi:type="nex:LiteralMeta"/>
      </node>
      <node about="#node51" id="node51">
        <meta content=" x=0.08549436 y=-0.064592145;" datatype="xsd:string" id="meta52" property="format" xsi:type="nex:LiteralMeta"/>
      </node>
      <node about="#node53" id="node53">
        <meta content=" x=0.08503808 y=-0.064651385;" datatype="xsd:string" id="meta54" property="format" xsi:type="nex:LiteralMeta"/>
      </node>
      <node about="#node55" id="node55">
        <meta content=" x=0.082387514 y=-0.0647492;" datatype="xsd:string" id="meta56" property="format" xsi:type="nex:LiteralMeta"/>
      </node>
      <node about="#node57" id="node57">
        <meta content=" x=0.077668145 y=-0.06489432;" datatype="xsd:string" id="meta58" property="format" xsi:type="nex:LiteralMeta"/>
      </node>
      <node about="#node59" id="node59">
        <meta content=" x=0.070124194 y=-0.06503347;" datatype="xsd:string" id="meta60" property="format" xsi:type="nex:LiteralMeta"/>
      </node>
      <node about="#node61" id="node61" label="BANKURA_1">
        <meta content=" nh=6 nw=6 bg=255 153 0 sh=2 x=0.06598533 y=-0.06503347 ll=8 lv=0;" datatype="xsd:string" id="meta62" property="format" xsi:type="nex:LiteralMeta"/>
      </node>
      <node about="#node63" id="node63">
        <meta content=" x=0.06718849 y=-0.065105684;" datatype="xsd:string" id="meta64" property="format" xsi:type="nex:LiteralMeta"/>
      </node>
      <node about="#node65" id="node65">
        <meta content=" x=0.06427641 y=-0.065159395;" datatype="xsd:string" id="meta66" property="format" xsi:type="nex:LiteralMeta"/>
      </node>
      <node about="#node67" id="node67" label="KELE_AUS_IRGC_11486">
        <meta content=" nh=6 nw=6 bg=255 153 0 sh=2 x=0.0551051 y=-0.065272175 ll=8 lv=0;" datatype="xsd:string" id="meta68" property="format" xsi:type="nex:LiteralMeta"/>
      </node>
      <node about="#node69" id="node69" label="PACHODI_427">
        <meta content=" nh=6 nw=6 bg=255 153 0 sh=2 x=0.04986787 y=-0.0655138 ll=8 lv=0;" datatype="xsd:string" id="meta70" property="format" xsi:type="nex:LiteralMeta"/>
      </node>
      <node about="#node75" id="node75" label="KELE_AUS_IRGC_46104">
        <meta content=" nh=6 nw=6 bg=255 153 0 sh=2 x=0.05124394 y=-0.0656941 ll=8 lv=0;" datatype="xsd:string" id="meta76" property="format" xsi:type="nex:LiteralMeta"/>
      </node>
      <node about="#node85" id="node85">
        <meta content=" x=0.07048381 y=-0.06529225;" datatype="xsd:string" id="meta86" property="format" xsi:type="nex:LiteralMeta"/>
      </node>
      <node about="#node87" id="node87" label="AS2">
        <meta content=" nh=6 nw=6 bg=255 153 0 sh=2 x=0.06887388 y=-0.06537149 ll=8 lv=0;" datatype="xsd:string" id="meta88" property="format" xsi:type="nex:LiteralMeta"/>
      </node>
      <node about="#node89" id="node89" label="BJ_1">
        <meta content=" nh=6 nw=6 bg=255 153 0 sh=2 x=0.057968404 y=-0.06606265 ll=8 lv=0;" datatype="xsd:string" id="meta90" property="format" xsi:type="nex:LiteralMeta"/>
      </node>
      <node about="#node99" id="node99" label="ASSAM_4_BORO">
        <meta content=" nh=6 nw=6 bg=255 153 0 sh=2 x=0.073865846 y=-0.06537903 ll=8 lv=0;" datatype="xsd:string" id="meta100" property="format" xsi:type="nex:LiteralMeta"/>
      </node>
      <node about="#node105" id="node105">
        <meta content=" x=0.08292342 y=-0.06501904;" datatype="xsd:string" id="meta106" property="format" xsi:type="nex:LiteralMeta"/>
      </node>
      <node about="#node107" id="node107">
        <meta content=" x=0.08145065 y=-0.06526578;" datatype="xsd:string" id="meta108" property="format" xsi:type="nex:LiteralMeta"/>
      </node>
      <node about="#node109" id="node109">
        <meta content=" x=0.07910451 y=-0.06559976;" datatype="xsd:string" id="meta110" property="format" xsi:type="nex:LiteralMeta"/>
      </node>
      <node about="#node111" id="node111">
        <meta content=" x=0.07646579 y=-0.06594235;" datatype="xsd:string" id="meta112" property="format" xsi:type="nex:LiteralMeta"/>
      </node>
      <node about="#node113" id="node113">
        <meta content=" x=0.07504739 y=-0.066108786;" datatype="xsd:string" id="meta114" property="format" xsi:type="nex:LiteralMeta"/>
      </node>
      <node about="#node115" id="node115">
        <meta content=" x=0.07351302 y=-0.06626974;" datatype="xsd:string" id="meta116" property="format" xsi:type="nex:LiteralMeta"/>
      </node>
      <node about="#node117" id="node117">
        <meta content=" x=0.07316192 y=-0.06630221;" datatype="xsd:string" id="meta118" property="format" xsi:type="nex:LiteralMeta"/>
      </node>
      <node about="#node119" id="node119" label="BORO_109-2">
        <meta content=" nh=6 nw=6 bg=255 153 0 sh=2 x=0.06798437 y=-0.06674895 ll=8 lv=0;" datatype="xsd:string" id="meta120" property="format" xsi:type="nex:LiteralMeta"/>
      </node>
      <node about="#node121" id="node121" label="DHALIBORO_7-2">
        <meta content=" nh=6 nw=6 bg=255 153 0 sh=2 x=0.059556913 y=-0.06764483 ll=8 lv=0;" datatype="xsd:string" id="meta122" property="format" xsi:type="nex:LiteralMeta"/>
      </node>
      <node about="#node127" id="node127">
        <meta content=" x=0.06449355 y=-0.067328125;" datatype="xsd:string" id="meta128" property="format" xsi:type="nex:LiteralMeta"/>
      </node>
      <node about="#node129" id="node129" label="KALIBORO_26">
        <meta content=" nh=6 nw=6 bg=255 153 0 sh=2 x=0.06449355 y=-0.067328125 ll=8 lv=0;" datatype="xsd:string" id="meta130" property="format" xsi:type="nex:LiteralMeta"/>
      </node>
      <node about="#node131" id="node131" label="KALIBORO_41-1">
        <meta content=" nh=6 nw=6 bg=255 153 0 sh=2 x=0.06449355 y=-0.067328125 ll=8 lv=0;" datatype="xsd:string" id="meta132" property="format" xsi:type="nex:LiteralMeta"/>
      </node>
      <node about="#node141" id="node141">
        <meta content=" x=0.070737384 y=-0.066722326;" datatype="xsd:string" id="meta142" property="format" xsi:type="nex:LiteralMeta"/>
      </node>
      <node about="#node143" id="node143" label="KHALISHA_BORO">
        <meta content=" nh=6 nw=6 bg=255 153 0 sh=2 x=0.06842073 y=-0.06703759 ll=8 lv=0;" datatype="xsd:string" id="meta144" property="format" xsi:type="nex:LiteralMeta"/>
      </node>
      <node about="#node145" id="node145" label="KAZLA_BORO">
        <meta content=" nh=6 nw=6 bg=255 153 0 sh=2 x=0.06371854 y=-0.06776554 ll=8 lv=0;" datatype="xsd:string" id="meta146" property="format" xsi:type="nex:LiteralMeta"/>
      </node>
      <node about="#node155" id="node155">
        <meta content=" x=0.07205913 y=-0.06668062;" datatype="xsd:string" id="meta156" property="format" xsi:type="nex:LiteralMeta"/>
      </node>
      <node about="#node157" id="node157" label="BORO_194">
        <meta content=" nh=6 nw=6 bg=255 153 0 sh=2 x=0.062062517 y=-0.06829229 ll=8 lv=0;" datatype="xsd:string" id="meta158" property="format" xsi:type="nex:LiteralMeta"/>
      </node>
      <node about="#node159" id="node159" label="SADA_BORO">
        <meta content=" nh=6 nw=6 bg=255 153 0 sh=2 x=0.06809341 y=-0.06737011 ll=8 lv=0;" datatype="xsd:string" id="meta160" property="format" xsi:type="nex:LiteralMeta"/>
      </node>
      <node about="#node169" id="node169">
        <meta content=" x=0.07795403 y=-0.06582172;" datatype="xsd:string" id="meta170" property="format" xsi:type="nex:LiteralMeta"/>
      </node>
      <node about="#node171" id="node171" label="BORO_354">
        <meta content=" nh=6 nw=6 bg=255 153 0 sh=2 x=0.073922284 y=-0.06657388 ll=8 lv=0;" datatype="xsd:string" id="meta172" property="format" xsi:type="nex:LiteralMeta"/>
      </node>
      <node about="#node173" id="node173" label="KALIBORO_2-2">
        <meta content=" nh=6 nw=6 bg=255 153 0 sh=2 x=0.07272424 y=-0.06686408 ll=8 lv=0;" datatype="xsd:string" id="meta174" property="format" xsi:type="nex:LiteralMeta"/>
      </node>
      <node about="#node183" id="node183">
        <meta content=" x=0.08083337 y=-0.06540868;" datatype="xsd:string" id="meta184" property="format" xsi:type="nex:LiteralMeta"/>
      </node>
      <node about="#node185" id="node185" label="BORO_522">
        <meta content=" nh=6 nw=6 bg=255 153 0 sh=2 x=0.07259846 y=-0.06715553 ll=8 lv=0;" datatype="xsd:string" id="meta186" property="format" xsi:type="nex:LiteralMeta"/>
      </node>
      <node about="#node187" id="node187">
        <meta content=" x=0.07984515 y=-0.06564383;" datatype="xsd:string" id="meta188" property="format" xsi:type="nex:LiteralMeta"/>
      </node>
      <node about="#node189" id="node189">
        <meta content=" x=0.074671894 y=-0.06684134;" datatype="xsd:string" id="meta190" property="format" xsi:type="nex:LiteralMeta"/>
      </node>
      <node about="#node191" id="node191" label="KHAILAORGOABEZ">
        <meta content=" nh=6 nw=6 bg=255 153 0 sh=2 x=0.06960372 y=-0.06798174 ll=8 lv=0;" datatype="xsd:string" id="meta192" property="format" xsi:type="nex:LiteralMeta"/>
      </node>
      <node about="#node193" id="node193" label="KALIBORO_138-2">
        <meta content=" nh=6 nw=6 bg=255 153 0 sh=2 x=0.06595914 y=-0.06891468 ll=8 lv=0;" datatype="xsd:string" id="meta194" property="format" xsi:type="nex:LiteralMeta"/>
      </node>
      <node about="#node199" id="node199" label="RATA_BORO">
        <meta content=" nh=6 nw=6 bg=255 153 0 sh=2 x=0.066695146 y=-0.068944454 ll=8 lv=0;" datatype="xsd:string" id="meta200" property="format" xsi:type="nex:LiteralMeta"/>
      </node>
      <node about="#node213" id="node213" label="KALIBORO_80-3">
        <meta content=" nh=6 nw=6 bg=255 153 0 sh=2 x=0.077980585 y=-0.066324495 ll=8 lv=0;" datatype="xsd:string" id="meta214" property="format" xsi:type="nex:LiteralMeta"/>
      </node>
      <node about="#node223" id="node223">
        <meta content=" x=0.08342428 y=-0.06524931;" datatype="xsd:string" id="meta224" property="format" xsi:type="nex:LiteralMeta"/>
      </node>
      <node about="#node225" id="node225">
        <meta content=" x=0.08244576 y=-0.065553345;" datatype="xsd:string" id="meta226" property="format" xsi:type="nex:LiteralMeta"/>
      </node>
      <node about="#node227" id="node227">
        <meta content=" x=0.07987073 y=-0.06633609;" datatype="xsd:string" id="meta228" property="format" xsi:type="nex:LiteralMeta"/>
      </node>
      <node about="#node229" id="node229">
        <meta content=" x=0.07907621 y=-0.066561684;" datatype="xsd:string" id="meta230" property="format" xsi:type="nex:LiteralMeta"/>
      </node>
      <node about="#node231" id="node231" label="AUS_309">
        <meta content=" nh=6 nw=6 bg=255 153 0 sh=2 x=0.07507454 y=-0.06767137 ll=8 lv=0;" datatype="xsd:string" id="meta232" property="format" xsi:type="nex:LiteralMeta"/>
      </node>
      <node about="#node233" id="node233" label="BOGURA">
        <meta content=" nh=6 nw=6 bg=255 153 0 sh=2 x=0.07853433 y=-0.06671915 ll=8 lv=0;" datatype="xsd:string" id="meta234" property="format" xsi:type="nex:LiteralMeta"/>
      </node>
      <node about="#node239" id="node239">
        <meta content=" x=0.078410015 y=-0.066799805;" datatype="xsd:string" id="meta240" property="format" xsi:type="nex:LiteralMeta"/>
      </node>
      <node about="#node241" id="node241">
        <meta content=" x=0.07621351 y=-0.06748227;" datatype="xsd:string" id="meta242" property="format" xsi:type="nex:LiteralMeta"/>
      </node>
      <node about="#node243" id="node243" label="BORO_705">
        <meta content=" nh=6 nw=6 bg=255 153 0 sh=2 x=0.07509547 y=-0.06782213 ll=8 lv=0;" datatype="xsd:string" id="meta244" property="format" xsi:type="nex:LiteralMeta"/>
      </node>
      <node about="#node245" id="node245" label="BASH_BORO">
        <meta content=" nh=6 nw=6 bg=255 153 0 sh=2 x=0.07283142 y=-0.06855594 ll=8 lv=0;" datatype="xsd:string" id="meta246" property="format" xsi:type="nex:LiteralMeta"/>
      </node>
      <node about="#node251" id="node251" label="TUPA">
        <meta content=" nh=6 nw=6 bg=255 153 0 sh=2 x=0.07611557 y=-0.06755938 ll=8 lv=0;" datatype="xsd:string" id="meta252" property="format" xsi:type="nex:LiteralMeta"/>
      </node>
      <node about="#node261" id="node261" label="SHANGA_BORO">
        <meta content=" nh=6 nw=6 bg=255 153 0 sh=2 x=0.07941591 y=-0.06659788 ll=8 lv=0;" datatype="xsd:string" id="meta262" property="format" xsi:type="nex:LiteralMeta"/>
      </node>
      <node about="#node267" id="node267" label="DHALIBORO_105-2">
        <meta content=" nh=6 nw=6 bg=255 153 0 sh=2 x=0.07495344 y=-0.06828665 ll=8 lv=0;" datatype="xsd:string" id="meta268" property="format" xsi:type="nex:LiteralMeta"/>
      </node>
      <node about="#node277" id="node277" label="LARA">
        <meta content=" nh=6 nw=6 sh=2 x=0.037243135 y=-0.08314421 ll=8 lv=0;" datatype="xsd:string" id="meta278" property="format" xsi:type="nex:LiteralMeta"/>
      </node>
      <node about="#node283" id="node283">
        <meta content=" x=0.08999327 y=-0.06491404;" datatype="xsd:string" id="meta284" property="format" xsi:type="nex:LiteralMeta"/>
      </node>
      <node about="#node285" id="node285">
        <meta content=" x=0.08940933 y=-0.0652177;" datatype="xsd:string" id="meta286" property="format" xsi:type="nex:LiteralMeta"/>
      </node>
      <node about="#node287" id="node287">
        <meta content=" x=0.087838836 y=-0.06601002;" datatype="xsd:string" id="meta288" property="format" xsi:type="nex:LiteralMeta"/>
      </node>
      <node about="#node289" id="node289">
        <meta content=" x=0.08675227 y=-0.06652508;" datatype="xsd:string" id="meta290" property="format" xsi:type="nex:LiteralMeta"/>
      </node>
      <node about="#node291" id="node291">
        <meta content=" x=0.08377931 y=-0.06788982;" datatype="xsd:string" id="meta292" property="format" xsi:type="nex:LiteralMeta"/>
      </node>
      <node about="#node293" id="node293">
        <meta content=" x=0.083700016 y=-0.06792446;" datatype="xsd:string" id="meta294" property="format" xsi:type="nex:LiteralMeta"/>
      </node>
      <node about="#node295" id="node295">
        <meta content=" x=0.08061261 y=-0.069228396;" datatype="xsd:string" id="meta296" property="format" xsi:type="nex:LiteralMeta"/>
      </node>
      <node about="#node297" id="node297">
        <meta content=" x=0.07331788 y=-0.0721;" datatype="xsd:string" id="meta298" property="format" xsi:type="nex:LiteralMeta"/>
      </node>
      <node about="#node299" id="node299" label="BORO_69-1">
        <meta content=" nh=6 nw=6 sh=2 x=0.0152361095 y=-0.094552696 ll=1 lv=0;" datatype="xsd:string" id="meta300" property="format" xsi:type="nex:LiteralMeta"/>
      </node>
      <node about="#node301" id="node301" label="CHOUDHURY_SAIL">
        <meta content=" nh=6 nw=6 bg=255 153 0 sh=2 x=0.012901282 y=-0.096313275 ll=1 lv=0;" datatype="xsd:string" id="meta302" property="format" xsi:type="nex:LiteralMeta"/>
      </node>
      <node about="#node307" id="node307">
        <meta content=" x=0.07699037 y=-0.07081097;" datatype="xsd:string" id="meta308" property="format" xsi:type="nex:LiteralMeta"/>
      </node>
      <node about="#node309" id="node309" label="BORO_135-1">
        <meta content=" nh=6 nw=6 bg=255 153 0 sh=2 x=0.067377515 y=-0.07480141 ll=8 lv=0;" datatype="xsd:string" id="meta310" property="format" xsi:type="nex:LiteralMeta"/>
      </node>
      <node about="#node311" id="node311">
        <meta content=" x=0.0757253 y=-0.07137298;" datatype="xsd:string" id="meta312" property="format" xsi:type="nex:LiteralMeta"/>
      </node>
      <node about="#node313" id="node313">
        <meta content=" x=0.0735412 y=-0.07232723;" datatype="xsd:string" id="meta314" property="format" xsi:type="nex:LiteralMeta"/>
      </node>
      <node about="#node315" id="node315" label="GOA_BISH">
        <meta content=" nh=6 nw=6 bg=255 153 0 sh=2 x=0.06802829 y=-0.07469559 ll=8 lv=0;" datatype="xsd:string" id="meta316" property="format" xsi:type="nex:LiteralMeta"/>
      </node>
      <node about="#node317" id="node317" label="CHAILI_BOROI">
        <meta content=" nh=6 nw=6 bg=255 153 0 sh=2 x=0.07040308 y=-0.07372133 ll=8 lv=0;" datatype="xsd:string" id="meta318" property="format" xsi:type="nex:LiteralMeta"/>
      </node>
      <node about="#node323" id="node323" label="OMNI_BORO">
        <meta content=" nh=6 nw=6 bg=255 153 0 sh=2 x=0.069317676 y=-0.07431441 ll=8 lv=0;" datatype="xsd:string" id="meta324" property="format" xsi:type="nex:LiteralMeta"/>
      </node>
      <node about="#node337" id="node337">
        <meta content=" x=0.08087604 y=-0.06928442;" datatype="xsd:string" id="meta338" property="format" xsi:type="nex:LiteralMeta"/>
      </node>
      <node about="#node339" id="node339" label="DHALIBORO_111-3">
        <meta content=" nh=6 nw=6 bg=255 153 0 sh=2 x=0.07539706 y=-0.071881585 ll=8 lv=0;" datatype="xsd:string" id="meta340" property="format" xsi:type="nex:LiteralMeta"/>
      </node>
      <node about="#node341" id="node341" label="SHADA_BORO">
        <meta content=" nh=6 nw=6 bg=255 153 0 sh=2 x=0.077848285 y=-0.0707655 ll=8 lv=0;" datatype="xsd:string" id="meta342" property="format" xsi:type="nex:LiteralMeta"/>
      </node>
      <node about="#node351" id="node351">
        <meta content=" x=0.080455825 y=-0.06961811;" datatype="xsd:string" id="meta352" property="format" xsi:type="nex:LiteralMeta"/>
      </node>
      <node about="#node353" id="node353">
        <meta content=" x=0.078335 y=-0.07070448;" datatype="xsd:string" id="meta354" property="format" xsi:type="nex:LiteralMeta"/>
      </node>
      <node about="#node355" id="node355" label="DESHI_BOGURA">
        <meta content=" nh=6 nw=6 bg=255 153 0 sh=2 x=0.07770352 y=-0.07102306 ll=8 lv=0;" datatype="xsd:string" id="meta356" property="format" xsi:type="nex:LiteralMeta"/>
      </node>
      <node about="#node357" id="node357" label="TULSI_BORO">
        <meta content=" nh=6 nw=6 bg=255 153 0 sh=2 x=0.07477757 y=-0.07255443 ll=8 lv=0;" datatype="xsd:string" id="meta358" property="format" xsi:type="nex:LiteralMeta"/>
      </node>
      <node about="#node363" id="node363" label="CHHOLA_BORO_2">
        <meta content=" nh=6 nw=6 bg=255 153 0 sh=2 x=0.07839838 y=-0.07072038 ll=8 lv=0;" datatype="xsd:string" id="meta364" property="format" xsi:type="nex:LiteralMeta"/>
      </node>
      <node about="#node373" id="node373">
        <meta content=" x=0.08619816 y=-0.066835225;" datatype="xsd:string" id="meta374" property="format" xsi:type="nex:LiteralMeta"/>
      </node>
      <node about="#node375" id="node375" label="JAGLE_BORO">
        <meta content=" nh=6 nw=6 bg=255 153 0 sh=2 x=0.08491212 y=-0.067544706 ll=8 lv=0;" datatype="xsd:string" id="meta376" property="format" xsi:type="nex:LiteralMeta"/>
      </node>
      <node about="#node377" id="node377" label="LAFAI">
        <meta content=" nh=6 nw=6 bg=255 153 0 sh=2 x=0.07927171 y=-0.070768245 ll=8 lv=0;" datatype="xsd:string" id="meta378" property="format" xsi:type="nex:LiteralMeta"/>
      </node>
      <node about="#node387" id="node387">
        <meta content=" x=0.082540035 y=-0.06923812;" datatype="xsd:string" id="meta388" property="format" xsi:type="nex:LiteralMeta"/>
      </node>
      <node about="#node389" id="node389">
        <meta content=" x=0.08026575 y=-0.07060454;" datatype="xsd:string" id="meta390" property="format" xsi:type="nex:LiteralMeta"/>
      </node>
      <node about="#node391" id="node391">
        <meta content=" x=0.07223657 y=-0.075361654;" datatype="xsd:string" id="meta392" property="format" xsi:type="nex:LiteralMeta"/>
      </node>
      <node about="#node393" id="node393" label="DESHI_BORO_IRGC_37411">
        <meta content=" nh=6 nw=6 bg=255 153 0 sh=2 x=0.071998 y=-0.075501025 ll=8 lv=0;" datatype="xsd:string" id="meta394" property="format" xsi:type="nex:LiteralMeta"/>
      </node>
      <node about="#node395" id="node395" label="BR_16">
        <meta content=" nh=6 nw=6 bg=255 153 0 sh=2 x=0.06843008 y=-0.07764864 ll=8 lv=0;" datatype="xsd:string" id="meta396" property="format" xsi:type="nex:LiteralMeta"/>
      </node>
      <node about="#node401" id="node401" label="SAITA_BORO">
        <meta content=" nh=6 nw=6 bg=255 153 0 sh=2 x=0.076166384 y=-0.07313661 ll=8 lv=0;" datatype="xsd:string" id="meta402" property="format" xsi:type="nex:LiteralMeta"/>
      </node>
      <node about="#node407" id="node407" label="CHHOLA_BORO">
        <meta content=" nh=6 nw=6 bg=255 153 0 sh=2 x=0.07681529 y=-0.07287214 ll=8 lv=0;" datatype="xsd:string" id="meta408" property="format" xsi:type="nex:LiteralMeta"/>
      </node>
      <node about="#node417" id="node417">
        <meta content=" x=0.084021136 y=-0.06877918;" datatype="xsd:string" id="meta418" property="format" xsi:type="nex:LiteralMeta"/>
      </node>
      <node about="#node419" id="node419" label="CUNAIL">
        <meta content=" nh=6 nw=6 bg=255 153 0 sh=2 x=0.079667374 y=-0.07161861 ll=8 lv=0;" datatype="xsd:string" id="meta420" property="format" xsi:type="nex:LiteralMeta"/>
      </node>
      <node about="#node421" id="node421" label="KALIBORO_704">
        <meta content=" nh=6 nw=6 bg=255 153 0 sh=2 x=0.07658265 y=-0.07376183 ll=8 lv=0;" datatype="xsd:string" id="meta422" property="format" xsi:type="nex:LiteralMeta"/>
      </node>
      <node about="#node431" id="node431" label="JAMIR">
        <meta content=" nh=6 nw=6 bg=255 153 0 sh=2 x=0.080394395 y=-0.07151623 ll=8 lv=0;" datatype="xsd:string" id="meta432" property="format" xsi:type="nex:LiteralMeta"/>
      </node>
      <node about="#node441" id="node441">
        <meta content=" x=0.08705232 y=-0.06849437;" datatype="xsd:string" id="meta442" property="format" xsi:type="nex:LiteralMeta"/>
      </node>
      <node about="#node443" id="node443" label="JAGAL_1640_A">
        <meta content=" nh=6 nw=6 bg=255 153 0 sh=2 x=0.08082541 y=-0.07289105 ll=8 lv=0;" datatype="xsd:string" id="meta444" property="format" xsi:type="nex:LiteralMeta"/>
      </node>
      <node about="#node445" id="node445" label="DA_2">
        <meta content=" nh=6 nw=6 bg=255 153 0 sh=2 x=0.07794665 y=-0.07509294 ll=8 lv=0;" datatype="xsd:string" id="meta446" property="format" xsi:type="nex:LiteralMeta"/>
      </node>
      <node about="#node455" id="node455">
        <meta content=" x=0.09845719 y=-0.06346528;" datatype="xsd:string" id="meta456" property="format" xsi:type="nex:LiteralMeta"/>
      </node>
      <node about="#node457" id="node457">
        <meta content=" x=0.0940025 y=-0.06699543;" datatype="xsd:string" id="meta458" property="format" xsi:type="nex:LiteralMeta"/>
      </node>
      <node about="#node459" id="node459">
        <meta content=" x=0.08809948 y=-0.071556285;" datatype="xsd:string" id="meta460" property="format" xsi:type="nex:LiteralMeta"/>
      </node>
      <node about="#node461" id="node461">
        <meta content=" x=0.08594287 y=-0.0731806;" datatype="xsd:string" id="meta462" property="format" xsi:type="nex:LiteralMeta"/>
      </node>
      <node about="#node463" id="node463" label="AUS_74">
        <meta content=" nh=6 nw=6 sh=2 x=0.06367123 y=-0.08974152 ll=8 lv=0;" datatype="xsd:string" id="meta464" property="format" xsi:type="nex:LiteralMeta"/>
      </node>
      <node about="#node465" id="node465" label="AUS_175">
        <meta content=" nh=6 nw=6 bg=255 153 0 sh=2 x=0.07050611 y=-0.084956676 ll=8 lv=0;" datatype="xsd:string" id="meta466" property="format" xsi:type="nex:LiteralMeta"/>
      </node>
      <node about="#node471" id="node471">
        <meta content=" x=0.0754279 y=-0.08159796;" datatype="xsd:string" id="meta472" property="format" xsi:type="nex:LiteralMeta"/>
      </node>
      <node about="#node473" id="node473" label="DM_43">
        <meta content=" nh=6 nw=6 bg=255 153 0 sh=2 x=0.07155268 y=-0.0846303 ll=8 lv=0;" datatype="xsd:string" id="meta474" property="format" xsi:type="nex:LiteralMeta"/>
      </node>
      <node about="#node475" id="node475" label="DV_85">
        <meta content=" nh=6 nw=6 bg=255 153 0 sh=2 x=0.06822906 y=-0.087375134 ll=8 lv=0;" datatype="xsd:string" id="meta476" property="format" xsi:type="nex:LiteralMeta"/>
      </node>
      <node about="#node485" id="node485">
        <meta content=" x=0.08070857 y=-0.0780732;" datatype="xsd:string" id="meta486" property="format" xsi:type="nex:LiteralMeta"/>
      </node>
      <node about="#node487" id="node487" label="BCULARN_AUS">
        <meta content=" nh=6 nw=6 bg=255 153 0 sh=2 x=0.06897789 y=-0.08772675 ll=8 lv=0;" datatype="xsd:string" id="meta488" property="format" xsi:type="nex:LiteralMeta"/>
      </node>
      <node about="#node489" id="node489" label="CHAMKA">
        <meta content=" nh=6 nw=6 bg=255 153 0 sh=2 x=0.07789921 y=-0.08044364 ll=8 lv=0;" datatype="xsd:string" id="meta490" property="format" xsi:type="nex:LiteralMeta"/>
      </node>
      <node about="#node499" id="node499" label="W_418">
        <meta content=" nh=6 nw=6 sh=2 x=0.06841921 y=-0.08944927 ll=8 lv=0;" datatype="xsd:string" id="meta500" property="format" xsi:type="nex:LiteralMeta"/>
      </node>
      <node about="#node509" id="node509">
        <meta content=" x=0.10167745 y=-0.06293402;" datatype="xsd:string" id="meta510" property="format" xsi:type="nex:LiteralMeta"/>
      </node>
      <node about="#node511" id="node511">
        <meta content=" x=0.10064293 y=-0.064010724;" datatype="xsd:string" id="meta512" property="format" xsi:type="nex:LiteralMeta"/>
      </node>
      <node about="#node513" id="node513">
        <meta content=" x=0.09670554 y=-0.067634165;" datatype="xsd:string" id="meta514" property="format" xsi:type="nex:LiteralMeta"/>
      </node>
      <node about="#node515" id="node515" label="BROWN_GORA_S_B_92">
        <meta content=" nh=6 nw=6 bg=255 153 0 sh=2 x=0.06432267 y=-0.09635023 ll=8 lv=0;" datatype="xsd:string" id="meta516" property="format" xsi:type="nex:LiteralMeta"/>
      </node>
      <node about="#node517" id="node517">
        <meta content=" x=0.086957976 y=-0.076715834;" datatype="xsd:string" id="meta518" property="format" xsi:type="nex:LiteralMeta"/>
      </node>
      <node about="#node519" id="node519" label="KALINDI">
        <meta content=" nh=6 nw=6 bg=255 153 0 sh=2 x=0.073894545 y=-0.08859017 ll=8 lv=0;" datatype="xsd:string" id="meta520" property="format" xsi:type="nex:LiteralMeta"/>
      </node>
      <node about="#node521" id="node521">
        <meta content=" x=0.07921192 y=-0.08402219;" datatype="xsd:string" id="meta522" property="format" xsi:type="nex:LiteralMeta"/>
      </node>
      <node about="#node523" id="node523" label="KALI_AUS">
        <meta content=" nh=6 nw=6 bg=255 153 0 sh=2 x=0.065623894 y=-0.09668196 ll=8 lv=0;" datatype="xsd:string" id="meta524" property="format" xsi:type="nex:LiteralMeta"/>
      </node>
      <node about="#node525" id="node525" label="KALASU">
        <meta content=" nh=6 nw=6 bg=255 153 0 sh=2 x=0.07217476 y=-0.09074213 ll=8 lv=0;" datatype="xsd:string" id="meta526" property="format" xsi:type="nex:LiteralMeta"/>
      </node>
      <node about="#node539" id="node539">
        <meta content=" x=0.09683028 y=-0.068179354;" datatype="xsd:string" id="meta540" property="format" xsi:type="nex:LiteralMeta"/>
      </node>
      <node about="#node541" id="node541">
        <meta content=" x=0.09305149 y=-0.0722603;" datatype="xsd:string" id="meta542" property="format" xsi:type="nex:LiteralMeta"/>
      </node>
      <node about="#node543" id="node543">
        <meta content=" x=0.09146815 y=-0.073928624;" datatype="xsd:string" id="meta544" property="format" xsi:type="nex:LiteralMeta"/>
      </node>
      <node about="#node545" id="node545">
        <meta content=" x=0.08478576 y=-0.08079849;" datatype="xsd:string" id="meta546" property="format" xsi:type="nex:LiteralMeta"/>
      </node>
      <node about="#node547" id="node547">
        <meta content=" x=0.081627384 y=-0.08396659;" datatype="xsd:string" id="meta548" property="format" xsi:type="nex:LiteralMeta"/>
      </node>
      <node about="#node549" id="node549" label="BEURO">
        <meta content=" nh=6 nw=6 bg=255 153 0 sh=2 x=0.056166288 y=-0.10888563 ll=8 lv=0;" datatype="xsd:string" id="meta550" property="format" xsi:type="nex:LiteralMeta"/>
      </node>
      <node about="#node551" id="node551">
        <meta content=" x=0.07352772 y=-0.0921917;" datatype="xsd:string" id="meta552" property="format" xsi:type="nex:LiteralMeta"/>
      </node>
      <node about="#node553" id="node553" label="JW_40">
        <meta content=" nh=6 nw=6 sh=2 x=0.052965693 y=-0.11281704 ll=8 lv=0;" datatype="xsd:string" id="meta554" property="format" xsi:type="nex:LiteralMeta"/>
      </node>
      <node about="#node555" id="node555" label="PASAI">
        <meta content=" nh=6 nw=6 sh=2 x=0.04450031 y=-0.1220335 ll=1 lv=0;" datatype="xsd:string" id="meta556" property="format" xsi:type="nex:LiteralMeta"/>
      </node>
      <node about="#node565" id="node565">
        <meta content=" x=0.06324674 y=-0.10377481;" datatype="xsd:string" id="meta566" property="format" xsi:type="nex:LiteralMeta"/>
      </node>
      <node about="#node567" id="node567" label="JW_103">
        <meta content=" nh=6 nw=6 bg=255 153 0 sh=2 x=0.06074277 y=-0.10641318 ll=8 lv=0;" datatype="xsd:string" id="meta568" property="format" xsi:type="nex:LiteralMeta"/>
      </node>
      <node about="#node569" id="node569" label="JW_102">
        <meta content=" nh=6 nw=6 bg=255 153 0 sh=2 x=0.059308458 y=-0.108028 ll=8 lv=0;" datatype="xsd:string" id="meta570" property="format" xsi:type="nex:LiteralMeta"/>
      </node>
      <node about="#node579" id="node579">
        <meta content=" x=0.07135134 y=-0.096474186;" datatype="xsd:string" id="meta580" property="format" xsi:type="nex:LiteralMeta"/>
      </node>
      <node about="#node581" id="node581" label="DA_27-C">
        <meta content=" nh=6 nw=6 sh=2 x=0.056862105 y=-0.112513155 ll=8 lv=0;" datatype="xsd:string" id="meta582" property="format" xsi:type="nex:LiteralMeta"/>
      </node>
      <node about="#node583" id="node583" label="FR_13A">
        <meta content=" nh=6 nw=6 bg=255 153 0 sh=2 x=0.05757361 y=-0.11210777 ll=8 lv=0;" datatype="xsd:string" id="meta584" property="format" xsi:type="nex:LiteralMeta"/>
      </node>
      <node about="#node593" id="node593">
        <meta content=" x=0.072120056 y=-0.096913286;" datatype="xsd:string" id="meta594" property="format" xsi:type="nex:LiteralMeta"/>
      </node>
      <node about="#node595" id="node595" label="DUDH_SAIL">
        <meta content=" nh=6 nw=6 bg=255 153 0 sh=2 x=0.057593916 y=-0.113810465 ll=8 lv=0;" datatype="xsd:string" id="meta596" property="format" xsi:type="nex:LiteralMeta"/>
      </node>
      <node about="#node597" id="node597" label="KASHIFUL">
        <meta content=" nh=6 nw=6 bg=255 153 0 sh=2 x=0.06522189 y=-0.105139896 ll=8 lv=0;" datatype="xsd:string" id="meta598" property="format" xsi:type="nex:LiteralMeta"/>
      </node>
      <node about="#node607" id="node607" label="KAIKA_DHAN">
        <meta content=" nh=6 nw=6 sh=2 x=0.077535436 y=-0.091773264 ll=8 lv=0;" datatype="xsd:string" id="meta608" property="format" xsi:type="nex:LiteralMeta"/>
      </node>
      <node about="#node617" id="node617">
        <meta content=" x=0.09762078 y=-0.06828577;" datatype="xsd:string" id="meta618" property="format" xsi:type="nex:LiteralMeta"/>
      </node>
      <node about="#node619" id="node619">
        <meta content=" x=0.07889036 y=-0.09268277;" datatype="xsd:string" id="meta620" property="format" xsi:type="nex:LiteralMeta"/>
      </node>
      <node about="#node621" id="node621" label="KADA_68-1">
        <meta content=" nh=6 nw=6 bg=255 153 0 sh=2 x=0.07230494 y=-0.10094064 ll=8 lv=0;" datatype="xsd:string" id="meta622" property="format" xsi:type="nex:LiteralMeta"/>
      </node>
      <node about="#node623" id="node623">
        <meta content=" x=0.07102366 y=-0.10306091;" datatype="xsd:string" id="meta624" property="format" xsi:type="nex:LiteralMeta"/>
      </node>
      <node about="#node625" id="node625">
        <meta content=" x=0.07102366 y=-0.10306091;" datatype="xsd:string" id="meta626" property="format" xsi:type="nex:LiteralMeta"/>
      </node>
      <node about="#node627" id="node627" label="KADA_176-12">
        <meta content=" nh=6 nw=6 bg=255 153 0 sh=2 x=0.07102366 y=-0.10306091 ll=8 lv=0;" datatype="xsd:string" id="meta628" property="format" xsi:type="nex:LiteralMeta"/>
      </node>
      <node about="#node629" id="node629" label="SIRIO">
        <meta content=" nh=6 nw=6 bg=255 153 0 sh=2 x=0.07102366 y=-0.10306091 ll=8 lv=0;" datatype="xsd:string" id="meta630" property="format" xsi:type="nex:LiteralMeta"/>
      </node>
      <node about="#node635" id="node635" label="KUDA">
        <meta content=" nh=6 nw=6 bg=255 153 0 sh=2 x=0.07102366 y=-0.10306091 ll=8 lv=0;" datatype="xsd:string" id="meta636" property="format" xsi:type="nex:LiteralMeta"/>
      </node>
      <node about="#node645" id="node645" label="CHINGER">
        <meta content=" nh=6 nw=6 sh=2 x=0.082519 y=-0.08926081 ll=8 lv=0;" datatype="xsd:string" id="meta646" property="format" xsi:type="nex:LiteralMeta"/>
      </node>
      <node about="#node659" id="node659">
        <meta content=" x=0.09668917 y=-0.07263423;" datatype="xsd:string" id="meta660" property="format" xsi:type="nex:LiteralMeta"/>
      </node>
      <node about="#node661" id="node661" label="AUS_228">
        <meta content=" nh=6 nw=6 sh=2 x=0.08135866 y=-0.09448873 ll=8 lv=0;" datatype="xsd:string" id="meta662" property="format" xsi:type="nex:LiteralMeta"/>
      </node>
      <node about="#node663" id="node663" label="KHASHIA_PANJA">
        <meta content=" nh=6 nw=6 sh=2 x=0.08513821 y=-0.08953914 ll=8 lv=0;" datatype="xsd:string" id="meta664" property="format" xsi:type="nex:LiteralMeta"/>
      </node>
      <node about="#node673" id="node673">
        <meta content=" x=0.106201716 y=-0.06213499;" datatype="xsd:string" id="meta674" property="format" xsi:type="nex:LiteralMeta"/>
      </node>
      <node about="#node675" id="node675">
        <meta content=" x=0.10186954 y=-0.06900614;" datatype="xsd:string" id="meta676" property="format" xsi:type="nex:LiteralMeta"/>
      </node>
      <node about="#node677" id="node677">
        <meta content=" x=0.0937535 y=-0.08153463;" datatype="xsd:string" id="meta678" property="format" xsi:type="nex:LiteralMeta"/>
      </node>
      <node about="#node679" id="node679">
        <meta content=" x=0.08476203 y=-0.09522926;" datatype="xsd:string" id="meta680" property="format" xsi:type="nex:LiteralMeta"/>
      </node>
      <node about="#node681" id="node681" label="MTU_18">
        <meta content=" nh=6 nw=6 bg=255 153 0 sh=2 x=0.062989555 y=-0.12794998 ll=8 lv=0;" datatype="xsd:string" id="meta682" property="format" xsi:type="nex:LiteralMeta"/>
      </node>
      <node about="#node683" id="node683" label="KALLUNI">
        <meta content=" nh=6 nw=6 sh=2 x=0.034322016 y=-0.17309207 ll=1 lv=0;" datatype="xsd:string" id="meta684" property="format" xsi:type="nex:LiteralMeta"/>
      </node>
      <node about="#node689" id="node689" label="P_35">
        <meta content=" nh=6 nw=6 sh=2 x=0.06978648 y=-0.1195481 ll=8 lv=0;" datatype="xsd:string" id="meta690" property="format" xsi:type="nex:LiteralMeta"/>
      </node>
      <node about="#node695" id="node695">
        <meta content=" x=0.097388186 y=-0.07641327;" datatype="xsd:string" id="meta696" property="format" xsi:type="nex:LiteralMeta"/>
      </node>
      <node about="#node697" id="node697" label="EARLY_SUTARSAR_39">
        <meta content=" nh=6 nw=6 sh=2 x=0.07340806 y=-0.1155048 ll=8 lv=0;" datatype="xsd:string" id="meta698" property="format" xsi:type="nex:LiteralMeta"/>
      </node>
      <node about="#node699" id="node699" label="NAGRI">
        <meta content=" nh=6 nw=6 sh=2 x=0.07979945 y=-0.105893 ll=8 lv=0;" datatype="xsd:string" id="meta700" property="format" xsi:type="nex:LiteralMeta"/>
      </node>
      <node about="#node709" id="node709" label="SLO_19">
        <meta content=" nh=6 nw=6 sh=2 x=0.09015925 y=-0.0897903 ll=8 lv=0;" datatype="xsd:string" id="meta710" property="format" xsi:type="nex:LiteralMeta"/>
      </node>
      <node about="#node719" id="node719">
        <meta content=" x=0.11187476 y=-0.05782019;" datatype="xsd:string" id="meta720" property="format" xsi:type="nex:LiteralMeta"/>
      </node>
      <node about="#node721" id="node721">
        <meta content=" x=0.110801116 y=-0.060785744;" datatype="xsd:string" id="meta722" property="format" xsi:type="nex:LiteralMeta"/>
      </node>
      <node about="#node723" id="node723">
        <meta content=" x=0.10899772 y=-0.064948246;" datatype="xsd:string" id="meta724" property="format" xsi:type="nex:LiteralMeta"/>
      </node>
      <node about="#node725" id="node725">
        <meta content=" x=0.1069973 y=-0.06913502;" datatype="xsd:string" id="meta726" property="format" xsi:type="nex:LiteralMeta"/>
      </node>
      <node about="#node727" id="node727">
        <meta content=" x=0.10539698 y=-0.072100185;" datatype="xsd:string" id="meta728" property="format" xsi:type="nex:LiteralMeta"/>
      </node>
      <node about="#node729" id="node729">
        <meta content=" x=0.10334932 y=-0.07578503;" datatype="xsd:string" id="meta730" property="format" xsi:type="nex:LiteralMeta"/>
      </node>
      <node about="#node731" id="node731" label="ARC_7325">
        <meta content=" nh=6 nw=6 bg=255 153 0 sh=2 x=0.090051465 y=-0.099372506 ll=8 lv=0;" datatype="xsd:string" id="meta732" property="format" xsi:type="nex:LiteralMeta"/>
      </node>
      <node about="#node733" id="node733" label="KALOSHAITA">
        <meta content=" nh=6 nw=6 bg=255 153 0 sh=2 x=0.098229684 y=-0.085132994 ll=8 lv=0;" datatype="xsd:string" id="meta734" property="format" xsi:type="nex:LiteralMeta"/>
      </node>
      <node about="#node739" id="node739">
        <meta content=" x=0.102975145 y=-0.076722555;" datatype="xsd:string" id="meta740" property="format" xsi:type="nex:LiteralMeta"/>
      </node>
      <node about="#node741" id="node741" label="ARC_7098">
        <meta content=" nh=6 nw=6 sh=2 x=0.09179766 y=-0.09774089 ll=8 lv=0;" datatype="xsd:string" id="meta742" property="format" xsi:type="nex:LiteralMeta"/>
      </node>
      <node about="#node743" id="node743" label="PURA_NUKNA">
        <meta content=" nh=6 nw=6 sh=2 x=0.09225933 y=-0.09748459 ll=8 lv=0;" datatype="xsd:string" id="meta744" property="format" xsi:type="nex:LiteralMeta"/>
      </node>
      <node about="#node753" id="node753">
        <meta content=" x=0.10463868 y=-0.0744006;" datatype="xsd:string" id="meta754" property="format" xsi:type="nex:LiteralMeta"/>
      </node>
      <node about="#node755" id="node755">
        <meta content=" x=0.09342599 y=-0.09714502;" datatype="xsd:string" id="meta756" property="format" xsi:type="nex:LiteralMeta"/>
      </node>
      <node about="#node757" id="node757" label="AUS_338">
        <meta content=" nh=6 nw=6 bg=255 153 0 sh=2 x=0.0918451 y=-0.10030268 ll=8 lv=0;" datatype="xsd:string" id="meta758" property="format" xsi:type="nex:LiteralMeta"/>
      </node>
      <node about="#node759" id="node759" label="AUS_349">
        <meta content=" nh=6 nw=6 bg=255 153 0 sh=2 x=0.092908256 y=-0.098211706 ll=8 lv=0;" datatype="xsd:string" id="meta760" property="format" xsi:type="nex:LiteralMeta"/>
      </node>
      <node about="#node765" id="node765">
        <meta content=" x=0.10311679 y=-0.07791334;" datatype="xsd:string" id="meta766" property="format" xsi:type="nex:LiteralMeta"/>
      </node>
      <node about="#node767" id="node767">
        <meta content=" x=0.10136558 y=-0.08182287;" datatype="xsd:string" id="meta768" property="format" xsi:type="nex:LiteralMeta"/>
      </node>
      <node about="#node769" id="node769">
        <meta content=" x=0.09797399 y=-0.08927144;" datatype="xsd:string" id="meta770" property="format" xsi:type="nex:LiteralMeta"/>
      </node>
      <node about="#node771" id="node771">
        <meta content=" x=0.09648482 y=-0.09248934;" datatype="xsd:string" id="meta772" property="format" xsi:type="nex:LiteralMeta"/>
      </node>
      <node about="#node773" id="node773" label="BORO_BLACK">
        <meta content=" nh=6 nw=6 bg=255 153 0 sh=2 x=0.09311713 y=-0.09965061 ll=8 lv=0;" datatype="xsd:string" id="meta774" property="format" xsi:type="nex:LiteralMeta"/>
      </node>
      <node about="#node775" id="node775" label="ARC_14963">
        <meta content=" nh=6 nw=6 bg=255 153 0 sh=2 x=0.08803595 y=-0.111044645 ll=8 lv=0;" datatype="xsd:string" id="meta776" property="format" xsi:type="nex:LiteralMeta"/>
      </node>
      <node about="#node781" id="node781" label="CHINSURAH_2">
        <meta content=" nh=6 nw=6 bg=255 153 0 sh=2 x=0.091796435 y=-0.10329313 ll=8 lv=0;" datatype="xsd:string" id="meta782" property="format" xsi:type="nex:LiteralMeta"/>
      </node>
      <node about="#node787" id="node787" label="ARC_14969">
        <meta content=" nh=6 nw=6 bg=255 153 0 sh=2 x=0.08978452 y=-0.109010555 ll=8 lv=0;" datatype="xsd:string" id="meta788" property="format" xsi:type="nex:LiteralMeta"/>
      </node>
      <node about="#node793" id="node793">
        <meta content=" x=0.10052313 y=-0.08432781;" datatype="xsd:string" id="meta794" property="format" xsi:type="nex:LiteralMeta"/>
      </node>
      <node about="#node795" id="node795" label="KAL_BURI">
        <meta content=" nh=6 nw=6 bg=255 153 0 sh=2 x=0.09545691 y=-0.09663895 ll=8 lv=0;" datatype="xsd:string" id="meta796" property="format" xsi:type="nex:LiteralMeta"/>
      </node>
      <node about="#node797" id="node797" label="KALIBURI">
        <meta content=" nh=6 nw=6 bg=255 153 0 sh=2 x=0.09673115 y=-0.09387438 ll=8 lv=0;" datatype="xsd:string" id="meta798" property="format" xsi:type="nex:LiteralMeta"/>
      </node>
      <node about="#node815" id="node815">
        <meta content=" x=0.10862102 y=-0.0660301;" datatype="xsd:string" id="meta816" property="format" xsi:type="nex:LiteralMeta"/>
      </node>
      <node about="#node817" id="node817">
        <meta content=" x=0.107870206 y=-0.06810396;" datatype="xsd:string" id="meta818" property="format" xsi:type="nex:LiteralMeta"/>
      </node>
      <node about="#node819" id="node819">
        <meta content=" x=0.10477686 y=-0.07648688;" datatype="xsd:string" id="meta820" property="format" xsi:type="nex:LiteralMeta"/>
      </node>
      <node about="#node821" id="node821" label="AUS_223">
        <meta content=" nh=6 nw=6 sh=2 x=0.09239534 y=-0.10881109 ll=8 lv=0;" datatype="xsd:string" id="meta822" property="format" xsi:type="nex:LiteralMeta"/>
      </node>
      <node about="#node823" id="node823">
        <meta content=" x=0.10210854 y=-0.08385716;" datatype="xsd:string" id="meta824" property="format" xsi:type="nex:LiteralMeta"/>
      </node>
      <node about="#node825" id="node825" label="AUS_239">
        <meta content=" nh=6 nw=6 bg=255 153 0 sh=2 x=0.09563636 y=-0.10139661 ll=8 lv=0;" datatype="xsd:string" id="meta826" property="format" xsi:type="nex:LiteralMeta"/>
      </node>
      <node about="#node827" id="node827" label="GORIA">
        <meta content=" nh=6 nw=6 bg=255 153 0 sh=2 x=0.09573709 y=-0.10179988 ll=8 lv=0;" datatype="xsd:string" id="meta828" property="format" xsi:type="nex:LiteralMeta"/>
      </node>
      <node about="#node837" id="node837" label="AUS_261">
        <meta content=" nh=6 nw=6 sh=2 x=0.098567225 y=-0.09536047 ll=8 lv=0;" datatype="xsd:string" id="meta838" property="format" xsi:type="nex:LiteralMeta"/>
      </node>
      <node about="#node843" id="node843">
        <meta content=" x=0.1004683 y=-0.09144014;" datatype="xsd:string" id="meta844" property="format" xsi:type="nex:LiteralMeta"/>
      </node>
      <node about="#node845" id="node845" label="SHETE_BHADO">
        <meta content=" nh=6 nw=6 sh=2 x=0.093925245 y=-0.11141038 ll=8 lv=0;" datatype="xsd:string" id="meta846" property="format" xsi:type="nex:LiteralMeta"/>
      </node>
      <node about="#node847" id="node847" label="SOASI">
        <meta content=" nh=6 nw=6 sh=2 x=0.09687134 y=-0.10289256 ll=8 lv=0;" datatype="xsd:string" id="meta848" property="format" xsi:type="nex:LiteralMeta"/>
      </node>
      <node about="#node861" id="node861">
        <meta content=" x=0.11051465 y=-0.061973352;" datatype="xsd:string" id="meta862" property="format" xsi:type="nex:LiteralMeta"/>
      </node>
      <node about="#node863" id="node863">
        <meta content=" x=0.11032531 y=-0.06271799;" datatype="xsd:string" id="meta864" property="format" xsi:type="nex:LiteralMeta"/>
      </node>
      <node about="#node865" id="node865" label="AUS_350">
        <meta content=" nh=6 nw=6 sh=2 x=0.105670445 y=-0.07820214 ll=8 lv=0;" datatype="xsd:string" id="meta866" property="format" xsi:type="nex:LiteralMeta"/>
      </node>
      <node about="#node867" id="node867">
        <meta content=" x=0.10939269 y=-0.066482626;" datatype="xsd:string" id="meta868" property="format" xsi:type="nex:LiteralMeta"/>
      </node>
      <node about="#node869" id="node869" label="DF_3">
        <meta content=" nh=6 nw=6 sh=2 x=0.1018908 y=-0.09259768 ll=8 lv=0;" datatype="xsd:string" id="meta870" property="format" xsi:type="nex:LiteralMeta"/>
      </node>
      <node about="#node871" id="node871">
        <meta content=" x=0.108574495 y=-0.06987455;" datatype="xsd:string" id="meta872" property="format" xsi:type="nex:LiteralMeta"/>
      </node>
      <node about="#node873" id="node873">
        <meta content=" x=0.10759484 y=-0.07382905;" datatype="xsd:string" id="meta874" property="format" xsi:type="nex:LiteralMeta"/>
      </node>
      <node about="#node875" id="node875">
        <meta content=" x=0.10573963 y=-0.08076701;" datatype="xsd:string" id="meta876" property="format" xsi:type="nex:LiteralMeta"/>
      </node>
      <node about="#node877" id="node877" label="CHANDRA_MUKHI">
        <meta content=" nh=6 nw=6 sh=2 x=0.10121663 y=-0.09727438 ll=8 lv=0;" datatype="xsd:string" id="meta878" property="format" xsi:type="nex:LiteralMeta"/>
      </node>
      <node about="#node879" id="node879" label="KALO_BIRA">
        <meta content=" nh=6 nw=6 sh=2 x=0.10291648 y=-0.09159099 ll=8 lv=0;" datatype="xsd:string" id="meta880" property="format" xsi:type="nex:LiteralMeta"/>
      </node>
      <node about="#node885" id="node885">
        <meta content=" x=0.1033076 y=-0.09209434;" datatype="xsd:string" id="meta886" property="format" xsi:type="nex:LiteralMeta"/>
      </node>
      <node about="#node887" id="node887">
        <meta content=" x=0.1033076 y=-0.09209434;" datatype="xsd:string" id="meta888" property="format" xsi:type="nex:LiteralMeta"/>
      </node>
      <node about="#node889" id="node889" label="HIJLI">
        <meta content=" nh=6 nw=6 sh=2 x=0.1033076 y=-0.09209434 ll=8 lv=0;" datatype="xsd:string" id="meta890" property="format" xsi:type="nex:LiteralMeta"/>
      </node>
      <node about="#node891" id="node891" label="HIZLI_AUS">
        <meta content=" nh=6 nw=6 sh=2 x=0.1033076 y=-0.09209434 ll=8 lv=0;" datatype="xsd:string" id="meta892" property="format" xsi:type="nex:LiteralMeta"/>
      </node>
      <node about="#node897" id="node897" label="JABAHUL">
        <meta content=" nh=6 nw=6 sh=2 x=0.1033076 y=-0.09209434 ll=8 lv=0;" datatype="xsd:string" id="meta898" property="format" xsi:type="nex:LiteralMeta"/>
      </node>
      <node about="#node907" id="node907" label="SHANI">
        <meta content=" nh=6 nw=6 bg=255 153 0 sh=2 x=0.106031425 y=-0.08204714 ll=8 lv=0;" datatype="xsd:string" id="meta908" property="format" xsi:type="nex:LiteralMeta"/>
      </node>
      <node about="#node921" id="node921">
        <meta content=" x=0.10950377 y=-0.067301005;" datatype="xsd:string" id="meta922" property="format" xsi:type="nex:LiteralMeta"/>
      </node>
      <node about="#node923" id="node923" label="GOHAMA_BHADRI">
        <meta content=" nh=6 nw=6 sh=2 x=0.103789054 y=-0.09644022 ll=8 lv=0;" datatype="xsd:string" id="meta924" property="format" xsi:type="nex:LiteralMeta"/>
      </node>
      <node about="#node925" id="node925" label="DJ_29">
        <meta content=" nh=6 nw=6 bg=255 153 0 sh=2 x=0.105500884 y=-0.08912952 ll=8 lv=0;" datatype="xsd:string" id="meta926" property="format" xsi:type="nex:LiteralMeta"/>
      </node>
      <node about="#node939" id="node939">
        <meta content=" x=0.11043612 y=-0.06692152;" datatype="xsd:string" id="meta940" property="format" xsi:type="nex:LiteralMeta"/>
      </node>
      <node about="#node941" id="node941" label="BOWALIA_IRGC_27537">
        <meta content=" nh=6 nw=6 sh=2 x=0.10473391 y=-0.100326836 ll=8 lv=0;" datatype="xsd:string" id="meta942" property="format" xsi:type="nex:LiteralMeta"/>
      </node>
      <node about="#node943" id="node943">
        <meta content=" x=0.109151 y=-0.07538887;" datatype="xsd:string" id="meta944" property="format" xsi:type="nex:LiteralMeta"/>
      </node>
      <node about="#node945" id="node945" label="KACHILON">
        <meta content=" nh=6 nw=6 sh=2 x=0.1067105 y=-0.09082828 ll=8 lv=0;" datatype="xsd:string" id="meta946" property="format" xsi:type="nex:LiteralMeta"/>
      </node>
      <node about="#node947" id="node947" label="BOWALIA_PI_574758">
        <meta content=" nh=6 nw=6 bg=255 153 0 sh=2 x=0.106647596 y=-0.09259552 ll=8 lv=0;" datatype="xsd:string" id="meta948" property="format" xsi:type="nex:LiteralMeta"/>
      </node>
      <node about="#node965" id="node965">
        <meta content=" x=0.1158113 y=-0.05396749;" datatype="xsd:string" id="meta966" property="format" xsi:type="nex:LiteralMeta"/>
      </node>
      <node about="#node967" id="node967">
        <meta content=" x=0.115940005 y=-0.05718654;" datatype="xsd:string" id="meta968" property="format" xsi:type="nex:LiteralMeta"/>
      </node>
      <node about="#node969" id="node969">
        <meta content=" x=0.11597141 y=-0.060591545;" datatype="xsd:string" id="meta970" property="format" xsi:type="nex:LiteralMeta"/>
      </node>
      <node about="#node971" id="node971">
        <meta content=" x=0.115965895 y=-0.062384997;" datatype="xsd:string" id="meta972" property="format" xsi:type="nex:LiteralMeta"/>
      </node>
      <node about="#node973" id="node973">
        <meta content=" x=0.11588241 y=-0.066264056;" datatype="xsd:string" id="meta974" property="format" xsi:type="nex:LiteralMeta"/>
      </node>
      <node about="#node975" id="node975">
        <meta content=" x=0.11582158 y=-0.06846259;" datatype="xsd:string" id="meta976" property="format" xsi:type="nex:LiteralMeta"/>
      </node>
      <node about="#node977" id="node977">
        <meta content=" x=0.11559546 y=-0.073362894;" datatype="xsd:string" id="meta978" property="format" xsi:type="nex:LiteralMeta"/>
      </node>
      <node about="#node979" id="node979">
        <meta content=" x=0.114300616 y=-0.08608366;" datatype="xsd:string" id="meta980" property="format" xsi:type="nex:LiteralMeta"/>
      </node>
      <node about="#node981" id="node981">
        <meta content=" x=0.11342495 y=-0.094191216;" datatype="xsd:string" id="meta982" property="format" xsi:type="nex:LiteralMeta"/>
      </node>
      <node about="#node983" id="node983">
        <meta content=" x=0.11289869 y=-0.09879822;" datatype="xsd:string" id="meta984" property="format" xsi:type="nex:LiteralMeta"/>
      </node>
      <node about="#node985" id="node985">
        <meta content=" x=0.11267179 y=-0.100681774;" datatype="xsd:string" id="meta986" property="format" xsi:type="nex:LiteralMeta"/>
      </node>
      <node about="#node987" id="node987">
        <meta content=" x=0.112235636 y=-0.10412415;" datatype="xsd:string" id="meta988" property="format" xsi:type="nex:LiteralMeta"/>
      </node>
      <node about="#node989" id="node989" label="ARC_6000">
        <meta content=" nh=6 nw=6 bg=255 153 0 sh=2 x=0.11080366 y=-0.11489447 ll=8 lv=0;" datatype="xsd:string" id="meta990" property="format" xsi:type="nex:LiteralMeta"/>
      </node>
      <node about="#node991" id="node991" label="DULAAUS">
        <meta content=" nh=6 nw=6 bg=255 153 0 sh=2 x=0.11015023 y=-0.1214358 ll=8 lv=0;" datatype="xsd:string" id="meta992" property="format" xsi:type="nex:LiteralMeta"/>
      </node>
      <node about="#node997" id="node997" label="ARC_14855">
        <meta content=" nh=6 nw=6 bg=255 153 0 sh=2 x=0.11101834 y=-0.11599074 ll=8 lv=0;" datatype="xsd:string" id="meta998" property="format" xsi:type="nex:LiteralMeta"/>
      </node>
      <node about="#node1003" id="node1003" label="AUS_MURALI">
        <meta content=" nh=6 nw=6 bg=255 153 0 sh=2 x=0.11128394 y=-0.11569203 ll=8 lv=0;" datatype="xsd:string" id="meta1004" property="format" xsi:type="nex:LiteralMeta"/>
      </node>
      <node about="#node1009" id="node1009" label="KASALATH">
        <meta content=" nh=6 nw=6 bg=255 153 0 sh=2 x=0.11107204 y=-0.12247542 ll=8 lv=0;" datatype="xsd:string" id="meta1010" property="format" xsi:type="nex:LiteralMeta"/>
      </node>
      <node about="#node1015" id="node1015" label="M_136-20">
        <meta content=" nh=6 nw=6 sh=2 x=0.112460844 y=-0.112062 ll=8 lv=0;" datatype="xsd:string" id="meta1016" property="format" xsi:type="nex:LiteralMeta"/>
      </node>
      <node about="#node1021" id="node1021">
        <meta content=" x=0.11556169 y=-0.07702575;" datatype="xsd:string" id="meta1022" property="format" xsi:type="nex:LiteralMeta"/>
      </node>
      <node about="#node1023" id="node1023">
        <meta content=" x=0.11546231 y=-0.08164312;" datatype="xsd:string" id="meta1024" property="format" xsi:type="nex:LiteralMeta"/>
      </node>
      <node about="#node1025" id="node1025">
        <meta content=" x=0.11532351 y=-0.08574663;" datatype="xsd:string" id="meta1026" property="format" xsi:type="nex:LiteralMeta"/>
      </node>
      <node about="#node1027" id="node1027" label="ARC_10958">
        <meta content=" nh=6 nw=6 bg=255 153 0 sh=2 x=0.11406729 y=-0.10723063 ll=8 lv=0;" datatype="xsd:string" id="meta1028" property="format" xsi:type="nex:LiteralMeta"/>
      </node>
      <node about="#node1029" id="node1029">
        <meta content=" x=0.11520117 y=-0.09016762;" datatype="xsd:string" id="meta1030" property="format" xsi:type="nex:LiteralMeta"/>
      </node>
      <node about="#node1031" id="node1031">
        <meta content=" x=0.11506554 y=-0.09355985;" datatype="xsd:string" id="meta1032" property="format" xsi:type="nex:LiteralMeta"/>
      </node>
      <node about="#node1033" id="node1033" label="AUS_154">
        <meta content=" nh=6 nw=6 bg=255 153 0 sh=2 x=0.11429463 y=-0.11026697 ll=8 lv=0;" datatype="xsd:string" id="meta1034" property="format" xsi:type="nex:LiteralMeta"/>
      </node>
      <node about="#node1035" id="node1035" label="CHENGRI_1">
        <meta content=" nh=6 nw=6 bg=255 153 0 sh=2 x=0.114355214 y=-0.114558734 ll=8 lv=0;" datatype="xsd:string" id="meta1036" property="format" xsi:type="nex:LiteralMeta"/>
      </node>
      <node about="#node1041" id="node1041">
        <meta content=" x=0.11510835 y=-0.09620593;" datatype="xsd:string" id="meta1042" property="format" xsi:type="nex:LiteralMeta"/>
      </node>
      <node about="#node1043" id="node1043" label="AUS_354">
        <meta content=" nh=6 nw=6 bg=255 153 0 sh=2 x=0.11475998 y=-0.11239338 ll=8 lv=0;" datatype="xsd:string" id="meta1044" property="format" xsi:type="nex:LiteralMeta"/>
      </node>
      <node about="#node1045" id="node1045" label="AUS_PADDY_BLACK">
        <meta content=" nh=6 nw=6 bg=255 153 0 sh=2 x=0.11495317 y=-0.11303291 ll=8 lv=0;" datatype="xsd:string" id="meta1046" property="format" xsi:type="nex:LiteralMeta"/>
      </node>
      <node about="#node1059" id="node1059">
        <meta content=" x=0.11547882 y=-0.083433405;" datatype="xsd:string" id="meta1060" property="format" xsi:type="nex:LiteralMeta"/>
      </node>
      <node about="#node1061" id="node1061" label="DUDH_KALAM">
        <meta content=" nh=6 nw=6 sh=2 x=0.115650594 y=-0.13931194 ll=8 lv=0;" datatype="xsd:string" id="meta1062" property="format" xsi:type="nex:LiteralMeta"/>
      </node>
      <node about="#node1063" id="node1063" label="RAYADA">
        <meta content=" nh=6 nw=6 bg=255 153 0 sh=2 x=0.11621493 y=-0.13132244 ll=8 lv=0;" datatype="xsd:string" id="meta1064" property="format" xsi:type="nex:LiteralMeta"/>
      </node>
      <node about="#node1073" id="node1073">
        <meta content=" x=0.11580422 y=-0.08419566;" datatype="xsd:string" id="meta1074" property="format" xsi:type="nex:LiteralMeta"/>
      </node>
      <node about="#node1075" id="node1075" label="AUS_298">
        <meta content=" nh=6 nw=6 sh=2 x=0.11707317 y=-0.1300514 ll=8 lv=0;" datatype="xsd:string" id="meta1076" property="format" xsi:type="nex:LiteralMeta"/>
      </node>
      <node about="#node1077" id="node1077" label="BORO">
        <meta content=" nh=6 nw=6 bg=255 153 0 sh=2 x=0.116609804 y=-0.10434396 ll=8 lv=0;" datatype="xsd:string" id="meta1078" property="format" xsi:type="nex:LiteralMeta"/>
      </node>
      <node about="#node1091" id="node1091">
        <meta content=" x=0.11608829 y=-0.07258858;" datatype="xsd:string" id="meta1092" property="format" xsi:type="nex:LiteralMeta"/>
      </node>
      <node about="#node1093" id="node1093">
        <meta content=" x=0.11623462 y=-0.07509118;" datatype="xsd:string" id="meta1094" property="format" xsi:type="nex:LiteralMeta"/>
      </node>
      <node about="#node1095" id="node1095" label="ARC_14965">
        <meta content=" nh=6 nw=6 sh=2 x=0.119271 y=-0.13314262 ll=8 lv=0;" datatype="xsd:string" id="meta1096" property="format" xsi:type="nex:LiteralMeta"/>
      </node>
      <node about="#node1097" id="node1097" label="DHALGOIRA">
        <meta content=" nh=6 nw=6 bg=255 153 0 sh=2 x=0.11826611 y=-0.106517486 ll=8 lv=0;" datatype="xsd:string" id="meta1098" property="format" xsi:type="nex:LiteralMeta"/>
      </node>
      <node about="#node1103" id="node1103" label="WHITE_DUBHI">
        <meta content=" nh=6 nw=6 bg=255 153 0 sh=2 x=0.118068665 y=-0.098307446 ll=8 lv=0;" datatype="xsd:string" id="meta1104" property="format" xsi:type="nex:LiteralMeta"/>
      </node>
      <node about="#node1113" id="node1113" label="AUS_151">
        <meta content=" nh=6 nw=6 sh=2 x=0.11957678 y=-0.10759648 ll=8 lv=0;" datatype="xsd:string" id="meta1114" property="format" xsi:type="nex:LiteralMeta"/>
      </node>
      <node about="#node1119" id="node1119">
        <meta content=" x=0.11683044 y=-0.06995346;" datatype="xsd:string" id="meta1120" property="format" xsi:type="nex:LiteralMeta"/>
      </node>
      <node about="#node1121" id="node1121">
        <meta content=" x=0.117594436 y=-0.07702715;" datatype="xsd:string" id="meta1122" property="format" xsi:type="nex:LiteralMeta"/>
      </node>
      <node about="#node1123" id="node1123" label="AUS_267">
        <meta content=" nh=6 nw=6 sh=2 x=0.12066186 y=-0.10716193 ll=8 lv=0;" datatype="xsd:string" id="meta1124" property="format" xsi:type="nex:LiteralMeta"/>
      </node>
      <node about="#node1125" id="node1125" label="AUS_268">
        <meta content=" nh=6 nw=6 sh=2 x=0.12058078 y=-0.10317044 ll=8 lv=0;" datatype="xsd:string" id="meta1126" property="format" xsi:type="nex:LiteralMeta"/>
      </node>
      <node about="#node1131" id="node1131" label="AUS_335">
        <meta content=" nh=6 nw=6 sh=2 x=0.12038301 y=-0.097991794 ll=8 lv=0;" datatype="xsd:string" id="meta1132" property="format" xsi:type="nex:LiteralMeta"/>
      </node>
      <node about="#node1141" id="node1141">
        <meta content=" x=0.12269544 y=-0.10680797;" datatype="xsd:string" id="meta1142" property="format" xsi:type="nex:LiteralMeta"/>
      </node>
      <node about="#node1143" id="node1143" label="SXC290">
        <meta content=" nh=6 nw=6 sh=2 x=0.12269544 y=-0.10680797 ll=8 lv=0;" datatype="xsd:string" id="meta1144" property="format" xsi:type="nex:LiteralMeta"/>
      </node>
      <node about="#node1145" id="node1145" label="CODE_NO_20388">
        <meta content=" nh=6 nw=6 sh=2 x=0.12269544 y=-0.10680797 ll=8 lv=0;" datatype="xsd:string" id="meta1146" property="format" xsi:type="nex:LiteralMeta"/>
      </node>
      <node about="#node1155" id="node1155">
        <meta content=" x=0.11690093 y=-0.06225093;" datatype="xsd:string" id="meta1156" property="format" xsi:type="nex:LiteralMeta"/>
      </node>
      <node about="#node1157" id="node1157">
        <meta content=" x=0.11789406 y=-0.06766669;" datatype="xsd:string" id="meta1158" property="format" xsi:type="nex:LiteralMeta"/>
      </node>
      <node about="#node1159" id="node1159">
        <meta content=" x=0.11895117 y=-0.07385953;" datatype="xsd:string" id="meta1160" property="format" xsi:type="nex:LiteralMeta"/>
      </node>
      <node about="#node1161" id="node1161" label="AUS_392">
        <meta content=" nh=6 nw=6 sh=2 x=0.122460134 y=-0.09520656 ll=8 lv=0;" datatype="xsd:string" id="meta1162" property="format" xsi:type="nex:LiteralMeta"/>
      </node>
      <node about="#node1163" id="node1163" label="AUS_455">
        <meta content=" nh=6 nw=6 sh=2 x=0.120113604 y=-0.080425784 ll=8 lv=0;" datatype="xsd:string" id="meta1164" property="format" xsi:type="nex:LiteralMeta"/>
      </node>
      <node about="#node1169" id="node1169">
        <meta content=" x=0.119862266 y=-0.07770251;" datatype="xsd:string" id="meta1170" property="format" xsi:type="nex:LiteralMeta"/>
      </node>
      <node about="#node1171" id="node1171" label="AUS_464">
        <meta content=" nh=6 nw=6 sh=2 x=0.12154131 y=-0.08655164 ll=8 lv=0;" datatype="xsd:string" id="meta1172" property="format" xsi:type="nex:LiteralMeta"/>
      </node>
      <node about="#node1173" id="node1173" label="DULAR">
        <meta content=" nh=6 nw=6 sh=2 x=0.12088324 y=-0.0827441 ll=8 lv=0;" datatype="xsd:string" id="meta1174" property="format" xsi:type="nex:LiteralMeta"/>
      </node>
      <node about="#node1183" id="node1183" label="ARC_10378">
        <meta content=" nh=6 nw=6 sh=2 x=0.12095509 y=-0.081077464 ll=8 lv=0;" datatype="xsd:string" id="meta1184" property="format" xsi:type="nex:LiteralMeta"/>
      </node>
      <node about="#node1193" id="node1193">
        <meta content=" x=0.11769865 y=-0.06200829;" datatype="xsd:string" id="meta1194" property="format" xsi:type="nex:LiteralMeta"/>
      </node>
      <node about="#node1195" id="node1195" label="AUS_62">
        <meta content=" nh=6 nw=6 sh=2 x=0.1259335 y=-0.09808755 ll=8 lv=0;" datatype="xsd:string" id="meta1196" property="format" xsi:type="nex:LiteralMeta"/>
      </node>
      <node about="#node1197" id="node1197" label="AUS_347">
        <meta content=" nh=6 nw=6 sh=2 x=0.12561217 y=-0.09481495 ll=8 lv=0;" datatype="xsd:string" id="meta1198" property="format" xsi:type="nex:LiteralMeta"/>
      </node>
      <node about="#node1211" id="node1211">
        <meta content=" x=0.11960433 y=-0.053994253;" datatype="xsd:string" id="meta1212" property="format" xsi:type="nex:LiteralMeta"/>
      </node>
      <node about="#node1213" id="node1213">
        <meta content=" x=0.12026004 y=-0.05587744;" datatype="xsd:string" id="meta1214" property="format" xsi:type="nex:LiteralMeta"/>
      </node>
      <node about="#node1215" id="node1215">
        <meta content=" x=0.121244036 y=-0.05922517;" datatype="xsd:string" id="meta1216" property="format" xsi:type="nex:LiteralMeta"/>
      </node>
      <node about="#node1217" id="node1217">
        <meta content=" x=0.122456715 y=-0.06344666;" datatype="xsd:string" id="meta1218" property="format" xsi:type="nex:LiteralMeta"/>
      </node>
      <node about="#node1219" id="node1219">
        <meta content=" x=0.1241898 y=-0.069622606;" datatype="xsd:string" id="meta1220" property="format" xsi:type="nex:LiteralMeta"/>
      </node>
      <node about="#node1221" id="node1221">
        <meta content=" x=0.1253791 y=-0.07396315;" datatype="xsd:string" id="meta1222" property="format" xsi:type="nex:LiteralMeta"/>
      </node>
      <node about="#node1223" id="node1223">
        <meta content=" x=0.12540841 y=-0.07407549;" datatype="xsd:string" id="meta1224" property="format" xsi:type="nex:LiteralMeta"/>
      </node>
      <node about="#node1225" id="node1225" label="AUS_253">
        <meta content=" nh=6 nw=6 sh=2 x=0.12540841 y=-0.07407549 ll=8 lv=0;" datatype="xsd:string" id="meta1226" property="format" xsi:type="nex:LiteralMeta"/>
      </node>
      <node about="#node1227" id="node1227" label="AUS_260">
        <meta content=" nh=6 nw=6 sh=2 x=0.12540841 y=-0.07407549 ll=8 lv=0;" datatype="xsd:string" id="meta1228" property="format" xsi:type="nex:LiteralMeta"/>
      </node>
      <node about="#node1233" id="node1233">
        <meta content=" x=0.1266494 y=-0.07838519;" datatype="xsd:string" id="meta1234" property="format" xsi:type="nex:LiteralMeta"/>
      </node>
      <node about="#node1235" id="node1235" label="AUS_275">
        <meta content=" nh=6 nw=6 sh=2 x=0.1266494 y=-0.07838519 ll=8 lv=0;" datatype="xsd:string" id="meta1236" property="format" xsi:type="nex:LiteralMeta"/>
      </node>
      <node about="#node1237" id="node1237" label="DZ_193">
        <meta content=" nh=6 nw=6 sh=2 x=0.1266494 y=-0.07838519 ll=8 lv=0;" datatype="xsd:string" id="meta1238" property="format" xsi:type="nex:LiteralMeta"/>
      </node>
      <node about="#node1247" id="node1247" label="LALCHI_AUS">
        <meta content=" nh=6 nw=6 sh=2 x=0.12979634 y=-0.08786489 ll=8 lv=0;" datatype="xsd:string" id="meta1248" property="format" xsi:type="nex:LiteralMeta"/>
      </node>
      <node about="#node1253" id="node1253" label="DJ_123">
        <meta content=" nh=6 nw=6 sh=2 x=0.12770239 y=-0.07979615 ll=8 lv=0;" datatype="xsd:string" id="meta1254" property="format" xsi:type="nex:LiteralMeta"/>
      </node>
      <node about="#node1259" id="node1259" label="AUS_364">
        <meta content=" nh=6 nw=6 bg=0 255 0 sh=2 x=0.12695773 y=-0.07630839 ll=8 lv=0;" datatype="xsd:string" id="meta1260" property="format" xsi:type="nex:LiteralMeta"/>
      </node>
      <node about="#node1265" id="node1265">
        <meta content=" x=0.120917276 y=-0.05753209;" datatype="xsd:string" id="meta1266" property="format" xsi:type="nex:LiteralMeta"/>
      </node>
      <node about="#node1267" id="node1267">
        <meta content=" x=0.12306963 y=-0.06347719;" datatype="xsd:string" id="meta1268" property="format" xsi:type="nex:LiteralMeta"/>
      </node>
      <node about="#node1269" id="node1269">
        <meta content=" x=0.12436351 y=-0.06712091;" datatype="xsd:string" id="meta1270" property="format" xsi:type="nex:LiteralMeta"/>
      </node>
      <node about="#node1271" id="node1271" label="KUMRI">
        <meta content=" nh=6 nw=6 bg=0 255 0 sh=2 x=0.13057154 y=-0.08495033 ll=8 lv=0;" datatype="xsd:string" id="meta1272" property="format" xsi:type="nex:LiteralMeta"/>
      </node>
      <node about="#node1273" id="node1273" label="DA_24">
        <meta content=" nh=6 nw=6 bg=0 255 0 sh=2 x=0.12917681 y=-0.08041593 ll=8 lv=0;" datatype="xsd:string" id="meta1274" property="format" xsi:type="nex:LiteralMeta"/>
      </node>
      <node about="#node1279" id="node1279" label="JAGAL">
        <meta content=" nh=6 nw=6 bg=0 255 0 sh=2 x=0.13166964 y=-0.086349085 ll=8 lv=0;" datatype="xsd:string" id="meta1280" property="format" xsi:type="nex:LiteralMeta"/>
      </node>
      <node about="#node1285" id="node1285">
        <meta content=" x=0.12234666 y=-0.06094577;" datatype="xsd:string" id="meta1286" property="format" xsi:type="nex:LiteralMeta"/>
      </node>
      <node about="#node1287" id="node1287">
        <meta content=" x=0.12434896 y=-0.06589774;" datatype="xsd:string" id="meta1288" property="format" xsi:type="nex:LiteralMeta"/>
      </node>
      <node about="#node1289" id="node1289" label="MOTZHUL">
        <meta content=" nh=6 nw=6 bg=0 255 0 sh=2 x=0.13661322 y=-0.09733583 ll=8 lv=0;" datatype="xsd:string" id="meta1290" property="format" xsi:type="nex:LiteralMeta"/>
      </node>
      <node about="#node1291" id="node1291">
        <meta content=" x=0.12586747 y=-0.06958779;" datatype="xsd:string" id="meta1292" property="format" xsi:type="nex:LiteralMeta"/>
      </node>
      <node about="#node1293" id="node1293" label="KADA_MONI">
        <meta content=" nh=6 nw=6 sh=2 x=0.13467398 y=-0.09136753 ll=8 lv=0;" datatype="xsd:string" id="meta1294" property="format" xsi:type="nex:LiteralMeta"/>
      </node>
      <node about="#node1295" id="node1295" label="RAJ_MUNDO">
        <meta content=" nh=6 nw=6 sh=2 x=0.13319044 y=-0.08707663 ll=8 lv=0;" datatype="xsd:string" id="meta1296" property="format" xsi:type="nex:LiteralMeta"/>
      </node>
      <node about="#node1305" id="node1305">
        <meta content=" x=0.12399667 y=-0.06469091;" datatype="xsd:string" id="meta1306" property="format" xsi:type="nex:LiteralMeta"/>
      </node>
      <node about="#node1307" id="node1307" label="PARBATJIRA">
        <meta content=" nh=6 nw=6 sh=2 x=0.13103445 y=-0.080935076 ll=8 lv=0;" datatype="xsd:string" id="meta1308" property="format" xsi:type="nex:LiteralMeta"/>
      </node>
      <node about="#node1309" id="node1309" label="DZ_78">
        <meta content=" nh=6 nw=6 sh=2 x=0.13218594 y=-0.08297328 ll=8 lv=0;" datatype="xsd:string" id="meta1310" property="format" xsi:type="nex:LiteralMeta"/>
      </node>
      <node about="#node1327" id="node1327">
        <meta content=" x=0.12175526 y=-0.058496054;" datatype="xsd:string" id="meta1328" property="format" xsi:type="nex:LiteralMeta"/>
      </node>
      <node about="#node1329" id="node1329">
        <meta content=" x=0.12547463 y=-0.06640518;" datatype="xsd:string" id="meta1330" property="format" xsi:type="nex:LiteralMeta"/>
      </node>
      <node about="#node1331" id="node1331" label="SHONI">
        <meta content=" nh=6 nw=6 sh=2 x=0.1379836 y=-0.09343535 ll=8 lv=0;" datatype="xsd:string" id="meta1332" property="format" xsi:type="nex:LiteralMeta"/>
      </node>
      <node about="#node1333" id="node1333" label="DHINGHA">
        <meta content=" nh=6 nw=6 sh=2 x=0.13296974 y=-0.082092084 ll=8 lv=0;" datatype="xsd:string" id="meta1334" property="format" xsi:type="nex:LiteralMeta"/>
      </node>
      <node about="#node1339" id="node1339" label="KUBIL_RASH">
        <meta content=" nh=6 nw=6 sh=2 x=0.1283193 y=-0.07181088 ll=8 lv=0;" datatype="xsd:string" id="meta1340" property="format" xsi:type="nex:LiteralMeta"/>
      </node>
      <node about="#node1353" id="node1353">
        <meta content=" x=0.120305695 y=-0.04870931;" datatype="xsd:string" id="meta1354" property="format" xsi:type="nex:LiteralMeta"/>
      </node>
      <node about="#node1355" id="node1355">
        <meta content=" x=0.12217671 y=-0.05117763;" datatype="xsd:string" id="meta1356" property="format" xsi:type="nex:LiteralMeta"/>
      </node>
      <node about="#node1357" id="node1357">
        <meta content=" x=0.122854054 y=-0.052118406;" datatype="xsd:string" id="meta1358" property="format" xsi:type="nex:LiteralMeta"/>
      </node>
      <node about="#node1359" id="node1359">
        <meta content=" x=0.12513201 y=-0.05558788;" datatype="xsd:string" id="meta1360" property="format" xsi:type="nex:LiteralMeta"/>
      </node>
      <node about="#node1361" id="node1361">
        <meta content=" x=0.12711596 y=-0.05877789;" datatype="xsd:string" id="meta1362" property="format" xsi:type="nex:LiteralMeta"/>
      </node>
      <node about="#node1363" id="node1363">
        <meta content=" x=0.1279779 y=-0.06024292;" datatype="xsd:string" id="meta1364" property="format" xsi:type="nex:LiteralMeta"/>
      </node>
      <node about="#node1365" id="node1365">
        <meta content=" x=0.13058595 y=-0.065005004;" datatype="xsd:string" id="meta1366" property="format" xsi:type="nex:LiteralMeta"/>
      </node>
      <node about="#node1367" id="node1367" label="ARC_7128">
        <meta content=" nh=6 nw=6 sh=2 x=0.1350561 y=-0.07379816 ll=8 lv=0;" datatype="xsd:string" id="meta1368" property="format" xsi:type="nex:LiteralMeta"/>
      </node>
      <node about="#node1369" id="node1369">
        <meta content=" x=0.1326682 y=-0.06875211;" datatype="xsd:string" id="meta1370" property="format" xsi:type="nex:LiteralMeta"/>
      </node>
      <node about="#node1371" id="node1371">
        <meta content=" x=0.13527243 y=-0.073649146;" datatype="xsd:string" id="meta1372" property="format" xsi:type="nex:LiteralMeta"/>
      </node>
      <node about="#node1373" id="node1373" label="BOWALIA_2">
        <meta content=" nh=6 nw=6 bg=0 255 0 sh=2 x=0.13527243 y=-0.073649146 ll=8 lv=0;" datatype="xsd:string" id="meta1374" property="format" xsi:type="nex:LiteralMeta"/>
      </node>
      <node about="#node1375" id="node1375" label="AUS_265">
        <meta content=" nh=6 nw=6 bg=0 255 0 sh=2 x=0.13527243 y=-0.073649146 ll=8 lv=0;" datatype="xsd:string" id="meta1376" property="format" xsi:type="nex:LiteralMeta"/>
      </node>
      <node about="#node1381" id="node1381">
        <meta content=" x=0.13693988 y=-0.0762214;" datatype="xsd:string" id="meta1382" property="format" xsi:type="nex:LiteralMeta"/>
      </node>
      <node about="#node1383" id="node1383" label="AUS_366">
        <meta content=" nh=6 nw=6 bg=0 255 0 sh=2 x=0.13919891 y=-0.08028665 ll=8 lv=0;" datatype="xsd:string" id="meta1384" property="format" xsi:type="nex:LiteralMeta"/>
      </node>
      <node about="#node1385" id="node1385">
        <meta content=" x=0.13697311 y=-0.07627868;" datatype="xsd:string" id="meta1386" property="format" xsi:type="nex:LiteralMeta"/>
      </node>
      <node about="#node1387" id="node1387" label="AUS_369">
        <meta content=" nh=6 nw=6 bg=0 255 0 sh=2 x=0.13697311 y=-0.07627868 ll=8 lv=0;" datatype="xsd:string" id="meta1388" property="format" xsi:type="nex:LiteralMeta"/>
      </node>
      <node about="#node1389" id="node1389" label="DM_75">
        <meta content=" nh=6 nw=6 bg=0 255 0 sh=2 x=0.13697311 y=-0.07627868 ll=8 lv=0;" datatype="xsd:string" id="meta1390" property="format" xsi:type="nex:LiteralMeta"/>
      </node>
      <node about="#node1407" id="node1407">
        <meta content=" x=0.12854676 y=-0.061133012;" datatype="xsd:string" id="meta1408" property="format" xsi:type="nex:LiteralMeta"/>
      </node>
      <node about="#node1409" id="node1409">
        <meta content=" x=0.1298493 y=-0.06322738;" datatype="xsd:string" id="meta1410" property="format" xsi:type="nex:LiteralMeta"/>
      </node>
      <node about="#node1411" id="node1411">
        <meta content=" x=0.14133064 y=-0.08194385;" datatype="xsd:string" id="meta1412" property="format" xsi:type="nex:LiteralMeta"/>
      </node>
      <node about="#node1413" id="node1413" label="AUS_69">
        <meta content=" nh=6 nw=6 bg=0 255 0 sh=2 x=0.14133064 y=-0.08194385 ll=8 lv=0;" datatype="xsd:string" id="meta1414" property="format" xsi:type="nex:LiteralMeta"/>
      </node>
      <node about="#node1415" id="node1415" label="AUS_77">
        <meta content=" nh=6 nw=6 bg=0 255 0 sh=2 x=0.14133064 y=-0.08194385 ll=8 lv=0;" datatype="xsd:string" id="meta1416" property="format" xsi:type="nex:LiteralMeta"/>
      </node>
      <node about="#node1421" id="node1421" label="AUS_210">
        <meta content=" nh=6 nw=6 bg=0 255 0 sh=2 x=0.13580617 y=-0.07254791 ll=8 lv=0;" datatype="xsd:string" id="meta1422" property="format" xsi:type="nex:LiteralMeta"/>
      </node>
      <node about="#node1427" id="node1427">
        <meta content=" x=0.1324066 y=-0.06693379;" datatype="xsd:string" id="meta1428" property="format" xsi:type="nex:LiteralMeta"/>
      </node>
      <node about="#node1429" id="node1429" label="KELE_BARI">
        <meta content=" nh=6 nw=6 bg=0 255 0 sh=2 x=0.13637729 y=-0.0729814 ll=8 lv=0;" datatype="xsd:string" id="meta1430" property="format" xsi:type="nex:LiteralMeta"/>
      </node>
      <node about="#node1431" id="node1431" label="SORISHAFUL">
        <meta content=" nh=6 nw=6 bg=0 255 0 sh=2 x=0.1441849 y=-0.08440098 ll=8 lv=0;" datatype="xsd:string" id="meta1432" property="format" xsi:type="nex:LiteralMeta"/>
      </node>
      <node about="#node1445" id="node1445">
        <meta content=" x=0.13197955 y=-0.065533;" datatype="xsd:string" id="meta1446" property="format" xsi:type="nex:LiteralMeta"/>
      </node>
      <node about="#node1447" id="node1447">
        <meta content=" x=0.13285345 y=-0.06676263;" datatype="xsd:string" id="meta1448" property="format" xsi:type="nex:LiteralMeta"/>
      </node>
      <node about="#node1449" id="node1449">
        <meta content=" x=0.1367077 y=-0.07225707;" datatype="xsd:string" id="meta1450" property="format" xsi:type="nex:LiteralMeta"/>
      </node>
      <node about="#node1451" id="node1451" label="AUS_96">
        <meta content=" nh=6 nw=6 bg=0 255 0 sh=2 x=0.1417844 y=-0.07958968 ll=8 lv=0;" datatype="xsd:string" id="meta1452" property="format" xsi:type="nex:LiteralMeta"/>
      </node>
      <node about="#node1453" id="node1453" label="DJ_102">
        <meta content=" nh=6 nw=6 sh=2 x=0.14247136 y=-0.08036699 ll=8 lv=0;" datatype="xsd:string" id="meta1454" property="format" xsi:type="nex:LiteralMeta"/>
      </node>
      <node about="#node1459" id="node1459" label="KHUIDA_BORON">
        <meta content=" nh=6 nw=6 sh=2 x=0.14557616 y=-0.08420619 ll=8 lv=0;" datatype="xsd:string" id="meta1460" property="format" xsi:type="nex:LiteralMeta"/>
      </node>
      <node about="#node1465" id="node1465" label="ARC_10303">
        <meta content=" nh=6 nw=6 bg=0 255 0 sh=2 x=0.14662011 y=-0.08509619 ll=8 lv=0;" datatype="xsd:string" id="meta1466" property="format" xsi:type="nex:LiteralMeta"/>
      </node>
      <node about="#node1475" id="node1475">
        <meta content=" x=0.12692554 y=-0.057836913;" datatype="xsd:string" id="meta1476" property="format" xsi:type="nex:LiteralMeta"/>
      </node>
      <node about="#node1477" id="node1477">
        <meta content=" x=0.12909257 y=-0.060588825;" datatype="xsd:string" id="meta1478" property="format" xsi:type="nex:LiteralMeta"/>
      </node>
      <node about="#node1479" id="node1479">
        <meta content=" x=0.13952284 y=-0.07400304;" datatype="xsd:string" id="meta1480" property="format" xsi:type="nex:LiteralMeta"/>
      </node>
      <node about="#node1481" id="node1481" label="AUS_360">
        <meta content=" nh=6 nw=6 bg=0 255 0 sh=2 x=0.13952284 y=-0.07400304 ll=8 lv=0;" datatype="xsd:string" id="meta1482" property="format" xsi:type="nex:LiteralMeta"/>
      </node>
      <node about="#node1483" id="node1483" label="AUS_362">
        <meta content=" nh=6 nw=6 bg=0 255 0 sh=2 x=0.13952284 y=-0.07400304 ll=8 lv=0;" datatype="xsd:string" id="meta1484" property="format" xsi:type="nex:LiteralMeta"/>
      </node>
      <node about="#node1489" id="node1489" label="FAISHA_MANSA">
        <meta content=" nh=6 nw=6 sh=2 x=0.14508921 y=-0.080396906 ll=8 lv=0;" datatype="xsd:string" id="meta1490" property="format" xsi:type="nex:LiteralMeta"/>
      </node>
      <node about="#node1495" id="node1495" label="DNJ_179">
        <meta content=" nh=6 nw=6 bg=0 255 0 sh=2 x=0.13672552 y=-0.069671184 ll=8 lv=0;" datatype="xsd:string" id="meta1496" property="format" xsi:type="nex:LiteralMeta"/>
      </node>
      <node about="#node1505" id="node1505">
        <meta content=" x=0.12532556 y=-0.054820668;" datatype="xsd:string" id="meta1506" property="format" xsi:type="nex:LiteralMeta"/>
      </node>
      <node about="#node1507" id="node1507">
        <meta content=" x=0.12822531 y=-0.058152083;" datatype="xsd:string" id="meta1508" property="format" xsi:type="nex:LiteralMeta"/>
      </node>
      <node about="#node1509" id="node1509">
        <meta content=" x=0.13178389 y=-0.062291514;" datatype="xsd:string" id="meta1510" property="format" xsi:type="nex:LiteralMeta"/>
      </node>
      <node about="#node1511" id="node1511" label="AUS_180">
        <meta content=" nh=6 nw=6 bg=0 255 0 sh=2 x=0.13706668 y=-0.06851358 ll=8 lv=0;" datatype="xsd:string" id="meta1512" property="format" xsi:type="nex:LiteralMeta"/>
      </node>
      <node about="#node1513" id="node1513" label="AUS_391">
        <meta content=" nh=6 nw=6 bg=0 255 0 sh=2 x=0.14500658 y=-0.07748256 ll=8 lv=0;" datatype="xsd:string" id="meta1514" property="format" xsi:type="nex:LiteralMeta"/>
      </node>
      <node about="#node1519" id="node1519" label="AUS_414">
        <meta content=" nh=6 nw=6 bg=0 255 0 sh=2 x=0.13715273 y=-0.06815734 ll=8 lv=0;" datatype="xsd:string" id="meta1520" property="format" xsi:type="nex:LiteralMeta"/>
      </node>
      <node about="#node1525" id="node1525">
        <meta content=" x=0.12877943 y=-0.05845991;" datatype="xsd:string" id="meta1526" property="format" xsi:type="nex:LiteralMeta"/>
      </node>
      <node about="#node1527" id="node1527">
        <meta content=" x=0.13470611 y=-0.06478208;" datatype="xsd:string" id="meta1528" property="format" xsi:type="nex:LiteralMeta"/>
      </node>
      <node about="#node1529" id="node1529">
        <meta content=" x=0.1387747 y=-0.069175996;" datatype="xsd:string" id="meta1530" property="format" xsi:type="nex:LiteralMeta"/>
      </node>
      <node about="#node1531" id="node1531" label="AUS_272">
        <meta content=" nh=6 nw=6 bg=0 255 0 sh=2 x=0.1387747 y=-0.069175996 ll=8 lv=0;" datatype="xsd:string" id="meta1532" property="format" xsi:type="nex:LiteralMeta"/>
      </node>
      <node about="#node1533" id="node1533" label="AUS_273">
        <meta content=" nh=6 nw=6 bg=0 255 0 sh=2 x=0.1387747 y=-0.069175996 ll=8 lv=0;" datatype="xsd:string" id="meta1534" property="format" xsi:type="nex:LiteralMeta"/>
      </node>
      <node about="#node1539" id="node1539" label="AUS_361">
        <meta content=" nh=6 nw=6 bg=0 255 0 sh=2 x=0.14036149 y=-0.0706681 ll=8 lv=0;" datatype="xsd:string" id="meta1540" property="format" xsi:type="nex:LiteralMeta"/>
      </node>
      <node about="#node1545" id="node1545" label="GOTA_LEMMA">
        <meta content=" nh=6 nw=6 bg=0 255 0 sh=2 x=0.14586683 y=-0.07581198 ll=8 lv=0;" datatype="xsd:string" id="meta1546" property="format" xsi:type="nex:LiteralMeta"/>
      </node>
      <node about="#node1559" id="node1559">
        <meta content=" x=0.12512285 y=-0.053990964;" datatype="xsd:string" id="meta1560" property="format" xsi:type="nex:LiteralMeta"/>
      </node>
      <node about="#node1561" id="node1561">
        <meta content=" x=0.13213485 y=-0.060769796;" datatype="xsd:string" id="meta1562" property="format" xsi:type="nex:LiteralMeta"/>
      </node>
      <node about="#node1563" id="node1563">
        <meta content=" x=0.13511239 y=-0.06368394;" datatype="xsd:string" id="meta1564" property="format" xsi:type="nex:LiteralMeta"/>
      </node>
      <node about="#node1565" id="node1565" label="AUS_131">
        <meta content=" nh=6 nw=6 bg=0 255 0 sh=2 x=0.15618642 y=-0.084564514 ll=8 lv=0;" datatype="xsd:string" id="meta1566" property="format" xsi:type="nex:LiteralMeta"/>
      </node>
      <node about="#node1567" id="node1567" label="FULBADAM">
        <meta content=" nh=6 nw=6 sh=2 x=0.1612617 y=-0.08896366 ll=8 lv=0;" datatype="xsd:string" id="meta1568" property="format" xsi:type="nex:LiteralMeta"/>
      </node>
      <node about="#node1573" id="node1573" label="AUS_283">
        <meta content=" nh=6 nw=6 sh=2 x=0.15312374 y=-0.08056726 ll=8 lv=0;" datatype="xsd:string" id="meta1574" property="format" xsi:type="nex:LiteralMeta"/>
      </node>
      <node about="#node1579" id="node1579" label="AUS_401">
        <meta content=" nh=6 nw=6 bg=0 255 0 sh=2 x=0.14744899 y=-0.07453696 ll=8 lv=0;" datatype="xsd:string" id="meta1580" property="format" xsi:type="nex:LiteralMeta"/>
      </node>
      <node about="#node1589" id="node1589">
        <meta content=" x=0.12205295 y=-0.049959175;" datatype="xsd:string" id="meta1590" property="format" xsi:type="nex:LiteralMeta"/>
      </node>
      <node about="#node1591" id="node1591">
        <meta content=" x=0.12598747 y=-0.053362686;" datatype="xsd:string" id="meta1592" property="format" xsi:type="nex:LiteralMeta"/>
      </node>
      <node about="#node1593" id="node1593" label="AUS_169">
        <meta content=" nh=6 nw=6 sh=2 x=0.14176188 y=-0.0675251 ll=8 lv=0;" datatype="xsd:string" id="meta1594" property="format" xsi:type="nex:LiteralMeta"/>
      </node>
      <node about="#node1595" id="node1595">
        <meta content=" x=0.13138768 y=-0.05797634;" datatype="xsd:string" id="meta1596" property="format" xsi:type="nex:LiteralMeta"/>
      </node>
      <node about="#node1597" id="node1597" label="AUS_KUSHI">
        <meta content=" nh=6 nw=6 bg=0 255 0 sh=2 x=0.13836676 y=-0.06408892 ll=8 lv=0;" datatype="xsd:string" id="meta1598" property="format" xsi:type="nex:LiteralMeta"/>
      </node>
      <node about="#node1599" id="node1599">
        <meta content=" x=0.13511242 y=-0.061119147;" datatype="xsd:string" id="meta1600" property="format" xsi:type="nex:LiteralMeta"/>
      </node>
      <node about="#node1601" id="node1601" label="CHOUDDA_MUGUR">
        <meta content=" nh=6 nw=6 bg=0 255 0 sh=2 x=0.15554899 y=-0.07857906 ll=8 lv=0;" datatype="xsd:string" id="meta1602" property="format" xsi:type="nex:LiteralMeta"/>
      </node>
      <node about="#node1603" id="node1603" label="SETE">
        <meta content=" nh=6 nw=6 bg=0 255 0 sh=2 x=0.14707646 y=-0.07108873 ll=8 lv=0;" datatype="xsd:string" id="meta1604" property="format" xsi:type="nex:LiteralMeta"/>
      </node>
      <node about="#node1617" id="node1617">
        <meta content=" x=0.12479189 y=-0.05181834;" datatype="xsd:string" id="meta1618" property="format" xsi:type="nex:LiteralMeta"/>
      </node>
      <node about="#node1619" id="node1619">
        <meta content=" x=0.12702458 y=-0.053521562;" datatype="xsd:string" id="meta1620" property="format" xsi:type="nex:LiteralMeta"/>
      </node>
      <node about="#node1621" id="node1621">
        <meta content=" x=0.13162522 y=-0.057167374;" datatype="xsd:string" id="meta1622" property="format" xsi:type="nex:LiteralMeta"/>
      </node>
      <node about="#node1623" id="node1623" label="AUS_294">
        <meta content=" nh=6 nw=6 bg=0 255 0 sh=2 x=0.147921 y=-0.0704105 ll=8 lv=0;" datatype="xsd:string" id="meta1624" property="format" xsi:type="nex:LiteralMeta"/>
      </node>
      <node about="#node1625" id="node1625">
        <meta content=" x=0.1448068 y=-0.06748191;" datatype="xsd:string" id="meta1626" property="format" xsi:type="nex:LiteralMeta"/>
      </node>
      <node about="#node1627" id="node1627" label="BALAM_AUS">
        <meta content=" nh=6 nw=6 bg=0 255 0 sh=2 x=0.1448068 y=-0.06748191 ll=8 lv=0;" datatype="xsd:string" id="meta1628" property="format" xsi:type="nex:LiteralMeta"/>
      </node>
      <node about="#node1629" id="node1629" label="DJ_24">
        <meta content=" nh=6 nw=6 bg=0 255 0 sh=2 x=0.1448068 y=-0.06748191 ll=8 lv=0;" datatype="xsd:string" id="meta1630" property="format" xsi:type="nex:LiteralMeta"/>
      </node>
      <node about="#node1639" id="node1639">
        <meta content=" x=0.13179868 y=-0.057026166;" datatype="xsd:string" id="meta1640" property="format" xsi:type="nex:LiteralMeta"/>
      </node>
      <node about="#node1641" id="node1641">
        <meta content=" x=0.14576226 y=-0.067409314;" datatype="xsd:string" id="meta1642" property="format" xsi:type="nex:LiteralMeta"/>
      </node>
      <node about="#node1643" id="node1643" label="AUS_326">
        <meta content=" nh=6 nw=6 bg=0 255 0 sh=2 x=0.14576226 y=-0.067409314 ll=8 lv=0;" datatype="xsd:string" id="meta1644" property="format" xsi:type="nex:LiteralMeta"/>
      </node>
      <node about="#node1645" id="node1645" label="AUS_328">
        <meta content=" nh=6 nw=6 bg=0 255 0 sh=2 x=0.14576226 y=-0.067409314 ll=8 lv=0;" datatype="xsd:string" id="meta1646" property="format" xsi:type="nex:LiteralMeta"/>
      </node>
      <node about="#node1651" id="node1651" label="AUS_358">
        <meta content=" nh=6 nw=6 bg=0 255 0 sh=2 x=0.14066482 y=-0.06336838 ll=8 lv=0;" datatype="xsd:string" id="meta1652" property="format" xsi:type="nex:LiteralMeta"/>
      </node>
      <node about="#node1661" id="node1661">
        <meta content=" x=0.12584749 y=-0.052479353;" datatype="xsd:string" id="meta1662" property="format" xsi:type="nex:LiteralMeta"/>
      </node>
      <node about="#node1663" id="node1663">
        <meta content=" x=0.13154276 y=-0.05609466;" datatype="xsd:string" id="meta1664" property="format" xsi:type="nex:LiteralMeta"/>
      </node>
      <node about="#node1665" id="node1665">
        <meta content=" x=0.1437039 y=-0.0641329;" datatype="xsd:string" id="meta1666" property="format" xsi:type="nex:LiteralMeta"/>
      </node>
      <node about="#node1667" id="node1667">
        <meta content=" x=0.14525516 y=-0.06517202;" datatype="xsd:string" id="meta1668" property="format" xsi:type="nex:LiteralMeta"/>
      </node>
      <node about="#node1669" id="node1669">
        <meta content=" x=0.1551544 y=-0.07189153;" datatype="xsd:string" id="meta1670" property="format" xsi:type="nex:LiteralMeta"/>
      </node>
      <node about="#node1671" id="node1671">
        <meta content=" x=0.16150193 y=-0.07625741;" datatype="xsd:string" id="meta1672" property="format" xsi:type="nex:LiteralMeta"/>
      </node>
      <node about="#node1673" id="node1673" label="SATIA">
        <meta content=" nh=6 nw=6 sh=2 x=0.16524704 y=-0.07886739 ll=8 lv=0;" datatype="xsd:string" id="meta1674" property="format" xsi:type="nex:LiteralMeta"/>
      </node>
      <node about="#node1675" id="node1675" label="CN_2-175-5-31">
        <meta content=" nh=6 nw=6 sh=2 x=0.1616278 y=-0.07634285 ll=8 lv=0;" datatype="xsd:string" id="meta1676" property="format" xsi:type="nex:LiteralMeta"/>
      </node>
      <node about="#node1681" id="node1681" label="DUBHI_GORA">
        <meta content=" nh=6 nw=6 sh=2 x=0.17627297 y=-0.08585042 ll=8 lv=0;" datatype="xsd:string" id="meta1682" property="format" xsi:type="nex:LiteralMeta"/>
      </node>
      <node about="#node1687" id="node1687" label="GORA_DHAN_4">
        <meta content=" nh=6 nw=6 sh=2 x=0.16296098 y=-0.07656484 ll=8 lv=0;" datatype="xsd:string" id="meta1688" property="format" xsi:type="nex:LiteralMeta"/>
      </node>
      <node about="#node1693" id="node1693" label="BLACK_GORA">
        <meta content=" nh=6 nw=6 sh=2 x=0.16011168 y=-0.07440746 ll=8 lv=0;" datatype="xsd:string" id="meta1694" property="format" xsi:type="nex:LiteralMeta"/>
      </node>
      <node about="#node1699" id="node1699">
        <meta content=" x=0.14436476 y=-0.06369141;" datatype="xsd:string" id="meta1700" property="format" xsi:type="nex:LiteralMeta"/>
      </node>
      <node about="#node1701" id="node1701">
        <meta content=" x=0.1648201 y=-0.075981274;" datatype="xsd:string" id="meta1702" property="format" xsi:type="nex:LiteralMeta"/>
      </node>
      <node about="#node1703" id="node1703" label="SATHA">
        <meta content=" nh=6 nw=6 sh=2 x=0.1648201 y=-0.075981274 ll=8 lv=0;" datatype="xsd:string" id="meta1704" property="format" xsi:type="nex:LiteralMeta"/>
      </node>
      <node about="#node1705" id="node1705" label="TASKU">
        <meta content=" nh=6 nw=6 sh=2 x=0.1648201 y=-0.075981274 ll=8 lv=0;" datatype="xsd:string" id="meta1706" property="format" xsi:type="nex:LiteralMeta"/>
      </node>
      <node about="#node1711" id="node1711" label="TEPA_BORO_508">
        <meta content=" nh=6 nw=6 sh=2 x=0.16456062 y=-0.075323924 ll=8 lv=0;" datatype="xsd:string" id="meta1712" property="format" xsi:type="nex:LiteralMeta"/>
      </node>
      <node about="#node1721" id="node1721" label="TARA">
        <meta content=" nh=6 nw=6 bg=0 255 0 sh=2 x=0.13848339 y=-0.05955197 ll=8 lv=0;" datatype="xsd:string" id="meta1722" property="format" xsi:type="nex:LiteralMeta"/>
      </node>
      <node about="#node1743" id="node1743">
        <meta content=" x=0.12180249 y=-0.046511304;" datatype="xsd:string" id="meta1744" property="format" xsi:type="nex:LiteralMeta"/>
      </node>
      <node about="#node1745" id="node1745">
        <meta content=" x=0.12481644 y=-0.045735084;" datatype="xsd:string" id="meta1746" property="format" xsi:type="nex:LiteralMeta"/>
      </node>
      <node about="#node1747" id="node1747">
        <meta content=" x=0.12692238 y=-0.04523394;" datatype="xsd:string" id="meta1748" property="format" xsi:type="nex:LiteralMeta"/>
      </node>
      <node about="#node1749" id="node1749">
        <meta content=" x=0.12866206 y=-0.04492044;" datatype="xsd:string" id="meta1750" property="format" xsi:type="nex:LiteralMeta"/>
      </node>
      <node about="#node1751" id="node1751">
        <meta content=" x=0.1324966 y=-0.044470478;" datatype="xsd:string" id="meta1752" property="format" xsi:type="nex:LiteralMeta"/>
      </node>
      <node about="#node1753" id="node1753">
        <meta content=" x=0.13617972 y=-0.04440254;" datatype="xsd:string" id="meta1754" property="format" xsi:type="nex:LiteralMeta"/>
      </node>
      <node about="#node1755" id="node1755">
        <meta content=" x=0.15296294 y=-0.044196166;" datatype="xsd:string" id="meta1756" property="format" xsi:type="nex:LiteralMeta"/>
      </node>
      <node about="#node1757" id="node1757">
        <meta content=" x=0.15761736 y=-0.044196166;" datatype="xsd:string" id="meta1758" property="format" xsi:type="nex:LiteralMeta"/>
      </node>
      <node about="#node1759" id="node1759">
        <meta content=" x=0.16315386 y=-0.044230204;" datatype="xsd:string" id="meta1760" property="format" xsi:type="nex:LiteralMeta"/>
      </node>
      <node about="#node1761" id="node1761">
        <meta content=" x=0.17067668 y=-0.0446005;" datatype="xsd:string" id="meta1762" property="format" xsi:type="nex:LiteralMeta"/>
      </node>
      <node about="#node1763" id="node1763">
        <meta content=" x=0.17209987 y=-0.04467933;" datatype="xsd:string" id="meta1764" property="format" xsi:type="nex:LiteralMeta"/>
      </node>
      <node about="#node1765" id="node1765">
        <meta content=" x=0.18027645 y=-0.045182653;" datatype="xsd:string" id="meta1766" property="format" xsi:type="nex:LiteralMeta"/>
      </node>
      <node about="#node1767" id="node1767">
        <meta content=" x=0.18815431 y=-0.0457649;" datatype="xsd:string" id="meta1768" property="format" xsi:type="nex:LiteralMeta"/>
      </node>
      <node about="#node1769" id="node1769">
        <meta content=" x=0.19700818 y=-0.04647404;" datatype="xsd:string" id="meta1770" property="format" xsi:type="nex:LiteralMeta"/>
      </node>
      <node about="#node1771" id="node1771">
        <meta content=" x=0.20122543 y=-0.046864055;" datatype="xsd:string" id="meta1772" property="format" xsi:type="nex:LiteralMeta"/>
      </node>
      <node about="#node1773" id="node1773">
        <meta content=" x=0.20756908 y=-0.048792373;" datatype="xsd:string" id="meta1774" property="format" xsi:type="nex:LiteralMeta"/>
      </node>
      <node about="#node1775" id="node1775">
        <meta content=" x=0.21199875 y=-0.05059935;" datatype="xsd:string" id="meta1776" property="format" xsi:type="nex:LiteralMeta"/>
      </node>
      <node about="#node1777" id="node1777">
        <meta content=" x=0.21553496 y=-0.05209283;" datatype="xsd:string" id="meta1778" property="format" xsi:type="nex:LiteralMeta"/>
      </node>
      <node about="#node1779" id="node1779">
        <meta content=" x=0.21739785 y=-0.053018343;" datatype="xsd:string" id="meta1780" property="format" xsi:type="nex:LiteralMeta"/>
      </node>
      <node about="#node1781" id="node1781">
        <meta content=" x=0.22793046 y=-0.058332067;" datatype="xsd:string" id="meta1782" property="format" xsi:type="nex:LiteralMeta"/>
      </node>
      <node about="#node1783" id="node1783" label="BORA_DHAN">
        <meta content=" nh=6 nw=6 bg=255 0 0 sh=2 x=0.29274806 y=-0.09357247 ll=7 lv=0;" datatype="xsd:string" id="meta1784" property="format" xsi:type="nex:LiteralMeta"/>
      </node>
      <node about="#node1785" id="node1785">
        <meta content=" x=0.24212025 y=-0.06538174;" datatype="xsd:string" id="meta1786" property="format" xsi:type="nex:LiteralMeta"/>
      </node>
      <node about="#node1787" id="node1787">
        <meta content=" x=0.2523204 y=-0.07060666;" datatype="xsd:string" id="meta1788" property="format" xsi:type="nex:LiteralMeta"/>
      </node>
      <node about="#node1789" id="node1789" label="BIRMALA">
        <meta content=" nh=6 nw=6 bg=255 0 0 sh=2 x=0.28414807 y=-0.08740722 ll=7 lv=0;" datatype="xsd:string" id="meta1790" property="format" xsi:type="nex:LiteralMeta"/>
      </node>
      <node about="#node1791" id="node1791">
        <meta content=" x=0.26230216 y=-0.07564247;" datatype="xsd:string" id="meta1792" property="format" xsi:type="nex:LiteralMeta"/>
      </node>
      <node about="#node1793" id="node1793" label="ZHENSHAN_97B">
        <meta content=" nh=6 nw=6 bg=255 0 0 sh=2 x=0.31732455 y=-0.103827074 ll=7 lv=0;" datatype="xsd:string" id="meta1794" property="format" xsi:type="nex:LiteralMeta"/>
      </node>
      <node about="#node1795" id="node1795" label="ASAHI">
        <meta content=" nh=6 nw=6 bg=255 0 0 sh=2 x=0.2914248 y=-0.09011098 ll=7 lv=0;" datatype="xsd:string" id="meta1796" property="format" xsi:type="nex:LiteralMeta"/>
      </node>
      <node about="#node1805" id="node1805">
        <meta content=" x=0.3020932 y=-0.093810305;" datatype="xsd:string" id="meta1806" property="format" xsi:type="nex:LiteralMeta"/>
      </node>
      <node about="#node1807" id="node1807" label="BRRI_DHAN_47">
        <meta content=" nh=6 nw=6 bg=255 0 0 sh=2 x=0.3020932 y=-0.093810305 ll=7 lv=0;" datatype="xsd:string" id="meta1808" property="format" xsi:type="nex:LiteralMeta"/>
      </node>
      <node about="#node1809" id="node1809" label="BINA_DHAN_8">
        <meta content=" nh=6 nw=6 bg=255 0 0 sh=2 x=0.3020932 y=-0.093810305 ll=7 lv=0;" datatype="xsd:string" id="meta1810" property="format" xsi:type="nex:LiteralMeta"/>
      </node>
      <node about="#node1823" id="node1823" label="BR_3">
        <meta content=" nh=6 nw=6 bg=255 0 0 sh=2 x=0.26790562 y=-0.07582908 ll=7 lv=0;" datatype="xsd:string" id="meta1824" property="format" xsi:type="nex:LiteralMeta"/>
      </node>
      <node about="#node1829" id="node1829">
        <meta content=" x=0.22655511 y=-0.056197878;" datatype="xsd:string" id="meta1830" property="format" xsi:type="nex:LiteralMeta"/>
      </node>
      <node about="#node1831" id="node1831">
        <meta content=" x=0.23271835 y=-0.0585804;" datatype="xsd:string" id="meta1832" property="format" xsi:type="nex:LiteralMeta"/>
      </node>
      <node about="#node1833" id="node1833">
        <meta content=" x=0.2461138 y=-0.06394893;" datatype="xsd:string" id="meta1834" property="format" xsi:type="nex:LiteralMeta"/>
      </node>
      <node about="#node1835" id="node1835" label="ABOR_A">
        <meta content=" nh=6 nw=6 bg=255 0 0 sh=2 x=0.29745007 y=-0.08637802 ll=7 lv=0;" datatype="xsd:string" id="meta1836" property="format" xsi:type="nex:LiteralMeta"/>
      </node>
      <node about="#node1837" id="node1837">
        <meta content=" x=0.25104415 y=-0.065889776;" datatype="xsd:string" id="meta1838" property="format" xsi:type="nex:LiteralMeta"/>
      </node>
      <node about="#node1839" id="node1839">
        <meta content=" x=0.25559366 y=-0.0677131;" datatype="xsd:string" id="meta1840" property="format" xsi:type="nex:LiteralMeta"/>
      </node>
      <node about="#node1841" id="node1841">
        <meta content=" x=0.2703782 y=-0.07374407;" datatype="xsd:string" id="meta1842" property="format" xsi:type="nex:LiteralMeta"/>
      </node>
      <node about="#node1843" id="node1843">
        <meta content=" x=0.2849422 y=-0.0797898;" datatype="xsd:string" id="meta1844" property="format" xsi:type="nex:LiteralMeta"/>
      </node>
      <node about="#node1845" id="node1845" label="SATHIA">
        <meta content=" nh=6 nw=6 bg=255 0 0 sh=2 x=0.29679975 y=-0.08479772 ll=7 lv=0;" datatype="xsd:string" id="meta1846" property="format" xsi:type="nex:LiteralMeta"/>
      </node>
      <node about="#node1847" id="node1847" label="IRATOM_24">
        <meta content=" nh=6 nw=6 bg=255 0 0 sh=2 x=0.28612673 y=-0.080272995 ll=7 lv=0;" datatype="xsd:string" id="meta1848" property="format" xsi:type="nex:LiteralMeta"/>
      </node>
      <node about="#node1853" id="node1853" label="BINA_DHAN_5">
        <meta content=" nh=6 nw=6 bg=255 0 0 sh=2 x=0.2864292 y=-0.08006262 ll=7 lv=0;" datatype="xsd:string" id="meta1854" property="format" xsi:type="nex:LiteralMeta"/>
      </node>
      <node about="#node1859" id="node1859" label="BINA_DHAN_6">
        <meta content=" nh=6 nw=6 bg=255 0 0 sh=2 x=0.289176 y=-0.08045827 ll=7 lv=0;" datatype="xsd:string" id="meta1860" property="format" xsi:type="nex:LiteralMeta"/>
      </node>
      <node about="#node1865" id="node1865" label="TNAU_4611">
        <meta content=" nh=6 nw=6 bg=255 0 0 sh=2 x=0.29738924 y=-0.08282975 ll=7 lv=0;" datatype="xsd:string" id="meta1866" property="format" xsi:type="nex:LiteralMeta"/>
      </node>
      <node about="#node1875" id="node1875">
        <meta content=" x=0.24137221 y=-0.0615638;" datatype="xsd:string" id="meta1876" property="format" xsi:type="nex:LiteralMeta"/>
      </node>
      <node about="#node1877" id="node1877" label="BRRI_DHAN_29">
        <meta content=" nh=6 nw=6 bg=255 0 0 sh=2 x=0.2855558 y=-0.07710058 ll=7 lv=0;" datatype="xsd:string" id="meta1878" property="format" xsi:type="nex:LiteralMeta"/>
      </node>
      <node about="#node1879" id="node1879" label="DESHI_BORO">
        <meta content=" nh=6 nw=6 bg=255 0 0 sh=2 x=0.29084536 y=-0.07827997 ll=7 lv=0;" datatype="xsd:string" id="meta1880" property="format" xsi:type="nex:LiteralMeta"/>
      </node>
      <node about="#node1889" id="node1889">
        <meta content=" x=0.23655462 y=-0.059372317;" datatype="xsd:string" id="meta1890" property="format" xsi:type="nex:LiteralMeta"/>
      </node>
      <node about="#node1891" id="node1891" label="LALNAKANDA_41">
        <meta content=" nh=6 nw=6 bg=255 0 0 sh=2 x=0.30186862 y=-0.08054973 ll=7 lv=0;" datatype="xsd:string" id="meta1892" property="format" xsi:type="nex:LiteralMeta"/>
      </node>
      <node about="#node1893" id="node1893" label="BRRI_DHAN_50">
        <meta content=" nh=6 nw=6 bg=255 0 0 sh=2 x=0.28810373 y=-0.07538887 ll=7 lv=0;" datatype="xsd:string" id="meta1894" property="format" xsi:type="nex:LiteralMeta"/>
      </node>
      <node about="#node1907" id="node1907">
        <meta content=" x=0.22820812 y=-0.05530969;" datatype="xsd:string" id="meta1908" property="format" xsi:type="nex:LiteralMeta"/>
      </node>
      <node about="#node1909" id="node1909" label="AUS_8">
        <meta content=" nh=6 nw=6 bg=255 0 0 sh=2 x=0.36139956 y=-0.09490386 ll=7 lv=0;" datatype="xsd:string" id="meta1910" property="format" xsi:type="nex:LiteralMeta"/>
      </node>
      <node about="#node1911" id="node1911" label="HAZI_SAIL">
        <meta content=" nh=6 nw=6 bg=255 0 0 sh=2 x=0.29419503 y=-0.07404589 ll=7 lv=0;" datatype="xsd:string" id="meta1912" property="format" xsi:type="nex:LiteralMeta"/>
      </node>
      <node about="#node1921" id="node1921">
        <meta content=" x=0.21019845 y=-0.049266197;" datatype="xsd:string" id="meta1922" property="format" xsi:type="nex:LiteralMeta"/>
      </node>
      <node about="#node1923" id="node1923">
        <meta content=" x=0.21753484 y=-0.050681587;" datatype="xsd:string" id="meta1924" property="format" xsi:type="nex:LiteralMeta"/>
      </node>
      <node about="#node1925" id="node1925">
        <meta content=" x=0.21990158 y=-0.051214132;" datatype="xsd:string" id="meta1926" property="format" xsi:type="nex:LiteralMeta"/>
      </node>
      <node about="#node1927" id="node1927">
        <meta content=" x=0.22300872 y=-0.05193337;" datatype="xsd:string" id="meta1928" property="format" xsi:type="nex:LiteralMeta"/>
      </node>
      <node about="#node1929" id="node1929">
        <meta content=" x=0.23837031 y=-0.055789094;" datatype="xsd:string" id="meta1930" property="format" xsi:type="nex:LiteralMeta"/>
      </node>
      <node about="#node1931" id="node1931">
        <meta content=" x=0.24730757 y=-0.05809082;" datatype="xsd:string" id="meta1932" property="format" xsi:type="nex:LiteralMeta"/>
      </node>
      <node about="#node1933" id="node1933">
        <meta content=" x=0.25444043 y=-0.05997467;" datatype="xsd:string" id="meta1934" property="format" xsi:type="nex:LiteralMeta"/>
      </node>
      <node about="#node1935" id="node1935" label="BADAM">
        <meta content=" nh=6 nw=6 bg=255 0 0 sh=2 x=0.30852178 y=-0.074614316 ll=7 lv=0;" datatype="xsd:string" id="meta1936" property="format" xsi:type="nex:LiteralMeta"/>
      </node>
      <node about="#node1937" id="node1937" label="BAROSAIL">
        <meta content=" nh=6 nw=6 bg=255 0 0 sh=2 x=0.30067742 y=-0.07188268 ll=7 lv=0;" datatype="xsd:string" id="meta1938" property="format" xsi:type="nex:LiteralMeta"/>
      </node>
      <node about="#node1943" id="node1943" label="SWARNA">
        <meta content=" nh=6 nw=6 bg=255 0 0 sh=2 x=0.31803593 y=-0.07538194 ll=7 lv=0;" datatype="xsd:string" id="meta1944" property="format" xsi:type="nex:LiteralMeta"/>
      </node>
      <node about="#node1949" id="node1949" label="SORKARI_DHAN">
        <meta content=" nh=6 nw=6 bg=255 0 0 sh=2 x=0.30290666 y=-0.07072796 ll=7 lv=0;" datatype="xsd:string" id="meta1950" property="format" xsi:type="nex:LiteralMeta"/>
      </node>
      <node about="#node1955" id="node1955">
        <meta content=" x=0.23175167 y=-0.0537319;" datatype="xsd:string" id="meta1956" property="format" xsi:type="nex:LiteralMeta"/>
      </node>
      <node about="#node1957" id="node1957">
        <meta content=" x=0.24525441 y=-0.056596212;" datatype="xsd:string" id="meta1958" property="format" xsi:type="nex:LiteralMeta"/>
      </node>
      <node about="#node1959" id="node1959" label="SOMRA">
        <meta content=" nh=6 nw=6 bg=255 0 0 sh=2 x=0.2923528 y=-0.0668901 ll=7 lv=0;" datatype="xsd:string" id="meta1960" property="format" xsi:type="nex:LiteralMeta"/>
      </node>
      <node about="#node1961" id="node1961" label="GARAL_AUS">
        <meta content=" nh=6 nw=6 bg=255 0 0 sh=2 x=0.30891863 y=-0.0696927 ll=7 lv=0;" datatype="xsd:string" id="meta1962" property="format" xsi:type="nex:LiteralMeta"/>
      </node>
      <node about="#node1967" id="node1967" label="KHISAIL">
        <meta content=" nh=6 nw=6 bg=255 0 0 sh=2 x=0.29693514 y=-0.06630758 ll=7 lv=0;" datatype="xsd:string" id="meta1968" property="format" xsi:type="nex:LiteralMeta"/>
      </node>
      <node about="#node1977" id="node1977" label="BELA">
        <meta content=" nh=6 nw=6 bg=255 0 0 sh=2 x=0.2834946 y=-0.06267381 ll=7 lv=0;" datatype="xsd:string" id="meta1978" property="format" xsi:type="nex:LiteralMeta"/>
      </node>
      <node about="#node1983" id="node1983">
        <meta content=" x=0.22469187 y=-0.051700406;" datatype="xsd:string" id="meta1984" property="format" xsi:type="nex:LiteralMeta"/>
      </node>
      <node about="#node1985" id="node1985">
        <meta content=" x=0.23254107 y=-0.05296587;" datatype="xsd:string" id="meta1986" property="format" xsi:type="nex:LiteralMeta"/>
      </node>
      <node about="#node1987" id="node1987" label="ARC_14910">
        <meta content=" nh=6 nw=6 bg=255 0 0 sh=2 x=0.33114907 y=-0.06948623 ll=7 lv=0;" datatype="xsd:string" id="meta1988" property="format" xsi:type="nex:LiteralMeta"/>
      </node>
      <node about="#node1989" id="node1989" label="USAR_1">
        <meta content=" nh=6 nw=6 bg=255 0 0 sh=2 x=0.28756282 y=-0.061489843 ll=7 lv=0;" datatype="xsd:string" id="meta1990" property="format" xsi:type="nex:LiteralMeta"/>
      </node>
      <node about="#node1995" id="node1995">
        <meta content=" x=0.23084064 y=-0.052498695;" datatype="xsd:string" id="meta1996" property="format" xsi:type="nex:LiteralMeta"/>
      </node>
      <node about="#node1997" id="node1997">
        <meta content=" x=0.24482137 y=-0.054401267;" datatype="xsd:string" id="meta1998" property="format" xsi:type="nex:LiteralMeta"/>
      </node>
      <node about="#node1999" id="node1999" label="MULOI">
        <meta content=" nh=6 nw=6 bg=255 0 0 sh=2 x=0.28571105 y=-0.060222015 ll=7 lv=0;" datatype="xsd:string" id="meta2000" property="format" xsi:type="nex:LiteralMeta"/>
      </node>
      <node about="#node2001" id="node2001" label="HASHA_BORON">
        <meta content=" nh=6 nw=6 bg=255 0 0 sh=2 x=0.29273993 y=-0.06062247 ll=7 lv=0;" datatype="xsd:string" id="meta2002" property="format" xsi:type="nex:LiteralMeta"/>
      </node>
      <node about="#node2007" id="node2007" label="CHINIGURA">
        <meta content=" nh=6 nw=6 bg=255 0 0 sh=2 x=0.29178458 y=-0.059650153 ll=7 lv=0;" datatype="xsd:string" id="meta2008" property="format" xsi:type="nex:LiteralMeta"/>
      </node>
      <node about="#node2021" id="node2021">
        <meta content=" x=0.2313314 y=-0.051351707;" datatype="xsd:string" id="meta2022" property="format" xsi:type="nex:LiteralMeta"/>
      </node>
      <node about="#node2023" id="node2023" label="KETURA">
        <meta content=" nh=6 nw=6 bg=255 0 0 sh=2 x=0.26342082 y=-0.054717798 ll=7 lv=0;" datatype="xsd:string" id="meta2024" property="format" xsi:type="nex:LiteralMeta"/>
      </node>
      <node about="#node2025" id="node2025" label="AKHNI_SAIL">
        <meta content=" nh=6 nw=6 bg=255 0 0 sh=2 x=0.3072326 y=-0.05837115 ll=7 lv=0;" datatype="xsd:string" id="meta2026" property="format" xsi:type="nex:LiteralMeta"/>
      </node>
      <node about="#node2039" id="node2039">
        <meta content=" x=0.20180807 y=-0.046795685;" datatype="xsd:string" id="meta2040" property="format" xsi:type="nex:LiteralMeta"/>
      </node>
      <node about="#node2041" id="node2041">
        <meta content=" x=0.20460449 y=-0.046589006;" datatype="xsd:string" id="meta2042" property="format" xsi:type="nex:LiteralMeta"/>
      </node>
      <node about="#node2043" id="node2043">
        <meta content=" x=0.21438913 y=-0.046107374;" datatype="xsd:string" id="meta2044" property="format" xsi:type="nex:LiteralMeta"/>
      </node>
      <node about="#node2045" id="node2045">
        <meta content=" x=0.2169935 y=-0.046107374;" datatype="xsd:string" id="meta2046" property="format" xsi:type="nex:LiteralMeta"/>
      </node>
      <node about="#node2047" id="node2047">
        <meta content=" x=0.21991754 y=-0.04626933;" datatype="xsd:string" id="meta2048" property="format" xsi:type="nex:LiteralMeta"/>
      </node>
      <node about="#node2049" id="node2049">
        <meta content=" x=0.22694771 y=-0.046702087;" datatype="xsd:string" id="meta2050" property="format" xsi:type="nex:LiteralMeta"/>
      </node>
      <node about="#node2051" id="node2051">
        <meta content=" x=0.23406343 y=-0.04718404;" datatype="xsd:string" id="meta2052" property="format" xsi:type="nex:LiteralMeta"/>
      </node>
      <node about="#node2053" id="node2053" label="ARC_7102">
        <meta content=" nh=6 nw=6 bg=255 0 0 sh=2 x=0.2845295 y=-0.051226053 ll=7 lv=0;" datatype="xsd:string" id="meta2054" property="format" xsi:type="nex:LiteralMeta"/>
      </node>
      <node about="#node2055" id="node2055">
        <meta content=" x=0.24002822 y=-0.04755121;" datatype="xsd:string" id="meta2056" property="format" xsi:type="nex:LiteralMeta"/>
      </node>
      <node about="#node2057" id="node2057" label="BOROSINURMUKHI">
        <meta content=" nh=6 nw=6 bg=255 0 0 sh=2 x=0.2683588 y=-0.049470056 ll=7 lv=0;" datatype="xsd:string" id="meta2058" property="format" xsi:type="nex:LiteralMeta"/>
      </node>
      <node about="#node2059" id="node2059" label="RAUSRR_30">
        <meta content=" nh=6 nw=6 bg=255 0 0 sh=2 x=0.2729031 y=-0.049372084 ll=7 lv=0;" datatype="xsd:string" id="meta2060" property="format" xsi:type="nex:LiteralMeta"/>
      </node>
      <node about="#node2069" id="node2069" label="BAUSI">
        <meta content=" nh=6 nw=6 bg=255 0 0 sh=2 x=0.2622358 y=-0.048221666 ll=7 lv=0;" datatype="xsd:string" id="meta2070" property="format" xsi:type="nex:LiteralMeta"/>
      </node>
      <node about="#node2075" id="node2075" label="RAUSRR_28">
        <meta content=" nh=6 nw=6 bg=255 0 0 sh=2 x=0.25884622 y=-0.047466364 ll=7 lv=0;" datatype="xsd:string" id="meta2076" property="format" xsi:type="nex:LiteralMeta"/>
      </node>
      <node about="#node2081" id="node2081">
        <meta content=" x=0.22434305 y=-0.04588138;" datatype="xsd:string" id="meta2082" property="format" xsi:type="nex:LiteralMeta"/>
      </node>
      <node about="#node2083" id="node2083">
        <meta content=" x=0.22800574 y=-0.04579129;" datatype="xsd:string" id="meta2084" property="format" xsi:type="nex:LiteralMeta"/>
      </node>
      <node about="#node2085" id="node2085">
        <meta content=" x=0.24482541 y=-0.045894697;" datatype="xsd:string" id="meta2086" property="format" xsi:type="nex:LiteralMeta"/>
      </node>
      <node about="#node2087" id="node2087">
        <meta content=" x=0.26319602 y=-0.04612059;" datatype="xsd:string" id="meta2088" property="format" xsi:type="nex:LiteralMeta"/>
      </node>
      <node about="#node2089" id="node2089" label="BOIRA">
        <meta content=" nh=6 nw=6 bg=255 0 0 sh=2 x=0.30425975 y=-0.046878047 ll=7 lv=0;" datatype="xsd:string" id="meta2090" property="format" xsi:type="nex:LiteralMeta"/>
      </node>
      <node about="#node2091" id="node2091" label="RAUSRR_29">
        <meta content=" nh=6 nw=6 bg=255 0 0 sh=2 x=0.3117471 y=-0.046419084 ll=7 lv=0;" datatype="xsd:string" id="meta2092" property="format" xsi:type="nex:LiteralMeta"/>
      </node>
      <node about="#node2097" id="node2097" label="BHATIN">
        <meta content=" nh=6 nw=6 bg=255 0 0 sh=2 x=0.29720724 y=-0.045572653 ll=7 lv=0;" datatype="xsd:string" id="meta2098" property="format" xsi:type="nex:LiteralMeta"/>
      </node>
      <node about="#node2103" id="node2103">
        <meta content=" x=0.23034628 y=-0.045690503;" datatype="xsd:string" id="meta2104" property="format" xsi:type="nex:LiteralMeta"/>
      </node>
      <node about="#node2105" id="node2105">
        <meta content=" x=0.23602675 y=-0.045550782;" datatype="xsd:string" id="meta2106" property="format" xsi:type="nex:LiteralMeta"/>
      </node>
      <node about="#node2107" id="node2107" label="CHIMANSAL">
        <meta content=" nh=6 nw=6 bg=255 0 0 sh=2 x=0.27994168 y=-0.04474073 ll=7 lv=0;" datatype="xsd:string" id="meta2108" property="format" xsi:type="nex:LiteralMeta"/>
      </node>
      <node about="#node2109" id="node2109" label="DADHISAIL">
        <meta content=" nh=6 nw=6 bg=255 0 0 sh=2 x=0.26756114 y=-0.04458112 ll=7 lv=0;" datatype="xsd:string" id="meta2110" property="format" xsi:type="nex:LiteralMeta"/>
      </node>
      <node about="#node2115" id="node2115">
        <meta content=" x=0.23173743 y=-0.04561345;" datatype="xsd:string" id="meta2116" property="format" xsi:type="nex:LiteralMeta"/>
      </node>
      <node about="#node2117" id="node2117" label="KALAMKATI_AUS">
        <meta content=" nh=6 nw=6 bg=255 0 0 sh=2 x=0.26762757 y=-0.044067945 ll=7 lv=0;" datatype="xsd:string" id="meta2118" property="format" xsi:type="nex:LiteralMeta"/>
      </node>
      <node about="#node2119" id="node2119">
        <meta content=" x=0.24296258 y=-0.044922464;" datatype="xsd:string" id="meta2120" property="format" xsi:type="nex:LiteralMeta"/>
      </node>
      <node about="#node2121" id="node2121" label="MALI">
        <meta content=" nh=6 nw=6 bg=255 0 0 sh=2 x=0.2757647 y=-0.04310562 ll=7 lv=0;" datatype="xsd:string" id="meta2122" property="format" xsi:type="nex:LiteralMeta"/>
      </node>
      <node about="#node2123" id="node2123" label="HAUSTE">
        <meta content=" nh=6 nw=6 bg=255 0 0 sh=2 x=0.27607203 y=-0.042679943 ll=7 lv=0;" datatype="xsd:string" id="meta2124" property="format" xsi:type="nex:LiteralMeta"/>
      </node>
      <node about="#node2141" id="node2141" label="RAUSRR_6">
        <meta content=" nh=6 nw=6 bg=255 0 0 sh=2 x=0.26756325 y=-0.042419713 ll=7 lv=0;" datatype="xsd:string" id="meta2142" property="format" xsi:type="nex:LiteralMeta"/>
      </node>
      <node about="#node2151" id="node2151">
        <meta content=" x=0.21931237 y=-0.045437396;" datatype="xsd:string" id="meta2152" property="format" xsi:type="nex:LiteralMeta"/>
      </node>
      <node about="#node2153" id="node2153">
        <meta content=" x=0.22563937 y=-0.044694953;" datatype="xsd:string" id="meta2154" property="format" xsi:type="nex:LiteralMeta"/>
      </node>
      <node about="#node2155" id="node2155">
        <meta content=" x=0.23190595 y=-0.043998633;" datatype="xsd:string" id="meta2156" property="format" xsi:type="nex:LiteralMeta"/>
      </node>
      <node about="#node2157" id="node2157">
        <meta content=" x=0.24487185 y=-0.042719085;" datatype="xsd:string" id="meta2158" property="format" xsi:type="nex:LiteralMeta"/>
      </node>
      <node about="#node2159" id="node2159" label="AUSGONGAJAL">
        <meta content=" nh=6 nw=6 bg=255 0 0 sh=2 x=0.29595357 y=-0.03799498 ll=7 lv=0;" datatype="xsd:string" id="meta2160" property="format" xsi:type="nex:LiteralMeta"/>
      </node>
      <node about="#node2161" id="node2161" label="BOROL">
        <meta content=" nh=6 nw=6 bg=255 0 0 sh=2 x=0.29236817 y=-0.037736863 ll=7 lv=0;" datatype="xsd:string" id="meta2162" property="format" xsi:type="nex:LiteralMeta"/>
      </node>
      <node about="#node2167" id="node2167">
        <meta content=" x=0.24004155 y=-0.042993218;" datatype="xsd:string" id="meta2168" property="format" xsi:type="nex:LiteralMeta"/>
      </node>
      <node about="#node2169" id="node2169" label="AUSKALMA">
        <meta content=" nh=6 nw=6 bg=255 0 0 sh=2 x=0.2672154 y=-0.039804503 ll=7 lv=0;" datatype="xsd:string" id="meta2170" property="format" xsi:type="nex:LiteralMeta"/>
      </node>
      <node about="#node2171" id="node2171" label="SUOKALMA_2">
        <meta content=" nh=6 nw=6 bg=255 0 0 sh=2 x=0.27839705 y=-0.03801357 ll=7 lv=0;" datatype="xsd:string" id="meta2172" property="format" xsi:type="nex:LiteralMeta"/>
      </node>
      <node about="#node2181" id="node2181" label="BANSUA_BORO">
        <meta content=" nh=6 nw=6 bg=255 0 0 sh=2 x=0.2801059 y=-0.036941513 ll=7 lv=0;" datatype="xsd:string" id="meta2182" property="format" xsi:type="nex:LiteralMeta"/>
      </node>
      <node about="#node2187" id="node2187">
        <meta content=" x=0.22843973 y=-0.043908235;" datatype="xsd:string" id="meta2188" property="format" xsi:type="nex:LiteralMeta"/>
      </node>
      <node about="#node2189" id="node2189">
        <meta content=" x=0.23114456 y=-0.043472156;" datatype="xsd:string" id="meta2190" property="format" xsi:type="nex:LiteralMeta"/>
      </node>
      <node about="#node2191" id="node2191" label="BATASI">
        <meta content=" nh=6 nw=6 bg=255 0 0 sh=2 x=0.2587119 y=-0.03920142 ll=7 lv=0;" datatype="xsd:string" id="meta2192" property="format" xsi:type="nex:LiteralMeta"/>
      </node>
      <node about="#node2193" id="node2193" label="GHILAUNA">
        <meta content=" nh=6 nw=6 bg=255 0 0 sh=2 x=0.2548054 y=-0.039508123 ll=7 lv=0;" datatype="xsd:string" id="meta2194" property="format" xsi:type="nex:LiteralMeta"/>
      </node>
      <node about="#node2199" id="node2199" label="PADMA_AUS">
        <meta content=" nh=6 nw=6 bg=255 0 0 sh=2 x=0.2628811 y=-0.03770178 ll=7 lv=0;" datatype="xsd:string" id="meta2200" property="format" xsi:type="nex:LiteralMeta"/>
      </node>
      <node about="#node2213" id="node2213">
        <meta content=" x=0.21706541 y=-0.043945692;" datatype="xsd:string" id="meta2214" property="format" xsi:type="nex:LiteralMeta"/>
      </node>
      <node about="#node2215" id="node2215">
        <meta content=" x=0.22562616 y=-0.04223943;" datatype="xsd:string" id="meta2216" property="format" xsi:type="nex:LiteralMeta"/>
      </node>
      <node about="#node2217" id="node2217" label="BOROPONDI">
        <meta content=" nh=6 nw=6 bg=255 0 0 sh=2 x=0.29847568 y=-0.028184762 ll=7 lv=0;" datatype="xsd:string" id="meta2218" property="format" xsi:type="nex:LiteralMeta"/>
      </node>
      <node about="#node2219" id="node2219" label="RIMADJA">
        <meta content=" nh=6 nw=6 bg=255 0 0 sh=2 x=0.28232148 y=-0.030576527 ll=7 lv=0;" datatype="xsd:string" id="meta2220" property="format" xsi:type="nex:LiteralMeta"/>
      </node>
      <node about="#node2225" id="node2225">
        <meta content=" x=0.24766554 y=-0.03706031;" datatype="xsd:string" id="meta2226" property="format" xsi:type="nex:LiteralMeta"/>
      </node>
      <node about="#node2227" id="node2227" label="K_64">
        <meta content=" nh=6 nw=6 bg=255 0 0 sh=2 x=0.3158753 y=-0.022152299 ll=7 lv=0;" datatype="xsd:string" id="meta2228" property="format" xsi:type="nex:LiteralMeta"/>
      </node>
      <node about="#node2229" id="node2229" label="POKKALI">
        <meta content=" nh=6 nw=6 bg=255 0 0 sh=2 x=0.30831727 y=-0.02302065 ll=7 lv=0;" datatype="xsd:string" id="meta2230" property="format" xsi:type="nex:LiteralMeta"/>
      </node>
      <node about="#node2243" id="node2243">
        <meta content=" x=0.20944877 y=-0.0446262;" datatype="xsd:string" id="meta2244" property="format" xsi:type="nex:LiteralMeta"/>
      </node>
      <node about="#node2245" id="node2245">
        <meta content=" x=0.22287138 y=-0.041169304;" datatype="xsd:string" id="meta2246" property="format" xsi:type="nex:LiteralMeta"/>
      </node>
      <node about="#node2247" id="node2247">
        <meta content=" x=0.23828787 y=-0.0372998;" datatype="xsd:string" id="meta2248" property="format" xsi:type="nex:LiteralMeta"/>
      </node>
      <node about="#node2249" id="node2249" label="AUS_BHASA">
        <meta content=" nh=6 nw=6 bg=255 0 0 sh=2 x=0.26440647 y=-0.030914525 ll=7 lv=0;" datatype="xsd:string" id="meta2250" property="format" xsi:type="nex:LiteralMeta"/>
      </node>
      <node about="#node2251" id="node2251" label="AUSKALOGORA">
        <meta content=" nh=6 nw=6 bg=255 0 0 sh=2 x=0.28990433 y=-0.024006346 ll=7 lv=0;" datatype="xsd:string" id="meta2252" property="format" xsi:type="nex:LiteralMeta"/>
      </node>
      <node about="#node2257" id="node2257" label="SADU_CHO">
        <meta content=" nh=6 nw=6 bg=255 0 0 sh=2 x=0.3031442 y=-0.019439718 ll=7 lv=0;" datatype="xsd:string" id="meta2258" property="format" xsi:type="nex:LiteralMeta"/>
      </node>
      <node about="#node2263" id="node2263">
        <meta content=" x=0.22411208 y=-0.0401689;" datatype="xsd:string" id="meta2264" property="format" xsi:type="nex:LiteralMeta"/>
      </node>
      <node about="#node2265" id="node2265">
        <meta content=" x=0.23478776 y=-0.036995314;" datatype="xsd:string" id="meta2266" property="format" xsi:type="nex:LiteralMeta"/>
      </node>
      <node about="#node2267" id="node2267">
        <meta content=" x=0.259251 y=-0.029886456;" datatype="xsd:string" id="meta2268" property="format" xsi:type="nex:LiteralMeta"/>
      </node>
      <node about="#node2269" id="node2269" label="BALA">
        <meta content=" nh=6 nw=6 bg=255 0 0 sh=2 x=0.3152346 y=-0.013990567 ll=7 lv=0;" datatype="xsd:string" id="meta2270" property="format" xsi:type="nex:LiteralMeta"/>
      </node>
      <node about="#node2271" id="node2271" label="CO_35">
        <meta content=" nh=6 nw=6 bg=255 0 0 sh=2 x=0.3029385 y=-0.016899357 ll=7 lv=0;" datatype="xsd:string" id="meta2272" property="format" xsi:type="nex:LiteralMeta"/>
      </node>
      <node about="#node2277" id="node2277" label="KUMAR">
        <meta content=" nh=6 nw=6 bg=255 0 0 sh=2 x=0.2780282 y=-0.023560306 ll=7 lv=0;" datatype="xsd:string" id="meta2278" property="format" xsi:type="nex:LiteralMeta"/>
      </node>
      <node about="#node2283" id="node2283" label="CN_42-1-48-1">
        <meta content=" nh=6 nw=6 bg=255 0 0 sh=2 x=0.27409238 y=-0.023963284 ll=7 lv=0;" datatype="xsd:string" id="meta2284" property="format" xsi:type="nex:LiteralMeta"/>
      </node>
      <node about="#node2301" id="node2301">
        <meta content=" x=0.2080885 y=-0.04265412;" datatype="xsd:string" id="meta2302" property="format" xsi:type="nex:LiteralMeta"/>
      </node>
      <node about="#node2303" id="node2303" label="PATHOR_KUCHI">
        <meta content=" nh=6 nw=6 bg=255 0 0 sh=2 x=0.26729837 y=-0.022648068 ll=7 lv=0;" datatype="xsd:string" id="meta2304" property="format" xsi:type="nex:LiteralMeta"/>
      </node>
      <node about="#node2305" id="node2305" label="CHANDAINA">
        <meta content=" nh=6 nw=6 bg=255 0 0 sh=2 x=0.26927587 y=-0.021138117 ll=7 lv=0;" datatype="xsd:string" id="meta2306" property="format" xsi:type="nex:LiteralMeta"/>
      </node>
      <node about="#node2315" id="node2315" label="KOLI">
        <meta content=" nh=6 nw=6 sh=2 x=0.25989696 y=-0.019541651 ll=7 lv=0;" datatype="xsd:string" id="meta2316" property="format" xsi:type="nex:LiteralMeta"/>
      </node>
      <node about="#node2321" id="node2321">
        <meta content=" x=0.18626381 y=-0.042868115;" datatype="xsd:string" id="meta2322" property="format" xsi:type="nex:LiteralMeta"/>
      </node>
      <node about="#node2323" id="node2323" label="FINE_AUS">
        <meta content=" nh=6 nw=6 bg=255 0 0 sh=2 x=0.2463063 y=-0.020080766 ll=7 lv=0;" datatype="xsd:string" id="meta2324" property="format" xsi:type="nex:LiteralMeta"/>
      </node>
      <node about="#node2325" id="node2325" label="ASWINA">
        <meta content=" nh=6 nw=6 bg=255 0 0 sh=2 x=0.25379124 y=-0.016285673 ll=7 lv=0;" datatype="xsd:string" id="meta2326" property="format" xsi:type="nex:LiteralMeta"/>
      </node>
      <node about="#node2335" id="node2335" label="AUS_225">
        <meta content=" nh=6 nw=6 sh=2 x=0.22429499 y=-0.023387628 ll=7 lv=0;" datatype="xsd:string" id="meta2336" property="format" xsi:type="nex:LiteralMeta"/>
      </node>
      <node about="#node2341" id="node2341" label="CROSS_3-18">
        <meta content=" nh=6 nw=6 sh=2 x=0.2571689 y=-0.008071383 ll=7 lv=0;" datatype="xsd:string" id="meta2342" property="format" xsi:type="nex:LiteralMeta"/>
      </node>
      <node about="#node2347" id="node2347">
        <meta content=" x=0.17200555 y=-0.03996746;" datatype="xsd:string" id="meta2348" property="format" xsi:type="nex:LiteralMeta"/>
      </node>
      <node about="#node2349" id="node2349" label="KAKIA">
        <meta content=" nh=6 nw=6 sh=2 x=0.24545918 y=-0.007875156 ll=7 lv=0;" datatype="xsd:string" id="meta2350" property="format" xsi:type="nex:LiteralMeta"/>
      </node>
      <node about="#node2351" id="node2351">
        <meta content=" x=0.1889816 y=-0.03166327;" datatype="xsd:string" id="meta2352" property="format" xsi:type="nex:LiteralMeta"/>
      </node>
      <node about="#node2353" id="node2353">
        <meta content=" x=0.19099472 y=-0.030693794;" datatype="xsd:string" id="meta2354" property="format" xsi:type="nex:LiteralMeta"/>
      </node>
      <node about="#node2355" id="node2355">
        <meta content=" x=0.20778957 y=-0.022732647;" datatype="xsd:string" id="meta2356" property="format" xsi:type="nex:LiteralMeta"/>
      </node>
      <node about="#node2357" id="node2357">
        <meta content=" x=0.2125367 y=-0.02055348;" datatype="xsd:string" id="meta2358" property="format" xsi:type="nex:LiteralMeta"/>
      </node>
      <node about="#node2359" id="node2359" label="IR_64-21">
        <meta content=" nh=6 nw=6 bg=255 0 0 sh=2 x=0.27329704 y=0.0068876194 ll=7 lv=0;" datatype="xsd:string" id="meta2360" property="format" xsi:type="nex:LiteralMeta"/>
      </node>
      <node about="#node2361" id="node2361" label="BR_6">
        <meta content=" nh=6 nw=6 bg=255 0 0 sh=2 x=0.24616157 y=-0.0048669535 ll=7 lv=0;" datatype="xsd:string" id="meta2362" property="format" xsi:type="nex:LiteralMeta"/>
      </node>
      <node about="#node2367" id="node2367">
        <meta content=" x=0.23063923 y=-0.011555257;" datatype="xsd:string" id="meta2368" property="format" xsi:type="nex:LiteralMeta"/>
      </node>
      <node about="#node2369" id="node2369" label="BRRI_DHAN_28">
        <meta content=" nh=6 nw=6 bg=255 0 0 sh=2 x=0.25604665 y=6.803074E-4 ll=7 lv=0;" datatype="xsd:string" id="meta2370" property="format" xsi:type="nex:LiteralMeta"/>
      </node>
      <node about="#node2371" id="node2371" label="BRRI_DHAN_45">
        <meta content=" nh=6 nw=6 bg=255 0 0 sh=2 x=0.260301 y=0.0031810976 ll=7 lv=0;" datatype="xsd:string" id="meta2372" property="format" xsi:type="nex:LiteralMeta"/>
      </node>
      <node about="#node2381" id="node2381" label="SHAN_HUANG_ZHAN-2">
        <meta content=" nh=6 nw=6 bg=255 0 0 sh=2 x=0.27940863 y=0.014595248 ll=7 lv=0;" datatype="xsd:string" id="meta2382" property="format" xsi:type="nex:LiteralMeta"/>
      </node>
      <node about="#node2387" id="node2387" label="MINGHUI-63">
        <meta content=" nh=6 nw=6 sh=2 x=0.28347135 y=0.018214112 ll=7 lv=0;" datatype="xsd:string" id="meta2388" property="format" xsi:type="nex:LiteralMeta"/>
      </node>
      <node about="#node2401" id="node2401" label="TUSKU">
        <meta content=" nh=6 nw=6 sh=2 x=0.22769186 y=-0.006097675 ll=7 lv=0;" datatype="xsd:string" id="meta2402" property="format" xsi:type="nex:LiteralMeta"/>
      </node>
      <node about="#node2407" id="node2407">
        <meta content=" x=0.16489597 y=-0.03742028;" datatype="xsd:string" id="meta2408" property="format" xsi:type="nex:LiteralMeta"/>
      </node>
      <node about="#node2409" id="node2409" label="CODE_NO_BI_93">
        <meta content=" nh=6 nw=6 sh=2 x=0.23182121 y=3.9389295E-5 ll=7 lv=0;" datatype="xsd:string" id="meta2410" property="format" xsi:type="nex:LiteralMeta"/>
      </node>
      <node about="#node2411" id="node2411" label="SAKET_1">
        <meta content=" nh=6 nw=6 sh=2 x=0.20879726 y=-0.012133802 ll=7 lv=0;" datatype="xsd:string" id="meta2412" property="format" xsi:type="nex:LiteralMeta"/>
      </node>
      <node about="#node2421" id="node2421" label="ARC_14108">
        <meta content=" nh=6 nw=6 bg=0 255 0 sh=2 x=0.18021458 y=-0.018312868 ll=7 lv=0;" datatype="xsd:string" id="meta2422" property="format" xsi:type="nex:LiteralMeta"/>
      </node>
      <node about="#node2427" id="node2427">
        <meta content=" x=0.13732335 y=-0.040881366;" datatype="xsd:string" id="meta2428" property="format" xsi:type="nex:LiteralMeta"/>
      </node>
      <node about="#node2429" id="node2429">
        <meta content=" x=0.13930841 y=-0.039569285;" datatype="xsd:string" id="meta2430" property="format" xsi:type="nex:LiteralMeta"/>
      </node>
      <node about="#node2431" id="node2431">
        <meta content=" x=0.15177055 y=-0.031550508;" datatype="xsd:string" id="meta2432" property="format" xsi:type="nex:LiteralMeta"/>
      </node>
      <node about="#node2433" id="node2433">
        <meta content=" x=0.16214392 y=-0.024965582;" datatype="xsd:string" id="meta2434" property="format" xsi:type="nex:LiteralMeta"/>
      </node>
      <node about="#node2435" id="node2435">
        <meta content=" x=0.17432706 y=-0.017336497;" datatype="xsd:string" id="meta2436" property="format" xsi:type="nex:LiteralMeta"/>
      </node>
      <node about="#node2437" id="node2437">
        <meta content=" x=0.17596953 y=-0.01632199;" datatype="xsd:string" id="meta2438" property="format" xsi:type="nex:LiteralMeta"/>
      </node>
      <node about="#node2439" id="node2439" label="ARC_5960">
        <meta content=" nh=6 nw=6 sh=2 x=0.19213904 y=-0.0064713224 ll=7 lv=0;" datatype="xsd:string" id="meta2440" property="format" xsi:type="nex:LiteralMeta"/>
      </node>
      <node about="#node2441" id="node2441" label="IARI_6626">
        <meta content=" nh=6 nw=6 sh=2 x=0.19990069 y=-0.0013362969 ll=7 lv=0;" datatype="xsd:string" id="meta2442" property="format" xsi:type="nex:LiteralMeta"/>
      </node>
      <node about="#node2447" id="node2447" label="IARI_6621">
        <meta content=" nh=6 nw=6 sh=2 x=0.2004708 y=-5.1427865E-4 ll=7 lv=0;" datatype="xsd:string" id="meta2448" property="format" xsi:type="nex:LiteralMeta"/>
      </node>
      <node about="#node2453" id="node2453" label="ARC_6578">
        <meta content=" nh=6 nw=6 bg=0 255 0 sh=2 x=0.18753518 y=-0.008182538 ll=7 lv=0;" datatype="xsd:string" id="meta2454" property="format" xsi:type="nex:LiteralMeta"/>
      </node>
      <node about="#node2459" id="node2459" label="ARC_5977">
        <meta content=" nh=6 nw=6 bg=0 255 0 sh=2 x=0.16306983 y=-0.023880668 ll=7 lv=0;" datatype="xsd:string" id="meta2460" property="format" xsi:type="nex:LiteralMeta"/>
      </node>
      <node about="#node2465" id="node2465">
        <meta content=" x=0.14430164 y=-0.036043677;" datatype="xsd:string" id="meta2466" property="format" xsi:type="nex:LiteralMeta"/>
      </node>
      <node about="#node2467" id="node2467" label="9524">
        <meta content=" nh=6 nw=6 bg=0 255 0 sh=2 x=0.18769959 y=-0.005799476 ll=7 lv=0;" datatype="xsd:string" id="meta2468" property="format" xsi:type="nex:LiteralMeta"/>
      </node>
      <node about="#node2469" id="node2469" label="PURPLE_PUTTU">
        <meta content=" nh=6 nw=6 sh=2 x=0.1818447 y=-0.009187985 ll=7 lv=0;" datatype="xsd:string" id="meta2470" property="format" xsi:type="nex:LiteralMeta"/>
      </node>
      <node about="#node2479" id="node2479">
        <meta content=" x=0.14121073 y=-0.03772219;" datatype="xsd:string" id="meta2480" property="format" xsi:type="nex:LiteralMeta"/>
      </node>
      <node about="#node2481" id="node2481">
        <meta content=" x=0.14910051 y=-0.031626306;" datatype="xsd:string" id="meta2482" property="format" xsi:type="nex:LiteralMeta"/>
      </node>
      <node about="#node2483" id="node2483">
        <meta content=" x=0.17054184 y=-0.01568279;" datatype="xsd:string" id="meta2484" property="format" xsi:type="nex:LiteralMeta"/>
      </node>
      <node about="#node2485" id="node2485" label="ARC_6215">
        <meta content=" nh=6 nw=6 bg=0 255 0 sh=2 x=0.17753656 y=-0.0105480775 ll=7 lv=0;" datatype="xsd:string" id="meta2486" property="format" xsi:type="nex:LiteralMeta"/>
      </node>
      <node about="#node2487" id="node2487" label="ARC_11600">
        <meta content=" nh=6 nw=6 bg=0 255 0 sh=2 x=0.18998557 y=-0.0010381772 ll=7 lv=0;" datatype="xsd:string" id="meta2488" property="format" xsi:type="nex:LiteralMeta"/>
      </node>
      <node about="#node2493" id="node2493">
        <meta content=" x=0.15311347 y=-0.028446216;" datatype="xsd:string" id="meta2494" property="format" xsi:type="nex:LiteralMeta"/>
      </node>
      <node about="#node2495" id="node2495">
        <meta content=" x=0.16591127 y=-0.018431975;" datatype="xsd:string" id="meta2496" property="format" xsi:type="nex:LiteralMeta"/>
      </node>
      <node about="#node2497" id="node2497" label="ARC_11340">
        <meta content=" nh=6 nw=6 sh=2 x=0.18650495 y=-0.0025206555 ll=7 lv=0;" datatype="xsd:string" id="meta2498" property="format" xsi:type="nex:LiteralMeta"/>
      </node>
      <node about="#node2499" id="node2499" label="ARC_7229">
        <meta content=" nh=6 nw=6 sh=2 x=0.18618079 y=-0.0023692632 ll=7 lv=0;" datatype="xsd:string" id="meta2500" property="format" xsi:type="nex:LiteralMeta"/>
      </node>
      <node about="#node2505" id="node2505" label="IARI_7449">
        <meta content=" nh=6 nw=6 sh=2 x=0.18442981 y=-0.0029962834 ll=7 lv=0;" datatype="xsd:string" id="meta2506" property="format" xsi:type="nex:LiteralMeta"/>
      </node>
      <node about="#node2515" id="node2515">
        <meta content=" x=0.1566356 y=-0.024379103;" datatype="xsd:string" id="meta2516" property="format" xsi:type="nex:LiteralMeta"/>
      </node>
      <node about="#node2517" id="node2517">
        <meta content=" x=0.17266406 y=-0.010685234;" datatype="xsd:string" id="meta2518" property="format" xsi:type="nex:LiteralMeta"/>
      </node>
      <node about="#node2519" id="node2519" label="ARC_11205">
        <meta content=" nh=6 nw=6 sh=2 x=0.1857578 y=2.2571563E-4 ll=7 lv=0;" datatype="xsd:string" id="meta2520" property="format" xsi:type="nex:LiteralMeta"/>
      </node>
      <node about="#node2521" id="node2521">
        <meta content=" x=0.1883134 y=0.0028520294;" datatype="xsd:string" id="meta2522" property="format" xsi:type="nex:LiteralMeta"/>
      </node>
      <node about="#node2523" id="node2523" label="ARC_14955">
        <meta content=" nh=6 nw=6 sh=2 x=0.1883134 y=0.0028520294 ll=7 lv=0;" datatype="xsd:string" id="meta2524" property="format" xsi:type="nex:LiteralMeta"/>
      </node>
      <node about="#node2525" id="node2525" label="ARC_14953">
        <meta content=" nh=6 nw=6 sh=2 x=0.1883134 y=0.0028520294 ll=7 lv=0;" datatype="xsd:string" id="meta2526" property="format" xsi:type="nex:LiteralMeta"/>
      </node>
      <node about="#node2535" id="node2535" label="ARC_14967">
        <meta content=" nh=6 nw=6 bg=0 255 0 sh=2 x=0.1830678 y=-6.480035E-4 ll=7 lv=0;" datatype="xsd:string" id="meta2536" property="format" xsi:type="nex:LiteralMeta"/>
      </node>
      <node about="#node2553" id="node2553">
        <meta content=" x=0.13194804 y=-0.041542277;" datatype="xsd:string" id="meta2554" property="format" xsi:type="nex:LiteralMeta"/>
      </node>
      <node about="#node2555" id="node2555">
        <meta content=" x=0.133734 y=-0.03972864;" datatype="xsd:string" id="meta2556" property="format" xsi:type="nex:LiteralMeta"/>
      </node>
      <node about="#node2557" id="node2557">
        <meta content=" x=0.13811527 y=-0.035493076;" datatype="xsd:string" id="meta2558" property="format" xsi:type="nex:LiteralMeta"/>
      </node>
      <node about="#node2559" id="node2559">
        <meta content=" x=0.15783158 y=-0.017123679;" datatype="xsd:string" id="meta2560" property="format" xsi:type="nex:LiteralMeta"/>
      </node>
      <node about="#node2561" id="node2561" label="ARC_7334">
        <meta content=" nh=6 nw=6 bg=0 255 0 sh=2 x=0.15783158 y=-0.017123679 ll=7 lv=0;" datatype="xsd:string" id="meta2562" property="format" xsi:type="nex:LiteralMeta"/>
      </node>
      <node about="#node2563" id="node2563" label="SORIBHOG">
        <meta content=" nh=6 nw=6 bg=0 255 0 sh=2 x=0.15783158 y=-0.017123679 ll=7 lv=0;" datatype="xsd:string" id="meta2564" property="format" xsi:type="nex:LiteralMeta"/>
      </node>
      <node about="#node2569" id="node2569">
        <meta content=" x=0.1390774 y=-0.03453978;" datatype="xsd:string" id="meta2570" property="format" xsi:type="nex:LiteralMeta"/>
      </node>
      <node about="#node2571" id="node2571" label="AUS_60">
        <meta content=" nh=6 nw=6 bg=0 255 0 sh=2 x=0.16219066 y=-0.012195133 ll=7 lv=0;" datatype="xsd:string" id="meta2572" property="format" xsi:type="nex:LiteralMeta"/>
      </node>
      <node about="#node2573" id="node2573">
        <meta content=" x=0.1396921 y=-0.03392319;" datatype="xsd:string" id="meta2574" property="format" xsi:type="nex:LiteralMeta"/>
      </node>
      <node about="#node2575" id="node2575" label="AUS_PADDY_WHITE">
        <meta content=" nh=6 nw=6 bg=0 255 0 sh=2 x=0.15613799 y=-0.017628266 ll=7 lv=0;" datatype="xsd:string" id="meta2576" property="format" xsi:type="nex:LiteralMeta"/>
      </node>
      <node about="#node2577" id="node2577" label="GHORBHAI">
        <meta content=" nh=6 nw=6 bg=0 255 0 sh=2 x=0.15323488 y=-0.02017063 ll=7 lv=0;" datatype="xsd:string" id="meta2578" property="format" xsi:type="nex:LiteralMeta"/>
      </node>
      <node about="#node2591" id="node2591">
        <meta content=" x=0.14381506 y=-0.028841505;" datatype="xsd:string" id="meta2592" property="format" xsi:type="nex:LiteralMeta"/>
      </node>
      <node about="#node2593" id="node2593" label="AUS_382">
        <meta content=" nh=6 nw=6 bg=0 255 0 sh=2 x=0.16135487 y=-0.01058638 ll=7 lv=0;" datatype="xsd:string" id="meta2594" property="format" xsi:type="nex:LiteralMeta"/>
      </node>
      <node about="#node2595" id="node2595">
        <meta content=" x=0.14742206 y=-0.02489772;" datatype="xsd:string" id="meta2596" property="format" xsi:type="nex:LiteralMeta"/>
      </node>
      <node about="#node2597" id="node2597" label="AUS_420">
        <meta content=" nh=6 nw=6 bg=0 255 0 sh=2 x=0.16194208 y=-0.009408777 ll=7 lv=0;" datatype="xsd:string" id="meta2598" property="format" xsi:type="nex:LiteralMeta"/>
      </node>
      <node about="#node2599" id="node2599">
        <meta content=" x=0.1521623 y=-0.01965047;" datatype="xsd:string" id="meta2600" property="format" xsi:type="nex:LiteralMeta"/>
      </node>
      <node about="#node2601" id="node2601" label="AUS_440">
        <meta content=" nh=6 nw=6 bg=0 255 0 sh=2 x=0.15898316 y=-0.012192767 ll=7 lv=0;" datatype="xsd:string" id="meta2602" property="format" xsi:type="nex:LiteralMeta"/>
      </node>
      <node about="#node2603" id="node2603" label="AUS_446">
        <meta content=" nh=6 nw=6 bg=0 255 0 sh=2 x=0.1674167 y=-0.0025543657 ll=7 lv=0;" datatype="xsd:string" id="meta2604" property="format" xsi:type="nex:LiteralMeta"/>
      </node>
      <node about="#node2621" id="node2621" label="KANCHA_NONI">
        <meta content=" nh=6 nw=6 bg=0 255 0 sh=2 x=0.14740674 y=-0.023782367 ll=7 lv=0;" datatype="xsd:string" id="meta2622" property="format" xsi:type="nex:LiteralMeta"/>
      </node>
      <node about="#node2631" id="node2631">
        <meta content=" x=0.1288988 y=-0.042659584;" datatype="xsd:string" id="meta2632" property="format" xsi:type="nex:LiteralMeta"/>
      </node>
      <node about="#node2633" id="node2633">
        <meta content=" x=0.13382186 y=-0.036714576;" datatype="xsd:string" id="meta2634" property="format" xsi:type="nex:LiteralMeta"/>
      </node>
      <node about="#node2635" id="node2635" label="AUS_37">
        <meta content=" nh=6 nw=6 bg=0 255 0 sh=2 x=0.14727151 y=-0.020873616 ll=7 lv=0;" datatype="xsd:string" id="meta2636" property="format" xsi:type="nex:LiteralMeta"/>
      </node>
      <node about="#node2637" id="node2637">
        <meta content=" x=0.13559723 y=-0.03454365;" datatype="xsd:string" id="meta2638" property="format" xsi:type="nex:LiteralMeta"/>
      </node>
      <node about="#node2639" id="node2639" label="AUS_67">
        <meta content=" nh=6 nw=6 sh=2 x=0.1836657 y=0.023502987 ll=7 lv=0;" datatype="xsd:string" id="meta2640" property="format" xsi:type="nex:LiteralMeta"/>
      </node>
      <node about="#node2641" id="node2641" label="DHALA_SHAITTA">
        <meta content=" nh=6 nw=6 bg=0 255 0 sh=2 x=0.14159104 y=-0.027121717 ll=7 lv=0;" datatype="xsd:string" id="meta2642" property="format" xsi:type="nex:LiteralMeta"/>
      </node>
      <node about="#node2651" id="node2651">
        <meta content=" x=0.13237062 y=-0.037960477;" datatype="xsd:string" id="meta2652" property="format" xsi:type="nex:LiteralMeta"/>
      </node>
      <node about="#node2653" id="node2653">
        <meta content=" x=0.13750896 y=-0.031352118;" datatype="xsd:string" id="meta2654" property="format" xsi:type="nex:LiteralMeta"/>
      </node>
      <node about="#node2655" id="node2655" label="AUS_40">
        <meta content=" nh=6 nw=6 bg=0 255 0 sh=2 x=0.15389188 y=-0.0105474815 ll=7 lv=0;" datatype="xsd:string" id="meta2656" property="format" xsi:type="nex:LiteralMeta"/>
      </node>
      <node about="#node2657" id="node2657" label="JABOR_SAIL">
        <meta content=" nh=6 nw=6 bg=0 255 0 sh=2 x=0.14723535 y=-0.018683169 ll=7 lv=0;" datatype="xsd:string" id="meta2658" property="format" xsi:type="nex:LiteralMeta"/>
      </node>
      <node about="#node2663" id="node2663">
        <meta content=" x=0.13436979 y=-0.035183802;" datatype="xsd:string" id="meta2664" property="format" xsi:type="nex:LiteralMeta"/>
      </node>
      <node about="#node2665" id="node2665">
        <meta content=" x=0.14078577 y=-0.026387125;" datatype="xsd:string" id="meta2666" property="format" xsi:type="nex:LiteralMeta"/>
      </node>
      <node about="#node2667" id="node2667" label="AUS_204">
        <meta content=" nh=6 nw=6 bg=0 255 0 sh=2 x=0.1468075 y=-0.018340684 ll=7 lv=0;" datatype="xsd:string" id="meta2668" property="format" xsi:type="nex:LiteralMeta"/>
      </node>
      <node about="#node2669" id="node2669">
        <meta content=" x=0.14869407 y=-0.015403188;" datatype="xsd:string" id="meta2670" property="format" xsi:type="nex:LiteralMeta"/>
      </node>
      <node about="#node2671" id="node2671" label="DHALAI_KACHARI">
        <meta content=" nh=6 nw=6 bg=0 255 0 sh=2 x=0.14869407 y=-0.015403188 ll=7 lv=0;" datatype="xsd:string" id="meta2672" property="format" xsi:type="nex:LiteralMeta"/>
      </node>
      <node about="#node2673" id="node2673" label="JABAR_SAIL">
        <meta content=" nh=6 nw=6 bg=0 255 0 sh=2 x=0.14869407 y=-0.015403188 ll=7 lv=0;" datatype="xsd:string" id="meta2674" property="format" xsi:type="nex:LiteralMeta"/>
      </node>
      <node about="#node2683" id="node2683" label="AUS_209">
        <meta content=" nh=6 nw=6 sh=2 x=0.14696746 y=-0.016988203 ll=7 lv=0;" datatype="xsd:string" id="meta2684" property="format" xsi:type="nex:LiteralMeta"/>
      </node>
      <node about="#node2701" id="node2701">
        <meta content=" x=0.12748843 y=-0.041665453;" datatype="xsd:string" id="meta2702" property="format" xsi:type="nex:LiteralMeta"/>
      </node>
      <node about="#node2703" id="node2703" label="AUS_89">
        <meta content=" nh=6 nw=6 bg=0 255 0 sh=2 x=0.13953118 y=-0.023806091 ll=7 lv=0;" datatype="xsd:string" id="meta2704" property="format" xsi:type="nex:LiteralMeta"/>
      </node>
      <node about="#node2705" id="node2705">
        <meta content=" x=0.13501157 y=-0.0300522;" datatype="xsd:string" id="meta2706" property="format" xsi:type="nex:LiteralMeta"/>
      </node>
      <node about="#node2707" id="node2707" label="AUS_373">
        <meta content=" nh=6 nw=6 bg=0 255 0 sh=2 x=0.15422387 y=-7.905444E-4 ll=7 lv=0;" datatype="xsd:string" id="meta2708" property="format" xsi:type="nex:LiteralMeta"/>
      </node>
      <node about="#node2709" id="node2709" label="J_1">
        <meta content=" nh=6 nw=6 sh=2 x=0.15426357 y=7.079311E-5 ll=7 lv=0;" datatype="xsd:string" id="meta2710" property="format" xsi:type="nex:LiteralMeta"/>
      </node>
      <node about="#node2723" id="node2723">
        <meta content=" x=0.12440663 y=-0.041614436;" datatype="xsd:string" id="meta2724" property="format" xsi:type="nex:LiteralMeta"/>
      </node>
      <node about="#node2725" id="node2725">
        <meta content=" x=0.12751843 y=-0.036014587;" datatype="xsd:string" id="meta2726" property="format" xsi:type="nex:LiteralMeta"/>
      </node>
      <node about="#node2727" id="node2727">
        <meta content=" x=0.12957591 y=-0.032365076;" datatype="xsd:string" id="meta2728" property="format" xsi:type="nex:LiteralMeta"/>
      </node>
      <node about="#node2729" id="node2729">
        <meta content=" x=0.13118477 y=-0.02955187;" datatype="xsd:string" id="meta2730" property="format" xsi:type="nex:LiteralMeta"/>
      </node>
      <node about="#node2731" id="node2731">
        <meta content=" x=0.13230018 y=-0.027655987;" datatype="xsd:string" id="meta2732" property="format" xsi:type="nex:LiteralMeta"/>
      </node>
      <node about="#node2733" id="node2733">
        <meta content=" x=0.13742344 y=-0.019069128;" datatype="xsd:string" id="meta2734" property="format" xsi:type="nex:LiteralMeta"/>
      </node>
      <node about="#node2735" id="node2735">
        <meta content=" x=0.14078169 y=-0.013594629;" datatype="xsd:string" id="meta2736" property="format" xsi:type="nex:LiteralMeta"/>
      </node>
      <node about="#node2737" id="node2737" label="ARC_6240">
        <meta content=" nh=6 nw=6 sh=2 x=0.1562047 y=0.011204059 ll=7 lv=0;" datatype="xsd:string" id="meta2738" property="format" xsi:type="nex:LiteralMeta"/>
      </node>
      <node about="#node2739" id="node2739" label="DNJ_121">
        <meta content=" nh=6 nw=6 sh=2 x=0.15496516 y=0.00984892 ll=7 lv=0;" datatype="xsd:string" id="meta2740" property="format" xsi:type="nex:LiteralMeta"/>
      </node>
      <node about="#node2745" id="node2745">
        <meta content=" x=0.14544338 y=-0.0052436776;" datatype="xsd:string" id="meta2746" property="format" xsi:type="nex:LiteralMeta"/>
      </node>
      <node about="#node2747" id="node2747" label="PHUL_DUMRA">
        <meta content=" nh=6 nw=6 sh=2 x=0.15113792 y=0.004435434 ll=7 lv=0;" datatype="xsd:string" id="meta2748" property="format" xsi:type="nex:LiteralMeta"/>
      </node>
      <node about="#node2749" id="node2749" label="DNJ_169">
        <meta content=" nh=6 nw=6 sh=2 x=0.14923519 y=0.0013865262 ll=7 lv=0;" datatype="xsd:string" id="meta2750" property="format" xsi:type="nex:LiteralMeta"/>
      </node>
      <node about="#node2759" id="node2759" label="ARC_10392">
        <meta content=" nh=6 nw=6 bg=0 255 0 sh=2 x=0.13918568 y=-0.015265185 ll=7 lv=0;" datatype="xsd:string" id="meta2760" property="format" xsi:type="nex:LiteralMeta"/>
      </node>
      <node about="#node2765" id="node2765">
        <meta content=" x=0.13375098 y=-0.024726355;" datatype="xsd:string" id="meta2766" property="format" xsi:type="nex:LiteralMeta"/>
      </node>
      <node about="#node2767" id="node2767" label="POUNG_NGEUN">
        <meta content=" nh=6 nw=6 bg=0 255 0 sh=2 x=0.1432139 y=-0.007192992 ll=7 lv=0;" datatype="xsd:string" id="meta2768" property="format" xsi:type="nex:LiteralMeta"/>
      </node>
      <node about="#node2769" id="node2769" label="NAI_DUMUR">
        <meta content=" nh=6 nw=6 sh=2 x=0.14201738 y=-0.008948834 ll=7 lv=0;" datatype="xsd:string" id="meta2770" property="format" xsi:type="nex:LiteralMeta"/>
      </node>
      <node about="#node2779" id="node2779" label="ARC_10376">
        <meta content=" nh=6 nw=6 sh=2 x=0.14600962 y=-3.8445993E-5 ll=7 lv=0;" datatype="xsd:string" id="meta2780" property="format" xsi:type="nex:LiteralMeta"/>
      </node>
      <node about="#node2785" id="node2785" label="ARC_7416">
        <meta content=" nh=6 nw=6 sh=2 x=0.14130886 y=-0.008041333 ll=7 lv=0;" datatype="xsd:string" id="meta2786" property="format" xsi:type="nex:LiteralMeta"/>
      </node>
      <node about="#node2791" id="node2791">
        <meta content=" x=0.12497397 y=-0.040388487;" datatype="xsd:string" id="meta2792" property="format" xsi:type="nex:LiteralMeta"/>
      </node>
      <node about="#node2793" id="node2793" label="AUS_293">
        <meta content=" nh=6 nw=6 sh=2 x=0.13607912 y=-0.017145913 ll=7 lv=0;" datatype="xsd:string" id="meta2794" property="format" xsi:type="nex:LiteralMeta"/>
      </node>
      <node about="#node2795" id="node2795">
        <meta content=" x=0.13189173 y=-0.025195803;" datatype="xsd:string" id="meta2796" property="format" xsi:type="nex:LiteralMeta"/>
      </node>
      <node about="#node2797" id="node2797" label="KAISHA_BANDA">
        <meta content=" nh=6 nw=6 bg=0 255 0 sh=2 x=0.14189783 y=-0.0035739695 ll=7 lv=0;" datatype="xsd:string" id="meta2798" property="format" xsi:type="nex:LiteralMeta"/>
      </node>
      <node about="#node2799" id="node2799" label="THUBRI">
        <meta content=" nh=6 nw=6 sh=2 x=0.13950676 y=-0.008195401 ll=7 lv=0;" datatype="xsd:string" id="meta2800" property="format" xsi:type="nex:LiteralMeta"/>
      </node>
      <node about="#node2821" id="node2821">
        <meta content=" x=0.119937144 y=-0.04489469;" datatype="xsd:string" id="meta2822" property="format" xsi:type="nex:LiteralMeta"/>
      </node>
      <node about="#node2823" id="node2823">
        <meta content=" x=0.121692516 y=-0.03953707;" datatype="xsd:string" id="meta2824" property="format" xsi:type="nex:LiteralMeta"/>
      </node>
      <node about="#node2825" id="node2825">
        <meta content=" x=0.1227831 y=-0.036276363;" datatype="xsd:string" id="meta2826" property="format" xsi:type="nex:LiteralMeta"/>
      </node>
      <node about="#node2827" id="node2827">
        <meta content=" x=0.124925904 y=-0.029998224;" datatype="xsd:string" id="meta2828" property="format" xsi:type="nex:LiteralMeta"/>
      </node>
      <node about="#node2829" id="node2829">
        <meta content=" x=0.12567522 y=-0.027846195;" datatype="xsd:string" id="meta2830" property="format" xsi:type="nex:LiteralMeta"/>
      </node>
      <node about="#node2831" id="node2831">
        <meta content=" x=0.12908004 y=-0.01879101;" datatype="xsd:string" id="meta2832" property="format" xsi:type="nex:LiteralMeta"/>
      </node>
      <node about="#node2833" id="node2833">
        <meta content=" x=0.13649245 y=-0.0013896591;" datatype="xsd:string" id="meta2834" property="format" xsi:type="nex:LiteralMeta"/>
      </node>
      <node about="#node2835" id="node2835" label="AUS_12">
        <meta content=" nh=6 nw=6 bg=0 255 0 sh=2 x=0.13650309 y=-0.0013650921 ll=7 lv=0;" datatype="xsd:string" id="meta2836" property="format" xsi:type="nex:LiteralMeta"/>
      </node>
      <node about="#node2837" id="node2837" label="AUS_46">
        <meta content=" nh=6 nw=6 bg=0 255 0 sh=2 x=0.13830395 y=0.0029366012 ll=7 lv=0;" datatype="xsd:string" id="meta2838" property="format" xsi:type="nex:LiteralMeta"/>
      </node>
      <node about="#node2843" id="node2843">
        <meta content=" x=0.13067 y=-0.014399323;" datatype="xsd:string" id="meta2844" property="format" xsi:type="nex:LiteralMeta"/>
      </node>
      <node about="#node2845" id="node2845">
        <meta content=" x=0.13349307 y=-0.007029181;" datatype="xsd:string" id="meta2846" property="format" xsi:type="nex:LiteralMeta"/>
      </node>
      <node about="#node2847" id="node2847">
        <meta content=" x=0.1339393 y=-0.0058853277;" datatype="xsd:string" id="meta2848" property="format" xsi:type="nex:LiteralMeta"/>
      </node>
      <node about="#node2849" id="node2849">
        <meta content=" x=0.1348917 y=-0.003487557;" datatype="xsd:string" id="meta2850" property="format" xsi:type="nex:LiteralMeta"/>
      </node>
      <node about="#node2851" id="node2851" label="AUS_16">
        <meta content=" nh=6 nw=6 bg=0 255 0 sh=2 x=0.1348917 y=-0.003487557 ll=7 lv=0;" datatype="xsd:string" id="meta2852" property="format" xsi:type="nex:LiteralMeta"/>
      </node>
      <node about="#node2853" id="node2853" label="AUS_159">
        <meta content=" nh=6 nw=6 bg=0 255 0 sh=2 x=0.1348917 y=-0.003487557 ll=7 lv=0;" datatype="xsd:string" id="meta2854" property="format" xsi:type="nex:LiteralMeta"/>
      </node>
      <node about="#node2859" id="node2859" label="KALAMKATI">
        <meta content=" nh=6 nw=6 bg=0 255 0 sh=2 x=0.1346914 y=-0.0038850748 ll=7 lv=0;" datatype="xsd:string" id="meta2860" property="format" xsi:type="nex:LiteralMeta"/>
      </node>
      <node about="#node2865" id="node2865" label="AUS_314">
        <meta content=" nh=6 nw=6 bg=0 255 0 sh=2 x=0.13468084 y=-0.0037484004 ll=7 lv=0;" datatype="xsd:string" id="meta2866" property="format" xsi:type="nex:LiteralMeta"/>
      </node>
      <node about="#node2871" id="node2871">
        <meta content=" x=0.13190709 y=-0.01070059;" datatype="xsd:string" id="meta2872" property="format" xsi:type="nex:LiteralMeta"/>
      </node>
      <node about="#node2873" id="node2873">
        <meta content=" x=0.13303788 y=-0.007387502;" datatype="xsd:string" id="meta2874" property="format" xsi:type="nex:LiteralMeta"/>
      </node>
      <node about="#node2875" id="node2875" label="AUS_29">
        <meta content=" nh=6 nw=6 bg=0 255 0 sh=2 x=0.13303788 y=-0.007387502 ll=7 lv=0;" datatype="xsd:string" id="meta2876" property="format" xsi:type="nex:LiteralMeta"/>
      </node>
      <node about="#node2877" id="node2877" label="AUS_319">
        <meta content=" nh=6 nw=6 bg=0 255 0 sh=2 x=0.13303788 y=-0.007387502 ll=7 lv=0;" datatype="xsd:string" id="meta2878" property="format" xsi:type="nex:LiteralMeta"/>
      </node>
      <node about="#node2883" id="node2883" label="AUS_93">
        <meta content=" nh=6 nw=6 bg=0 255 0 sh=2 x=0.13516079 y=-5.595764E-4 ll=7 lv=0;" datatype="xsd:string" id="meta2884" property="format" xsi:type="nex:LiteralMeta"/>
      </node>
      <node about="#node2897" id="node2897">
        <meta content=" x=0.13041131 y=-0.011359264;" datatype="xsd:string" id="meta2898" property="format" xsi:type="nex:LiteralMeta"/>
      </node>
      <node about="#node2899" id="node2899">
        <meta content=" x=0.13112 y=-0.009001853;" datatype="xsd:string" id="meta2900" property="format" xsi:type="nex:LiteralMeta"/>
      </node>
      <node about="#node2901" id="node2901" label="AUS_435">
        <meta content=" nh=6 nw=6 bg=0 255 0 sh=2 x=0.13648525 y=0.008455375 ll=7 lv=0;" datatype="xsd:string" id="meta2902" property="format" xsi:type="nex:LiteralMeta"/>
      </node>
      <node about="#node2903" id="node2903" label="MUNSHISHAIL">
        <meta content=" nh=6 nw=6 bg=0 255 0 sh=2 x=0.13528115 y=0.0051550707 ll=7 lv=0;" datatype="xsd:string" id="meta2904" property="format" xsi:type="nex:LiteralMeta"/>
      </node>
      <node about="#node2909" id="node2909">
        <meta content=" x=0.13225381 y=-0.004634787;" datatype="xsd:string" id="meta2910" property="format" xsi:type="nex:LiteralMeta"/>
      </node>
      <node about="#node2911" id="node2911" label="CTG_250">
        <meta content=" nh=6 nw=6 bg=0 255 0 sh=2 x=0.13454026 y=0.0035131194 ll=7 lv=0;" datatype="xsd:string" id="meta2912" property="format" xsi:type="nex:LiteralMeta"/>
      </node>
      <node about="#node2913" id="node2913" label="99216">
        <meta content=" nh=6 nw=6 bg=0 255 0 sh=2 x=0.13616025 y=0.009974237 ll=7 lv=0;" datatype="xsd:string" id="meta2914" property="format" xsi:type="nex:LiteralMeta"/>
      </node>
      <node about="#node2927" id="node2927" label="T_26">
        <meta content=" nh=6 nw=6 bg=0 255 0 sh=2 x=0.13573398 y=0.012508424 ll=7 lv=0;" datatype="xsd:string" id="meta2928" property="format" xsi:type="nex:LiteralMeta"/>
      </node>
      <node about="#node2933" id="node2933" label="AUS_317">
        <meta content=" nh=6 nw=6 bg=0 255 0 sh=2 x=0.12713821 y=-0.0182216 ll=7 lv=0;" datatype="xsd:string" id="meta2934" property="format" xsi:type="nex:LiteralMeta"/>
      </node>
      <node about="#node2939" id="node2939" label="ARC_10693">
        <meta content=" nh=6 nw=6 bg=0 255 0 sh=2 x=0.12579836 y=-0.021548184 ll=7 lv=0;" datatype="xsd:string" id="meta2940" property="format" xsi:type="nex:LiteralMeta"/>
      </node>
      <node about="#node2945" id="node2945">
        <meta content=" x=0.120745264 y=-0.040635627;" datatype="xsd:string" id="meta2946" property="format" xsi:type="nex:LiteralMeta"/>
      </node>
      <node about="#node2947" id="node2947" label="AUS_353">
        <meta content=" nh=6 nw=6 sh=2 x=0.12658848 y=-0.013501145 ll=7 lv=0;" datatype="xsd:string" id="meta2948" property="format" xsi:type="nex:LiteralMeta"/>
      </node>
      <node about="#node2949" id="node2949">
        <meta content=" x=0.12169443 y=-0.03545962;" datatype="xsd:string" id="meta2950" property="format" xsi:type="nex:LiteralMeta"/>
      </node>
      <node about="#node2951" id="node2951">
        <meta content=" x=0.12314172 y=-0.027831929;" datatype="xsd:string" id="meta2952" property="format" xsi:type="nex:LiteralMeta"/>
      </node>
      <node about="#node2953" id="node2953" label="KAILAS">
        <meta content=" nh=6 nw=6 sh=2 x=0.13414454 y=0.026500374 ll=7 lv=0;" datatype="xsd:string" id="meta2954" property="format" xsi:type="nex:LiteralMeta"/>
      </node>
      <node about="#node2955" id="node2955">
        <meta content=" x=0.12505412 y=-0.017403226;" datatype="xsd:string" id="meta2956" property="format" xsi:type="nex:LiteralMeta"/>
      </node>
      <node about="#node2957" id="node2957" label="LALI_BORO">
        <meta content=" nh=6 nw=6 sh=2 x=0.13572954 y=0.038859848 ll=7 lv=0;" datatype="xsd:string" id="meta2958" property="format" xsi:type="nex:LiteralMeta"/>
      </node>
      <node about="#node2959" id="node2959" label="SONALI_BORO">
        <meta content=" nh=6 nw=6 sh=2 x=0.13398348 y=0.033036184 ll=7 lv=0;" datatype="xsd:string" id="meta2960" property="format" xsi:type="nex:LiteralMeta"/>
      </node>
      <node about="#node2969" id="node2969" label="BAWOI">
        <meta content=" nh=6 nw=6 sh=2 x=0.12693846 y=-0.003557145 ll=7 lv=0;" datatype="xsd:string" id="meta2970" property="format" xsi:type="nex:LiteralMeta"/>
      </node>
      <node about="#node2987" id="node2987">
        <meta content=" x=0.118327044 y=-0.04517398;" datatype="xsd:string" id="meta2988" property="format" xsi:type="nex:LiteralMeta"/>
      </node>
      <node about="#node2989" id="node2989">
        <meta content=" x=0.11828361 y=-0.0445021;" datatype="xsd:string" id="meta2990" property="format" xsi:type="nex:LiteralMeta"/>
      </node>
      <node about="#node2991" id="node2991">
        <meta content=" x=0.11830474 y=-0.04221135;" datatype="xsd:string" id="meta2992" property="format" xsi:type="nex:LiteralMeta"/>
      </node>
      <node about="#node2993" id="node2993">
        <meta content=" x=0.11836957 y=-0.040589724;" datatype="xsd:string" id="meta2994" property="format" xsi:type="nex:LiteralMeta"/>
      </node>
      <node about="#node2995" id="node2995">
        <meta content=" x=0.11853739 y=-0.03822009;" datatype="xsd:string" id="meta2996" property="format" xsi:type="nex:LiteralMeta"/>
      </node>
      <node about="#node2997" id="node2997">
        <meta content=" x=0.11900839 y=-0.032103255;" datatype="xsd:string" id="meta2998" property="format" xsi:type="nex:LiteralMeta"/>
      </node>
      <node about="#node2999" id="node2999">
        <meta content=" x=0.1191295 y=-0.030748248;" datatype="xsd:string" id="meta3000" property="format" xsi:type="nex:LiteralMeta"/>
      </node>
      <node about="#node3001" id="node3001">
        <meta content=" x=0.11966599 y=-0.025477773;" datatype="xsd:string" id="meta3002" property="format" xsi:type="nex:LiteralMeta"/>
      </node>
      <node about="#node3003" id="node3003">
        <meta content=" x=0.11977894 y=-0.024431974;" datatype="xsd:string" id="meta3004" property="format" xsi:type="nex:LiteralMeta"/>
      </node>
      <node about="#node3005" id="node3005">
        <meta content=" x=0.11996167 y=-0.022832297;" datatype="xsd:string" id="meta3006" property="format" xsi:type="nex:LiteralMeta"/>
      </node>
      <node about="#node3007" id="node3007">
        <meta content=" x=0.120663375 y=-0.018009245;" datatype="xsd:string" id="meta3008" property="format" xsi:type="nex:LiteralMeta"/>
      </node>
      <node about="#node3009" id="node3009" label="ATLAI">
        <meta content=" nh=6 nw=6 bg=0 255 0 sh=2 x=0.120663375 y=-0.018009245 ll=7 lv=0;" datatype="xsd:string" id="meta3010" property="format" xsi:type="nex:LiteralMeta"/>
      </node>
      <node about="#node3011" id="node3011" label="DA_4">
        <meta content=" nh=6 nw=6 bg=0 255 0 sh=2 x=0.120663375 y=-0.018009245 ll=7 lv=0;" datatype="xsd:string" id="meta3012" property="format" xsi:type="nex:LiteralMeta"/>
      </node>
      <node about="#node3017" id="node3017">
        <meta content=" x=0.12042346 y=-0.0182956;" datatype="xsd:string" id="meta3018" property="format" xsi:type="nex:LiteralMeta"/>
      </node>
      <node about="#node3019" id="node3019" label="AUS_385">
        <meta content=" nh=6 nw=6 bg=0 255 0 sh=2 x=0.121002756 y=-0.0137235625 ll=7 lv=0;" datatype="xsd:string" id="meta3020" property="format" xsi:type="nex:LiteralMeta"/>
      </node>
      <node about="#node3021" id="node3021">
        <meta content=" x=0.12043377 y=-0.018187704;" datatype="xsd:string" id="meta3022" property="format" xsi:type="nex:LiteralMeta"/>
      </node>
      <node about="#node3023" id="node3023">
        <meta content=" x=0.12043377 y=-0.018187704;" datatype="xsd:string" id="meta3024" property="format" xsi:type="nex:LiteralMeta"/>
      </node>
      <node about="#node3025" id="node3025" label="AUS_387">
        <meta content=" nh=6 nw=6 bg=0 255 0 sh=2 x=0.12043377 y=-0.018187704 ll=7 lv=0;" datatype="xsd:string" id="meta3026" property="format" xsi:type="nex:LiteralMeta"/>
      </node>
      <node about="#node3027" id="node3027" label="AUS_415">
        <meta content=" nh=6 nw=6 bg=0 255 0 sh=2 x=0.12043377 y=-0.018187704 ll=7 lv=0;" datatype="xsd:string" id="meta3028" property="format" xsi:type="nex:LiteralMeta"/>
      </node>
      <node about="#node3033" id="node3033">
        <meta content=" x=0.12043377 y=-0.018187704;" datatype="xsd:string" id="meta3034" property="format" xsi:type="nex:LiteralMeta"/>
      </node>
      <node about="#node3035" id="node3035" label="AUS_441">
        <meta content=" nh=6 nw=6 bg=0 255 0 sh=2 x=0.12043377 y=-0.018187704 ll=7 lv=0;" datatype="xsd:string" id="meta3036" property="format" xsi:type="nex:LiteralMeta"/>
      </node>
      <node about="#node3037" id="node3037" label="SURJAMKUHI">
        <meta content=" nh=6 nw=6 bg=0 255 0 sh=2 x=0.12043377 y=-0.018187704 ll=7 lv=0;" datatype="xsd:string" id="meta3038" property="format" xsi:type="nex:LiteralMeta"/>
      </node>
      <node about="#node3055" id="node3055" label="AUS_417">
        <meta content=" nh=6 nw=6 bg=0 255 0 sh=2 x=0.11997936 y=-0.021331545 ll=7 lv=0;" datatype="xsd:string" id="meta3056" property="format" xsi:type="nex:LiteralMeta"/>
      </node>
      <node about="#node3061" id="node3061" label="AUS_127">
        <meta content=" nh=6 nw=6 bg=0 255 0 sh=2 x=0.12010381 y=-0.017107124 ll=7 lv=0;" datatype="xsd:string" id="meta3062" property="format" xsi:type="nex:LiteralMeta"/>
      </node>
      <node about="#node3067" id="node3067">
        <meta content=" x=0.12050023 y=0.009774076;" datatype="xsd:string" id="meta3068" property="format" xsi:type="nex:LiteralMeta"/>
      </node>
      <node about="#node3069" id="node3069" label="AUS_100">
        <meta content=" nh=6 nw=6 bg=0 255 0 sh=2 x=0.12297227 y=0.07160158 ll=6 lv=0;" datatype="xsd:string" id="meta3070" property="format" xsi:type="nex:LiteralMeta"/>
      </node>
      <node about="#node3071" id="node3071" label="AUS_105">
        <meta content=" nh=6 nw=6 bg=0 255 0 sh=2 x=0.121267736 y=0.03750916 ll=7 lv=0;" datatype="xsd:string" id="meta3072" property="format" xsi:type="nex:LiteralMeta"/>
      </node>
      <node about="#node3081" id="node3081">
        <meta content=" x=0.11911071 y=-0.021008328;" datatype="xsd:string" id="meta3082" property="format" xsi:type="nex:LiteralMeta"/>
      </node>
      <node about="#node3083" id="node3083" label="AUS_411">
        <meta content=" nh=6 nw=6 bg=0 255 0 sh=2 x=0.11911071 y=-0.021008328 ll=7 lv=0;" datatype="xsd:string" id="meta3084" property="format" xsi:type="nex:LiteralMeta"/>
      </node>
      <node about="#node3085" id="node3085" label="AUS_412">
        <meta content=" nh=6 nw=6 bg=0 255 0 sh=2 x=0.11911071 y=-0.021008328 ll=7 lv=0;" datatype="xsd:string" id="meta3086" property="format" xsi:type="nex:LiteralMeta"/>
      </node>
      <node about="#node3095" id="node3095" label="AUS_357">
        <meta content=" nh=6 nw=6 bg=0 255 0 sh=2 x=0.118346564 y=-0.017528068 ll=7 lv=0;" datatype="xsd:string" id="meta3096" property="format" xsi:type="nex:LiteralMeta"/>
      </node>
      <node about="#node3101" id="node3101">
        <meta content=" x=0.118198805 y=-0.036888752;" datatype="xsd:string" id="meta3102" property="format" xsi:type="nex:LiteralMeta"/>
      </node>
      <node about="#node3103" id="node3103">
        <meta content=" x=0.11785373 y=-0.024419125;" datatype="xsd:string" id="meta3104" property="format" xsi:type="nex:LiteralMeta"/>
      </node>
      <node about="#node3105" id="node3105" label="AUS_138">
        <meta content=" nh=6 nw=6 bg=0 255 0 sh=2 x=0.117696375 y=-0.017107148 ll=7 lv=0;" datatype="xsd:string" id="meta3106" property="format" xsi:type="nex:LiteralMeta"/>
      </node>
      <node about="#node3107" id="node3107" label="DJ_53">
        <meta content=" nh=6 nw=6 bg=0 255 0 sh=2 x=0.11746311 y=-0.01287143 ll=7 lv=0;" datatype="xsd:string" id="meta3108" property="format" xsi:type="nex:LiteralMeta"/>
      </node>
      <node about="#node3113" id="node3113">
        <meta content=" x=0.1178256 y=-0.030506114;" datatype="xsd:string" id="meta3114" property="format" xsi:type="nex:LiteralMeta"/>
      </node>
      <node about="#node3115" id="node3115" label="AUS_277">
        <meta content=" nh=6 nw=6 bg=0 255 0 sh=2 x=0.11721565 y=-0.017287279 ll=7 lv=0;" datatype="xsd:string" id="meta3116" property="format" xsi:type="nex:LiteralMeta"/>
      </node>
      <node about="#node3117" id="node3117">
        <meta content=" x=0.11746209 y=-0.024882851;" datatype="xsd:string" id="meta3118" property="format" xsi:type="nex:LiteralMeta"/>
      </node>
      <node about="#node3119" id="node3119" label="CTG_1516">
        <meta content=" nh=6 nw=6 bg=0 255 0 sh=2 x=0.11746209 y=-0.024882851 ll=7 lv=0;" datatype="xsd:string" id="meta3120" property="format" xsi:type="nex:LiteralMeta"/>
      </node>
      <node about="#node3121" id="node3121" label="DM_59">
        <meta content=" nh=6 nw=6 bg=0 255 0 sh=2 x=0.11746209 y=-0.024882851 ll=7 lv=0;" datatype="xsd:string" id="meta3122" property="format" xsi:type="nex:LiteralMeta"/>
      </node>
      <node about="#node3139" id="node3139">
        <meta content=" x=0.117874555 y=-0.03822838;" datatype="xsd:string" id="meta3140" property="format" xsi:type="nex:LiteralMeta"/>
      </node>
      <node about="#node3141" id="node3141" label="AUS_152">
        <meta content=" nh=6 nw=6 bg=0 255 0 sh=2 x=0.11678563 y=-0.025138497 ll=7 lv=0;" datatype="xsd:string" id="meta3142" property="format" xsi:type="nex:LiteralMeta"/>
      </node>
      <node about="#node3143" id="node3143">
        <meta content=" x=0.117491595 y=-0.034875885;" datatype="xsd:string" id="meta3144" property="format" xsi:type="nex:LiteralMeta"/>
      </node>
      <node about="#node3145" id="node3145" label="AUS_321">
        <meta content=" nh=6 nw=6 bg=0 255 0 sh=2 x=0.11528959 y=-0.011838081 ll=7 lv=0;" datatype="xsd:string" id="meta3146" property="format" xsi:type="nex:LiteralMeta"/>
      </node>
      <node about="#node3147" id="node3147">
        <meta content=" x=0.11631044 y=-0.02507065;" datatype="xsd:string" id="meta3148" property="format" xsi:type="nex:LiteralMeta"/>
      </node>
      <node about="#node3149" id="node3149">
        <meta content=" x=0.114458345 y=-0.008856889;" datatype="xsd:string" id="meta3150" property="format" xsi:type="nex:LiteralMeta"/>
      </node>
      <node about="#node3151" id="node3151" label="AUS_452">
        <meta content=" nh=6 nw=6 bg=0 255 0 sh=2 x=0.114458345 y=-0.008856889 ll=7 lv=0;" datatype="xsd:string" id="meta3152" property="format" xsi:type="nex:LiteralMeta"/>
      </node>
      <node about="#node3153" id="node3153" label="AUS_462">
        <meta content=" nh=6 nw=6 bg=0 255 0 sh=2 x=0.114458345 y=-0.008856889 ll=7 lv=0;" datatype="xsd:string" id="meta3154" property="format" xsi:type="nex:LiteralMeta"/>
      </node>
      <node about="#node3159" id="node3159" label="AUS_453">
        <meta content=" nh=6 nw=6 bg=0 255 0 sh=2 x=0.11224445 y=0.005510836 ll=7 lv=0;" datatype="xsd:string" id="meta3160" property="format" xsi:type="nex:LiteralMeta"/>
      </node>
      <node about="#node3177" id="node3177">
        <meta content=" x=0.11753335 y=-0.041018046;" datatype="xsd:string" id="meta3178" property="format" xsi:type="nex:LiteralMeta"/>
      </node>
      <node about="#node3179" id="node3179">
        <meta content=" x=0.11667182 y=-0.036151566;" datatype="xsd:string" id="meta3180" property="format" xsi:type="nex:LiteralMeta"/>
      </node>
      <node about="#node3181" id="node3181">
        <meta content=" x=0.116220765 y=-0.033298016;" datatype="xsd:string" id="meta3182" property="format" xsi:type="nex:LiteralMeta"/>
      </node>
      <node about="#node3183" id="node3183" label="AUS_22">
        <meta content=" nh=6 nw=6 bg=0 255 0 sh=2 x=0.11111067 y=0.0018252961 ll=7 lv=0;" datatype="xsd:string" id="meta3184" property="format" xsi:type="nex:LiteralMeta"/>
      </node>
      <node about="#node3185" id="node3185">
        <meta content=" x=0.11279662 y=-0.012466966;" datatype="xsd:string" id="meta3186" property="format" xsi:type="nex:LiteralMeta"/>
      </node>
      <node about="#node3187" id="node3187" label="DM_56">
        <meta content=" nh=6 nw=6 bg=0 255 0 sh=2 x=0.11279662 y=-0.012466966 ll=7 lv=0;" datatype="xsd:string" id="meta3188" property="format" xsi:type="nex:LiteralMeta"/>
      </node>
      <node about="#node3189" id="node3189" label="DV_123">
        <meta content=" nh=6 nw=6 bg=0 255 0 sh=2 x=0.11279662 y=-0.012466966 ll=7 lv=0;" datatype="xsd:string" id="meta3190" property="format" xsi:type="nex:LiteralMeta"/>
      </node>
      <node about="#node3199" id="node3199">
        <meta content=" x=0.115412235 y=-0.029728936;" datatype="xsd:string" id="meta3200" property="format" xsi:type="nex:LiteralMeta"/>
      </node>
      <node about="#node3201" id="node3201">
        <meta content=" x=0.11389951 y=-0.021756351;" datatype="xsd:string" id="meta3202" property="format" xsi:type="nex:LiteralMeta"/>
      </node>
      <node about="#node3203" id="node3203" label="AUS_28">
        <meta content=" nh=6 nw=6 bg=0 255 0 sh=2 x=0.11389951 y=-0.021756351 ll=7 lv=0;" datatype="xsd:string" id="meta3204" property="format" xsi:type="nex:LiteralMeta"/>
      </node>
      <node about="#node3205" id="node3205" label="AUS_42">
        <meta content=" nh=6 nw=6 bg=0 255 0 sh=2 x=0.11389951 y=-0.021756351 ll=7 lv=0;" datatype="xsd:string" id="meta3206" property="format" xsi:type="nex:LiteralMeta"/>
      </node>
      <node about="#node3211" id="node3211" label="SHAMLA_MEGHI">
        <meta content=" nh=6 nw=6 bg=0 255 0 sh=2 x=0.11417783 y=-0.023820393 ll=7 lv=0;" datatype="xsd:string" id="meta3212" property="format" xsi:type="nex:LiteralMeta"/>
      </node>
      <node about="#node3221" id="node3221">
        <meta content=" x=0.11664439 y=-0.037521914;" datatype="xsd:string" id="meta3222" property="format" xsi:type="nex:LiteralMeta"/>
      </node>
      <node about="#node3223" id="node3223">
        <meta content=" x=0.11549546 y=-0.032884117;" datatype="xsd:string" id="meta3224" property="format" xsi:type="nex:LiteralMeta"/>
      </node>
      <node about="#node3225" id="node3225">
        <meta content=" x=0.11410034 y=-0.026940366;" datatype="xsd:string" id="meta3226" property="format" xsi:type="nex:LiteralMeta"/>
      </node>
      <node about="#node3227" id="node3227" label="AUS_63">
        <meta content=" nh=6 nw=6 bg=0 255 0 sh=2 x=0.112375855 y=-0.01916488 ll=7 lv=0;" datatype="xsd:string" id="meta3228" property="format" xsi:type="nex:LiteralMeta"/>
      </node>
      <node about="#node3229" id="node3229">
        <meta content=" x=0.11154356 y=-0.016340874;" datatype="xsd:string" id="meta3230" property="format" xsi:type="nex:LiteralMeta"/>
      </node>
      <node about="#node3231" id="node3231" label="DA_12">
        <meta content=" nh=6 nw=6 bg=0 255 0 sh=2 x=0.11154356 y=-0.016340874 ll=7 lv=0;" datatype="xsd:string" id="meta3232" property="format" xsi:type="nex:LiteralMeta"/>
      </node>
      <node about="#node3233" id="node3233" label="PAN_BORA">
        <meta content=" nh=6 nw=6 bg=0 255 0 sh=2 x=0.11154356 y=-0.016340874 ll=7 lv=0;" datatype="xsd:string" id="meta3234" property="format" xsi:type="nex:LiteralMeta"/>
      </node>
      <node about="#node3243" id="node3243">
        <meta content=" x=0.113417074 y=-0.025111541;" datatype="xsd:string" id="meta3244" property="format" xsi:type="nex:LiteralMeta"/>
      </node>
      <node about="#node3245" id="node3245" label="AUS_280">
        <meta content=" nh=6 nw=6 bg=0 255 0 sh=2 x=0.113417074 y=-0.025111541 ll=7 lv=0;" datatype="xsd:string" id="meta3246" property="format" xsi:type="nex:LiteralMeta"/>
      </node>
      <node about="#node3247" id="node3247" label="DV_118">
        <meta content=" nh=6 nw=6 bg=0 255 0 sh=2 x=0.113417074 y=-0.025111541 ll=7 lv=0;" datatype="xsd:string" id="meta3248" property="format" xsi:type="nex:LiteralMeta"/>
      </node>
      <node about="#node3257" id="node3257" label="AUS_323">
        <meta content=" nh=6 nw=6 bg=0 255 0 sh=2 x=0.11080069 y=-0.017179217 ll=7 lv=0;" datatype="xsd:string" id="meta3258" property="format" xsi:type="nex:LiteralMeta"/>
      </node>
      <node about="#node3271" id="node3271">
        <meta content=" x=0.11732218 y=-0.042229846;" datatype="xsd:string" id="meta3272" property="format" xsi:type="nex:LiteralMeta"/>
      </node>
      <node about="#node3273" id="node3273" label="AUS_31">
        <meta content=" nh=6 nw=6 bg=0 255 0 sh=2 x=0.10965608 y=-0.016729021 ll=7 lv=0;" datatype="xsd:string" id="meta3274" property="format" xsi:type="nex:LiteralMeta"/>
      </node>
      <node about="#node3275" id="node3275">
        <meta content=" x=0.11701417 y=-0.041345257;" datatype="xsd:string" id="meta3276" property="format" xsi:type="nex:LiteralMeta"/>
      </node>
      <node about="#node3277" id="node3277">
        <meta content=" x=0.11566029 y=-0.037213046;" datatype="xsd:string" id="meta3278" property="format" xsi:type="nex:LiteralMeta"/>
      </node>
      <node about="#node3279" id="node3279">
        <meta content=" x=0.11421734 y=-0.032715738;" datatype="xsd:string" id="meta3280" property="format" xsi:type="nex:LiteralMeta"/>
      </node>
      <node about="#node3281" id="node3281" label="AUS_263">
        <meta content=" nh=6 nw=6 sh=2 x=0.10079328 y=0.010025326 ll=7 lv=0;" datatype="xsd:string" id="meta3282" property="format" xsi:type="nex:LiteralMeta"/>
      </node>
      <node about="#node3283" id="node3283" label="CHANDRA_KANA">
        <meta content=" nh=6 nw=6 sh=2 x=0.09732416 y=0.018844347 ll=7 lv=0;" datatype="xsd:string" id="meta3284" property="format" xsi:type="nex:LiteralMeta"/>
      </node>
      <node about="#node3289" id="node3289" label="ARC_14915">
        <meta content=" nh=6 nw=6 bg=0 255 0 sh=2 x=0.10956763 y=-0.01936236 ll=7 lv=0;" datatype="xsd:string" id="meta3290" property="format" xsi:type="nex:LiteralMeta"/>
      </node>
      <node about="#node3295" id="node3295">
        <meta content=" x=0.1139268 y=-0.032978553;" datatype="xsd:string" id="meta3296" property="format" xsi:type="nex:LiteralMeta"/>
      </node>
      <node about="#node3297" id="node3297">
        <meta content=" x=0.11363477 y=-0.03217193;" datatype="xsd:string" id="meta3298" property="format" xsi:type="nex:LiteralMeta"/>
      </node>
      <node about="#node3299" id="node3299" label="JATI_AUS">
        <meta content=" nh=6 nw=6 sh=2 x=0.0996985 y=0.007074229 ll=7 lv=0;" datatype="xsd:string" id="meta3300" property="format" xsi:type="nex:LiteralMeta"/>
      </node>
      <node about="#node3301" id="node3301" label="PTB_30">
        <meta content=" nh=6 nw=6 bg=0 255 0 sh=2 x=0.103558 y=-0.004864115 ll=7 lv=0;" datatype="xsd:string" id="meta3302" property="format" xsi:type="nex:LiteralMeta"/>
      </node>
      <node about="#node3307" id="node3307" label="SOA_MUKHI">
        <meta content=" nh=6 nw=6 bg=0 255 0 sh=2 x=0.101579234 y=-7.429591E-4 ll=7 lv=0;" datatype="xsd:string" id="meta3308" property="format" xsi:type="nex:LiteralMeta"/>
      </node>
      <node about="#node3329" id="node3329">
        <meta content=" x=0.11535117 y=-0.043414246;" datatype="xsd:string" id="meta3330" property="format" xsi:type="nex:LiteralMeta"/>
      </node>
      <node about="#node3331" id="node3331">
        <meta content=" x=0.1130692 y=-0.037868965;" datatype="xsd:string" id="meta3332" property="format" xsi:type="nex:LiteralMeta"/>
      </node>
      <node about="#node3333" id="node3333">
        <meta content=" x=0.10924267 y=-0.02840541;" datatype="xsd:string" id="meta3334" property="format" xsi:type="nex:LiteralMeta"/>
      </node>
      <node about="#node3335" id="node3335" label="ARC_5959">
        <meta content=" nh=6 nw=6 bg=0 255 0 sh=2 x=0.096452944 y=0.003793586 ll=7 lv=0;" datatype="xsd:string" id="meta3336" property="format" xsi:type="nex:LiteralMeta"/>
      </node>
      <node about="#node3337" id="node3337" label="PADMA_SAIL">
        <meta content=" nh=6 nw=6 bg=0 255 0 sh=2 x=0.099091545 y=-0.0037377314 ll=7 lv=0;" datatype="xsd:string" id="meta3338" property="format" xsi:type="nex:LiteralMeta"/>
      </node>
      <node about="#node3343" id="node3343" label="GOUERISAIL">
        <meta content=" nh=6 nw=6 bg=0 255 0 sh=2 x=0.10043261 y=-0.008203323 ll=7 lv=0;" datatype="xsd:string" id="meta3344" property="format" xsi:type="nex:LiteralMeta"/>
      </node>
      <node about="#node3349" id="node3349">
        <meta content=" x=0.11434165 y=-0.041570958;" datatype="xsd:string" id="meta3350" property="format" xsi:type="nex:LiteralMeta"/>
      </node>
      <node about="#node3351" id="node3351">
        <meta content=" x=0.11314811 y=-0.03914993;" datatype="xsd:string" id="meta3352" property="format" xsi:type="nex:LiteralMeta"/>
      </node>
      <node about="#node3353" id="node3353">
        <meta content=" x=0.11111331 y=-0.034957632;" datatype="xsd:string" id="meta3354" property="format" xsi:type="nex:LiteralMeta"/>
      </node>
      <node about="#node3355" id="node3355">
        <meta content=" x=0.10978399 y=-0.032175433;" datatype="xsd:string" id="meta3356" property="format" xsi:type="nex:LiteralMeta"/>
      </node>
      <node about="#node3357" id="node3357">
        <meta content=" x=0.101670906 y=-0.014357577;" datatype="xsd:string" id="meta3358" property="format" xsi:type="nex:LiteralMeta"/>
      </node>
      <node about="#node3359" id="node3359">
        <meta content=" x=0.101663664 y=-0.01434141;" datatype="xsd:string" id="meta3360" property="format" xsi:type="nex:LiteralMeta"/>
      </node>
      <node about="#node3361" id="node3361" label="ARC_10372">
        <meta content=" nh=6 nw=6 bg=0 255 0 sh=2 x=0.101663664 y=-0.01434141 ll=7 lv=0;" datatype="xsd:string" id="meta3362" property="format" xsi:type="nex:LiteralMeta"/>
      </node>
      <node about="#node3363" id="node3363" label="HABIGANJ_BORO_2">
        <meta content=" nh=6 nw=6 bg=0 255 0 sh=2 x=0.101663664 y=-0.01434141 ll=7 lv=0;" datatype="xsd:string" id="meta3364" property="format" xsi:type="nex:LiteralMeta"/>
      </node>
      <node about="#node3369" id="node3369" label="DD_62">
        <meta content=" nh=6 nw=6 bg=0 255 0 sh=2 x=0.0996711 y=-0.010105059 ll=7 lv=0;" datatype="xsd:string" id="meta3370" property="format" xsi:type="nex:LiteralMeta"/>
      </node>
      <node about="#node3375" id="node3375">
        <meta content=" x=0.1079902 y=-0.028592512;" datatype="xsd:string" id="meta3376" property="format" xsi:type="nex:LiteralMeta"/>
      </node>
      <node about="#node3377" id="node3377">
        <meta content=" x=0.10643495 y=-0.025437761;" datatype="xsd:string" id="meta3378" property="format" xsi:type="nex:LiteralMeta"/>
      </node>
      <node about="#node3379" id="node3379" label="AUS_99">
        <meta content=" nh=6 nw=6 bg=0 255 0 sh=2 x=0.10000469 y=-0.012189527 ll=7 lv=0;" datatype="xsd:string" id="meta3380" property="format" xsi:type="nex:LiteralMeta"/>
      </node>
      <node about="#node3381" id="node3381" label="AUS_125">
        <meta content=" nh=6 nw=6 sh=2 x=0.098245725 y=-0.009080628 ll=7 lv=0;" datatype="xsd:string" id="meta3382" property="format" xsi:type="nex:LiteralMeta"/>
      </node>
      <node about="#node3387" id="node3387" label="AUS_141">
        <meta content=" nh=6 nw=6 bg=0 255 0 sh=2 x=0.10527657 y=-0.023334822 ll=7 lv=0;" datatype="xsd:string" id="meta3388" property="format" xsi:type="nex:LiteralMeta"/>
      </node>
      <node about="#node3397" id="node3397" label="ARC_14950">
        <meta content=" nh=6 nw=6 sh=2 x=0.096503966 y=-0.007485981 ll=7 lv=0;" datatype="xsd:string" id="meta3398" property="format" xsi:type="nex:LiteralMeta"/>
      </node>
      <node about="#node3403" id="node3403" label="AUSMERI">
        <meta content=" nh=6 nw=6 sh=2 x=0.10122524 y=-0.017379949 ll=7 lv=0;" datatype="xsd:string" id="meta3404" property="format" xsi:type="nex:LiteralMeta"/>
      </node>
      <node about="#node3409" id="node3409">
        <meta content=" x=0.10718786 y=-0.029909115;" datatype="xsd:string" id="meta3410" property="format" xsi:type="nex:LiteralMeta"/>
      </node>
      <node about="#node3411" id="node3411">
        <meta content=" x=0.10195575 y=-0.021261076;" datatype="xsd:string" id="meta3412" property="format" xsi:type="nex:LiteralMeta"/>
      </node>
      <node about="#node3413" id="node3413">
        <meta content=" x=0.09816712 y=-0.014911117;" datatype="xsd:string" id="meta3414" property="format" xsi:type="nex:LiteralMeta"/>
      </node>
      <node about="#node3415" id="node3415">
        <meta content=" x=0.09589536 y=-0.011049755;" datatype="xsd:string" id="meta3416" property="format" xsi:type="nex:LiteralMeta"/>
      </node>
      <node about="#node3417" id="node3417">
        <meta content=" x=0.091579355 y=-0.003502959;" datatype="xsd:string" id="meta3418" property="format" xsi:type="nex:LiteralMeta"/>
      </node>
      <node about="#node3419" id="node3419" label="AUS_66">
        <meta content=" nh=6 nw=6 bg=0 255 0 sh=2 x=0.08961228 y=-1.3798864E-5 ll=7 lv=0;" datatype="xsd:string" id="meta3420" property="format" xsi:type="nex:LiteralMeta"/>
      </node>
      <node about="#node3421" id="node3421" label="AUS_130">
        <meta content=" nh=6 nw=6 bg=0 255 0 sh=2 x=0.09122233 y=-0.0028874828 ll=7 lv=0;" datatype="xsd:string" id="meta3422" property="format" xsi:type="nex:LiteralMeta"/>
      </node>
      <node about="#node3427" id="node3427">
        <meta content=" x=0.09307051 y=-0.0063806213;" datatype="xsd:string" id="meta3428" property="format" xsi:type="nex:LiteralMeta"/>
      </node>
      <node about="#node3429" id="node3429" label="AUS_68">
        <meta content=" nh=6 nw=6 bg=0 255 0 sh=2 x=0.09307051 y=-0.0063806213 ll=7 lv=0;" datatype="xsd:string" id="meta3430" property="format" xsi:type="nex:LiteralMeta"/>
      </node>
      <node about="#node3431" id="node3431" label="AUS_208">
        <meta content=" nh=6 nw=6 bg=0 255 0 sh=2 x=0.09307051 y=-0.0063806213 ll=7 lv=0;" datatype="xsd:string" id="meta3432" property="format" xsi:type="nex:LiteralMeta"/>
      </node>
      <node about="#node3441" id="node3441" label="BIR_CONA">
        <meta content=" nh=6 nw=6 bg=0 255 0 sh=2 x=0.09049358 y=-0.0027403138 ll=7 lv=0;" datatype="xsd:string" id="meta3442" property="format" xsi:type="nex:LiteralMeta"/>
      </node>
      <node about="#node3447" id="node3447" label="AUS_136">
        <meta content=" nh=6 nw=6 bg=0 255 0 sh=2 x=0.091870725 y=-0.0056931144 ll=7 lv=0;" datatype="xsd:string" id="meta3448" property="format" xsi:type="nex:LiteralMeta"/>
      </node>
      <node about="#node3453" id="node3453" label="ARC_14935">
        <meta content=" nh=6 nw=6 bg=0 255 0 sh=2 x=0.09841527 y=-0.01672525 ll=7 lv=0;" datatype="xsd:string" id="meta3454" property="format" xsi:type="nex:LiteralMeta"/>
      </node>
      <node about="#node3471" id="node3471">
        <meta content=" x=0.10837608 y=-0.03798653;" datatype="xsd:string" id="meta3472" property="format" xsi:type="nex:LiteralMeta"/>
      </node>
      <node about="#node3473" id="node3473">
        <meta content=" x=0.10624514 y=-0.03524596;" datatype="xsd:string" id="meta3474" property="format" xsi:type="nex:LiteralMeta"/>
      </node>
      <node about="#node3475" id="node3475">
        <meta content=" x=0.10314192 y=-0.031045752;" datatype="xsd:string" id="meta3476" property="format" xsi:type="nex:LiteralMeta"/>
      </node>
      <node about="#node3477" id="node3477">
        <meta content=" x=0.09822464 y=-0.02412677;" datatype="xsd:string" id="meta3478" property="format" xsi:type="nex:LiteralMeta"/>
      </node>
      <node about="#node3479" id="node3479" label="ANJANI">
        <meta content=" nh=6 nw=6 sh=2 x=0.08772105 y=-0.008754695 ll=7 lv=0;" datatype="xsd:string" id="meta3480" property="format" xsi:type="nex:LiteralMeta"/>
      </node>
      <node about="#node3481" id="node3481">
        <meta content=" x=0.092566304 y=-0.016267834;" datatype="xsd:string" id="meta3482" property="format" xsi:type="nex:LiteralMeta"/>
      </node>
      <node about="#node3483" id="node3483" label="N_32">
        <meta content=" nh=6 nw=6 bg=0 255 0 sh=2 x=0.082961775 y=-0.0025760406 ll=7 lv=0;" datatype="xsd:string" id="meta3484" property="format" xsi:type="nex:LiteralMeta"/>
      </node>
      <node about="#node3485" id="node3485">
        <meta content=" x=0.08852366 y=-0.0107251415;" datatype="xsd:string" id="meta3486" property="format" xsi:type="nex:LiteralMeta"/>
      </node>
      <node about="#node3487" id="node3487" label="RAJBHOG">
        <meta content=" nh=6 nw=6 bg=0 255 0 sh=2 x=0.0882902 y=-0.010400889 ll=7 lv=0;" datatype="xsd:string" id="meta3488" property="format" xsi:type="nex:LiteralMeta"/>
      </node>
      <node about="#node3489" id="node3489" label="N_22">
        <meta content=" nh=6 nw=6 bg=0 255 0 sh=2 x=0.0859581 y=-0.007252661 ll=7 lv=0;" datatype="xsd:string" id="meta3490" property="format" xsi:type="nex:LiteralMeta"/>
      </node>
      <node about="#node3503" id="node3503">
        <meta content=" x=0.09170363 y=-0.016335117;" datatype="xsd:string" id="meta3504" property="format" xsi:type="nex:LiteralMeta"/>
      </node>
      <node about="#node3505" id="node3505" label="T_1_IRGC_117902">
        <meta content=" nh=6 nw=6 bg=0 255 0 sh=2 x=0.090409175 y=-0.014627408 ll=7 lv=0;" datatype="xsd:string" id="meta3506" property="format" xsi:type="nex:LiteralMeta"/>
      </node>
      <node about="#node3507" id="node3507">
        <meta content=" x=0.0901111 y=-0.014312761;" datatype="xsd:string" id="meta3508" property="format" xsi:type="nex:LiteralMeta"/>
      </node>
      <node about="#node3509" id="node3509" label="NP_97">
        <meta content=" nh=6 nw=6 bg=0 255 0 sh=2 x=0.0901111 y=-0.014312761 ll=7 lv=0;" datatype="xsd:string" id="meta3510" property="format" xsi:type="nex:LiteralMeta"/>
      </node>
      <node about="#node3511" id="node3511" label="POLMAN">
        <meta content=" nh=6 nw=6 bg=0 255 0 sh=2 x=0.0901111 y=-0.014312761 ll=7 lv=0;" datatype="xsd:string" id="meta3512" property="format" xsi:type="nex:LiteralMeta"/>
      </node>
      <node about="#node3525" id="node3525">
        <meta content=" x=0.09321553 y=-0.01989973;" datatype="xsd:string" id="meta3526" property="format" xsi:type="nex:LiteralMeta"/>
      </node>
      <node about="#node3527" id="node3527">
        <meta content=" x=0.09212258 y=-0.018596292;" datatype="xsd:string" id="meta3528" property="format" xsi:type="nex:LiteralMeta"/>
      </node>
      <node about="#node3529" id="node3529">
        <meta content=" x=0.08627866 y=-0.011539283;" datatype="xsd:string" id="meta3530" property="format" xsi:type="nex:LiteralMeta"/>
      </node>
      <node about="#node3531" id="node3531" label="KARKATI_87">
        <meta content=" nh=6 nw=6 sh=2 x=0.08627866 y=-0.011539283 ll=7 lv=0;" datatype="xsd:string" id="meta3532" property="format" xsi:type="nex:LiteralMeta"/>
      </node>
      <node about="#node3533" id="node3533" label="JHONA_349">
        <meta content=" nh=6 nw=6 sh=2 x=0.08627866 y=-0.011539283 ll=7 lv=0;" datatype="xsd:string" id="meta3534" property="format" xsi:type="nex:LiteralMeta"/>
      </node>
      <node about="#node3539" id="node3539" label="SAFED">
        <meta content=" nh=6 nw=6 sh=2 x=0.08579567 y=-0.011236668 ll=7 lv=0;" datatype="xsd:string" id="meta3540" property="format" xsi:type="nex:LiteralMeta"/>
      </node>
      <node about="#node3545" id="node3545" label="P_79">
        <meta content=" nh=6 nw=6 bg=0 255 0 sh=2 x=0.08654337 y=-0.012328828 ll=7 lv=0;" datatype="xsd:string" id="meta3546" property="format" xsi:type="nex:LiteralMeta"/>
      </node>
      <node about="#node3555" id="node3555">
        <meta content=" x=0.10734708 y=-0.036941595;" datatype="xsd:string" id="meta3556" property="format" xsi:type="nex:LiteralMeta"/>
      </node>
      <node about="#node3557" id="node3557">
        <meta content=" x=0.10603624 y=-0.0355773;" datatype="xsd:string" id="meta3558" property="format" xsi:type="nex:LiteralMeta"/>
      </node>
      <node about="#node3559" id="node3559">
        <meta content=" x=0.101611994 y=-0.030915596;" datatype="xsd:string" id="meta3560" property="format" xsi:type="nex:LiteralMeta"/>
      </node>
      <node about="#node3561" id="node3561">
        <meta content=" x=0.09354886 y=-0.022314405;" datatype="xsd:string" id="meta3562" property="format" xsi:type="nex:LiteralMeta"/>
      </node>
      <node about="#node3563" id="node3563">
        <meta content=" x=0.068212666 y=0.0053873863;" datatype="xsd:string" id="meta3564" property="format" xsi:type="nex:LiteralMeta"/>
      </node>
      <node about="#node3565" id="node3565" label="BAUSPHR">
        <meta content=" nh=6 nw=6 bg=0 255 0 sh=2 x=0.068212666 y=0.0053873863 ll=7 lv=0;" datatype="xsd:string" id="meta3566" property="format" xsi:type="nex:LiteralMeta"/>
      </node>
      <node about="#node3567" id="node3567" label="T_1_IRGC_74">
        <meta content=" nh=6 nw=6 bg=0 255 0 sh=2 x=0.068212666 y=0.0053873863 ll=7 lv=0;" datatype="xsd:string" id="meta3568" property="format" xsi:type="nex:LiteralMeta"/>
      </node>
      <node about="#node3573" id="node3573">
        <meta content=" x=0.07707317 y=-0.005166807;" datatype="xsd:string" id="meta3574" property="format" xsi:type="nex:LiteralMeta"/>
      </node>
      <node about="#node3575" id="node3575" label="DNJ_140">
        <meta content=" nh=6 nw=6 bg=0 255 0 sh=2 x=0.07707317 y=-0.005166807 ll=7 lv=0;" datatype="xsd:string" id="meta3576" property="format" xsi:type="nex:LiteralMeta"/>
      </node>
      <node about="#node3577" id="node3577" label="DNJ_140_PI_403224">
        <meta content=" nh=6 nw=6 bg=0 255 0 sh=2 x=0.07707317 y=-0.005166807 ll=7 lv=0;" datatype="xsd:string" id="meta3578" property="format" xsi:type="nex:LiteralMeta"/>
      </node>
      <node about="#node3587" id="node3587" label="T_65">
        <meta content=" nh=6 nw=6 sh=2 x=0.0866237 y=-0.01588116 ll=7 lv=0;" datatype="xsd:string" id="meta3588" property="format" xsi:type="nex:LiteralMeta"/>
      </node>
      <node about="#node3593" id="node3593" label="ZIRI">
        <meta content=" nh=6 nw=6 sh=2 x=0.087031715 y=-0.016977374 ll=7 lv=0;" datatype="xsd:string" id="meta3594" property="format" xsi:type="nex:LiteralMeta"/>
      </node>
      <node about="#node3599" id="node3599">
        <meta content=" x=0.09199544 y=-0.022461379;" datatype="xsd:string" id="meta3600" property="format" xsi:type="nex:LiteralMeta"/>
      </node>
      <node about="#node3601" id="node3601" label="PHULPATTAS_72">
        <meta content=" nh=6 nw=6 bg=0 255 0 sh=2 x=0.0741944 y=-0.005462779 ll=7 lv=0;" datatype="xsd:string" id="meta3602" property="format" xsi:type="nex:LiteralMeta"/>
      </node>
      <node about="#node3603" id="node3603" label="P_32">
        <meta content=" nh=6 nw=6 sh=2 x=0.07204083 y=-0.003869959 ll=7 lv=0;" datatype="xsd:string" id="meta3604" property="format" xsi:type="nex:LiteralMeta"/>
      </node>
      <node about="#node3621" id="node3621" label="ARC_14730">
        <meta content=" nh=6 nw=6 sh=2 x=0.016176416 y=0.03089751 ll=6 lv=0;" datatype="xsd:string" id="meta3622" property="format" xsi:type="nex:LiteralMeta"/>
      </node>
      <node about="#node3627" id="node3627" label="AUS_286">
        <meta content=" nh=6 nw=6 sh=2 x=-0.038597472 y=0.068312176 ll=4 lv=0;" datatype="xsd:string" id="meta3628" property="format" xsi:type="nex:LiteralMeta"/>
      </node>
      <node about="#node3633" id="node3633" label="AUS_332">
        <meta content=" nh=6 nw=6 sh=2 x=-0.09068196 y=0.09856721 ll=4 lv=0;" datatype="xsd:string" id="meta3634" property="format" xsi:type="nex:LiteralMeta"/>
      </node>
      <node about="#node3639" id="node3639" label="ITAL">
        <meta content=" nh=6 nw=6 sh=2 x=-0.17605819 y=0.16310598 ll=4 lv=0;" datatype="xsd:string" id="meta3640" property="format" xsi:type="nex:LiteralMeta"/>
      </node>
      <node about="#node3645" id="node3645">
        <meta content=" x=-0.018151546 y=0.0066347206;" datatype="xsd:string" id="meta3646" property="format" xsi:type="nex:LiteralMeta"/>
      </node>
      <node about="#node3647" id="node3647">
        <meta content=" x=-0.020147448 y=0.007626311;" datatype="xsd:string" id="meta3648" property="format" xsi:type="nex:LiteralMeta"/>
      </node>
      <node about="#node3649" id="node3649">
        <meta content=" x=-0.05000749 y=0.02816432;" datatype="xsd:string" id="meta3650" property="format" xsi:type="nex:LiteralMeta"/>
      </node>
      <node about="#node3651" id="node3651">
        <meta content=" x=-0.11848062 y=0.078429356;" datatype="xsd:string" id="meta3652" property="format" xsi:type="nex:LiteralMeta"/>
      </node>
      <node about="#node3653" id="node3653">
        <meta content=" x=-0.12312313 y=0.08188147;" datatype="xsd:string" id="meta3654" property="format" xsi:type="nex:LiteralMeta"/>
      </node>
      <node about="#node3655" id="node3655">
        <meta content=" x=-0.13384473 y=0.090271086;" datatype="xsd:string" id="meta3656" property="format" xsi:type="nex:LiteralMeta"/>
      </node>
      <node about="#node3657" id="node3657">
        <meta content=" x=-0.14989574 y=0.10299081;" datatype="xsd:string" id="meta3658" property="format" xsi:type="nex:LiteralMeta"/>
      </node>
      <node about="#node3659" id="node3659">
        <meta content=" x=-0.16738002 y=0.11702221;" datatype="xsd:string" id="meta3660" property="format" xsi:type="nex:LiteralMeta"/>
      </node>
      <node about="#node3661" id="node3661" label="ARC_12784">
        <meta content=" nh=6 nw=6 bg=0 0 255 sh=2 x=-0.23249675 y=0.17060885 ll=4 lv=0;" datatype="xsd:string" id="meta3662" property="format" xsi:type="nex:LiteralMeta"/>
      </node>
      <node about="#node3663" id="node3663">
        <meta content=" x=-0.19001181 y=0.13495693;" datatype="xsd:string" id="meta3664" property="format" xsi:type="nex:LiteralMeta"/>
      </node>
      <node about="#node3665" id="node3665" label="MOROBEREKAN">
        <meta content=" nh=6 nw=6 bg=0 0 255 sh=2 x=-0.25233778 y=0.18497443 ll=4 lv=0;" datatype="xsd:string" id="meta3666" property="format" xsi:type="nex:LiteralMeta"/>
      </node>
      <node about="#node3667" id="node3667" label="DAWN">
        <meta content=" nh=6 nw=6 bg=0 0 255 sh=2 x=-0.26823983 y=0.19617006 ll=4 lv=0;" datatype="xsd:string" id="meta3668" property="format" xsi:type="nex:LiteralMeta"/>
      </node>
      <node about="#node3677" id="node3677" label="BARA_BORO_DHAN">
        <meta content=" nh=6 nw=6 bg=0 0 255 sh=2 x=-0.2164537 y=0.1537652 ll=4 lv=0;" datatype="xsd:string" id="meta3678" property="format" xsi:type="nex:LiteralMeta"/>
      </node>
      <node about="#node3683" id="node3683" label="AZUCENA">
        <meta content=" nh=6 nw=6 bg=0 0 255 sh=2 x=-0.2252886 y=0.15826765 ll=4 lv=0;" datatype="xsd:string" id="meta3684" property="format" xsi:type="nex:LiteralMeta"/>
      </node>
      <node about="#node3689" id="node3689">
        <meta content=" x=-0.17290528 y=0.11657485;" datatype="xsd:string" id="meta3690" property="format" xsi:type="nex:LiteralMeta"/>
      </node>
      <node about="#node3691" id="node3691" label="M_202">
        <meta content=" nh=6 nw=6 bg=0 0 255 sh=2 x=-0.30979735 y=0.21577582 ll=4 lv=0;" datatype="xsd:string" id="meta3692" property="format" xsi:type="nex:LiteralMeta"/>
      </node>
      <node about="#node3693" id="node3693">
        <meta content=" x=-0.24348228 y=0.16511835;" datatype="xsd:string" id="meta3694" property="format" xsi:type="nex:LiteralMeta"/>
      </node>
      <node about="#node3695" id="node3695">
        <meta content=" x=-0.2565832 y=0.17424844;" datatype="xsd:string" id="meta3696" property="format" xsi:type="nex:LiteralMeta"/>
      </node>
      <node about="#node3697" id="node3697" label="NIPPONBARE">
        <meta content=" nh=6 nw=6 bg=0 0 255 sh=2 x=-0.29124373 y=0.19872145 ll=4 lv=0;" datatype="xsd:string" id="meta3698" property="format" xsi:type="nex:LiteralMeta"/>
      </node>
      <node about="#node3699" id="node3699" label="TAINUNG_67">
        <meta content=" nh=6 nw=6 bg=0 0 255 sh=2 x=-0.27992082 y=0.19030027 ll=4 lv=0;" datatype="xsd:string" id="meta3700" property="format" xsi:type="nex:LiteralMeta"/>
      </node>
      <node about="#node3705" id="node3705" label="NORTAI">
        <meta content=" nh=6 nw=6 bg=0 0 255 sh=2 x=-0.29291925 y=0.19823357 ll=4 lv=0;" datatype="xsd:string" id="meta3706" property="format" xsi:type="nex:LiteralMeta"/>
      </node>
      <node about="#node3719" id="node3719" label="LI-JIANG-XIN-TUAN-HEI-GU">
        <meta content=" nh=6 nw=6 bg=0 0 255 sh=2 x=-0.2422884 y=0.15917419 ll=4 lv=0;" datatype="xsd:string" id="meta3720" property="format" xsi:type="nex:LiteralMeta"/>
      </node>
      <node about="#node3725" id="node3725">
        <meta content=" x=-0.08629521 y=0.049966495;" datatype="xsd:string" id="meta3726" property="format" xsi:type="nex:LiteralMeta"/>
      </node>
      <node about="#node3727" id="node3727">
        <meta content=" x=-0.10580362 y=0.06185126;" datatype="xsd:string" id="meta3728" property="format" xsi:type="nex:LiteralMeta"/>
      </node>
      <node about="#node3729" id="node3729">
        <meta content=" x=-0.11563328 y=0.067922786;" datatype="xsd:string" id="meta3730" property="format" xsi:type="nex:LiteralMeta"/>
      </node>
      <node about="#node3731" id="node3731" label="CHINGAIR">
        <meta content=" nh=6 nw=6 bg=0 0 255 sh=2 x=-0.13937773 y=0.082995564 ll=4 lv=0;" datatype="xsd:string" id="meta3732" property="format" xsi:type="nex:LiteralMeta"/>
      </node>
      <node about="#node3733" id="node3733">
        <meta content=" x=-0.11981311 y=0.07046919;" datatype="xsd:string" id="meta3734" property="format" xsi:type="nex:LiteralMeta"/>
      </node>
      <node about="#node3735" id="node3735" label="KACHRA_BORON">
        <meta content=" nh=6 nw=6 bg=0 0 255 sh=2 x=-0.13987783 y=0.082862645 ll=4 lv=0;" datatype="xsd:string" id="meta3736" property="format" xsi:type="nex:LiteralMeta"/>
      </node>
      <node about="#node3737" id="node3737" label="SHOLUI_BORON">
        <meta content=" nh=6 nw=6 bg=0 0 255 sh=2 x=-0.14003076 y=0.08261624 ll=4 lv=0;" datatype="xsd:string" id="meta3738" property="format" xsi:type="nex:LiteralMeta"/>
      </node>
      <node about="#node3747" id="node3747" label="LOKHI_BORON">
        <meta content=" nh=6 nw=6 bg=0 0 255 sh=2 x=-0.14368406 y=0.083981074 ll=4 lv=0;" datatype="xsd:string" id="meta3748" property="format" xsi:type="nex:LiteralMeta"/>
      </node>
      <node about="#node3753" id="node3753" label="HASHFAL_BOROW">
        <meta content=" nh=6 nw=6 sh=2 x=-0.14692934 y=0.08439613 ll=4 lv=0;" datatype="xsd:string" id="meta3754" property="format" xsi:type="nex:LiteralMeta"/>
      </node>
      <node about="#node3763" id="node3763">
        <meta content=" x=-0.03339562 y=0.012747662;" datatype="xsd:string" id="meta3764" property="format" xsi:type="nex:LiteralMeta"/>
      </node>
      <node about="#node3765" id="node3765">
        <meta content=" x=-0.052981876 y=0.020457871;" datatype="xsd:string" id="meta3766" property="format" xsi:type="nex:LiteralMeta"/>
      </node>
      <node about="#node3767" id="node3767">
        <meta content=" x=-0.06487445 y=0.02522408;" datatype="xsd:string" id="meta3768" property="format" xsi:type="nex:LiteralMeta"/>
      </node>
      <node about="#node3769" id="node3769">
        <meta content=" x=-0.06607556 y=0.025714047;" datatype="xsd:string" id="meta3770" property="format" xsi:type="nex:LiteralMeta"/>
      </node>
      <node about="#node3771" id="node3771">
        <meta content=" x=-0.08004301 y=0.032440417;" datatype="xsd:string" id="meta3772" property="format" xsi:type="nex:LiteralMeta"/>
      </node>
      <node about="#node3773" id="node3773">
        <meta content=" x=-0.08409389 y=0.034421988;" datatype="xsd:string" id="meta3774" property="format" xsi:type="nex:LiteralMeta"/>
      </node>
      <node about="#node3775" id="node3775">
        <meta content=" x=-0.0950977 y=0.04031724;" datatype="xsd:string" id="meta3776" property="format" xsi:type="nex:LiteralMeta"/>
      </node>
      <node about="#node3777" id="node3777">
        <meta content=" x=-0.10166538 y=0.043887995;" datatype="xsd:string" id="meta3778" property="format" xsi:type="nex:LiteralMeta"/>
      </node>
      <node about="#node3779" id="node3779" label="BORON">
        <meta content=" nh=6 nw=6 bg=0 0 255 sh=2 x=-0.16431244 y=0.07844898 ll=4 lv=0;" datatype="xsd:string" id="meta3780" property="format" xsi:type="nex:LiteralMeta"/>
      </node>
      <node about="#node3781" id="node3781" label="GIRASAL">
        <meta content=" nh=6 nw=6 bg=0 0 255 sh=2 x=-0.14670266 y=0.06801658 ll=4 lv=0;" datatype="xsd:string" id="meta3782" property="format" xsi:type="nex:LiteralMeta"/>
      </node>
      <node about="#node3787" id="node3787" label="AUSGURGURI">
        <meta content=" nh=6 nw=6 bg=0 0 255 sh=2 x=-0.15542437 y=0.07168859 ll=4 lv=0;" datatype="xsd:string" id="meta3788" property="format" xsi:type="nex:LiteralMeta"/>
      </node>
      <node about="#node3793" id="node3793">
        <meta content=" x=-0.08987964 y=0.037121132;" datatype="xsd:string" id="meta3794" property="format" xsi:type="nex:LiteralMeta"/>
      </node>
      <node about="#node3795" id="node3795">
        <meta content=" x=-0.120310195 y=0.051545918;" datatype="xsd:string" id="meta3796" property="format" xsi:type="nex:LiteralMeta"/>
      </node>
      <node about="#node3797" id="node3797">
        <meta content=" x=-0.123477384 y=0.053119417;" datatype="xsd:string" id="meta3798" property="format" xsi:type="nex:LiteralMeta"/>
      </node>
      <node about="#node3799" id="node3799" label="BORAMAIL">
        <meta content=" nh=6 nw=6 bg=0 0 255 sh=2 x=-0.18307047 y=0.08318425 ll=4 lv=0;" datatype="xsd:string" id="meta3800" property="format" xsi:type="nex:LiteralMeta"/>
      </node>
      <node about="#node3801" id="node3801" label="RAUSRR_16">
        <meta content=" nh=6 nw=6 bg=0 0 255 sh=2 x=-0.16097456 y=0.071461946 ll=4 lv=0;" datatype="xsd:string" id="meta3802" property="format" xsi:type="nex:LiteralMeta"/>
      </node>
      <node about="#node3807" id="node3807">
        <meta content=" x=-0.12888505 y=0.055482212;" datatype="xsd:string" id="meta3808" property="format" xsi:type="nex:LiteralMeta"/>
      </node>
      <node about="#node3809" id="node3809" label="RAUSRR_14_KASAUJH_SELECTION">
        <meta content=" nh=6 nw=6 bg=0 0 255 sh=2 x=-0.14332895 y=0.062328957 ll=4 lv=0;" datatype="xsd:string" id="meta3810" property="format" xsi:type="nex:LiteralMeta"/>
      </node>
      <node about="#node3811" id="node3811">
        <meta content=" x=-0.15300734 y=0.06637652;" datatype="xsd:string" id="meta3812" property="format" xsi:type="nex:LiteralMeta"/>
      </node>
      <node about="#node3813" id="node3813" label="RAUSRR_12">
        <meta content=" nh=6 nw=6 bg=0 0 255 sh=2 x=-0.15300734 y=0.06637652 ll=4 lv=0;" datatype="xsd:string" id="meta3814" property="format" xsi:type="nex:LiteralMeta"/>
      </node>
      <node about="#node3815" id="node3815" label="RAUSRR_15">
        <meta content=" nh=6 nw=6 bg=0 0 255 sh=2 x=-0.15300734 y=0.06637652 ll=4 lv=0;" datatype="xsd:string" id="meta3816" property="format" xsi:type="nex:LiteralMeta"/>
      </node>
      <node about="#node3829" id="node3829" label="GURDOI">
        <meta content=" nh=6 nw=6 bg=0 0 255 sh=2 x=-0.14074154 y=0.058971584 ll=4 lv=0;" datatype="xsd:string" id="meta3830" property="format" xsi:type="nex:LiteralMeta"/>
      </node>
      <node about="#node3839" id="node3839" label="JC214">
        <meta content=" nh=6 nw=6 bg=0 0 255 sh=2 x=-0.13986464 y=0.057273224 ll=3 lv=0;" datatype="xsd:string" id="meta3840" property="format" xsi:type="nex:LiteralMeta"/>
      </node>
      <node about="#node3845" id="node3845">
        <meta content=" x=-0.07512028 y=0.028770108;" datatype="xsd:string" id="meta3846" property="format" xsi:type="nex:LiteralMeta"/>
      </node>
      <node about="#node3847" id="node3847">
        <meta content=" x=-0.079658635 y=0.030334696;" datatype="xsd:string" id="meta3848" property="format" xsi:type="nex:LiteralMeta"/>
      </node>
      <node about="#node3849" id="node3849">
        <meta content=" x=-0.08275839 y=0.031467717;" datatype="xsd:string" id="meta3850" property="format" xsi:type="nex:LiteralMeta"/>
      </node>
      <node about="#node3851" id="node3851">
        <meta content=" x=-0.092272826 y=0.035078637;" datatype="xsd:string" id="meta3852" property="format" xsi:type="nex:LiteralMeta"/>
      </node>
      <node about="#node3853" id="node3853" label="JC_170">
        <meta content=" nh=6 nw=6 bg=0 0 255 sh=2 x=-0.10936877 y=0.041930214 ll=3 lv=0;" datatype="xsd:string" id="meta3854" property="format" xsi:type="nex:LiteralMeta"/>
      </node>
      <node about="#node3855" id="node3855">
        <meta content=" x=-0.09600982 y=0.03647068;" datatype="xsd:string" id="meta3856" property="format" xsi:type="nex:LiteralMeta"/>
      </node>
      <node about="#node3857" id="node3857" label="SITABHOG">
        <meta content=" nh=6 nw=6 bg=0 0 255 sh=2 x=-0.114888534 y=0.043768633 ll=3 lv=0;" datatype="xsd:string" id="meta3858" property="format" xsi:type="nex:LiteralMeta"/>
      </node>
      <node about="#node3859" id="node3859">
        <meta content=" x=-0.10358154 y=0.03923828;" datatype="xsd:string" id="meta3860" property="format" xsi:type="nex:LiteralMeta"/>
      </node>
      <node about="#node3861" id="node3861" label="CHINE_KANAI">
        <meta content=" nh=6 nw=6 bg=0 0 255 sh=2 x=-0.13165985 y=0.049697544 ll=3 lv=0;" datatype="xsd:string" id="meta3862" property="format" xsi:type="nex:LiteralMeta"/>
      </node>
      <node about="#node3863" id="node3863" label="KALOJIRA">
        <meta content=" nh=6 nw=6 bg=0 0 255 sh=2 x=-0.15529996 y=0.05778267 ll=3 lv=0;" datatype="xsd:string" id="meta3864" property="format" xsi:type="nex:LiteralMeta"/>
      </node>
      <node about="#node3877" id="node3877">
        <meta content=" x=-0.089595936 y=0.033778008;" datatype="xsd:string" id="meta3878" property="format" xsi:type="nex:LiteralMeta"/>
      </node>
      <node about="#node3879" id="node3879" label="RAUSRR_22">
        <meta content=" nh=6 nw=6 bg=0 0 255 sh=2 x=-0.13178329 y=0.048322015 ll=3 lv=0;" datatype="xsd:string" id="meta3880" property="format" xsi:type="nex:LiteralMeta"/>
      </node>
      <node about="#node3881" id="node3881" label="RAUSRR_5">
        <meta content=" nh=6 nw=6 bg=0 0 255 sh=2 x=-0.118880644 y=0.04347266 ll=3 lv=0;" datatype="xsd:string" id="meta3882" property="format" xsi:type="nex:LiteralMeta"/>
      </node>
      <node about="#node3891" id="node3891">
        <meta content=" x=-0.091027394 y=0.03379053;" datatype="xsd:string" id="meta3892" property="format" xsi:type="nex:LiteralMeta"/>
      </node>
      <node about="#node3893" id="node3893" label="SHAHPASAND">
        <meta content=" nh=6 nw=6 bg=0 0 255 sh=2 x=-0.1251665 y=0.044628307 ll=3 lv=0;" datatype="xsd:string" id="meta3894" property="format" xsi:type="nex:LiteralMeta"/>
      </node>
      <node about="#node3895" id="node3895">
        <meta content=" x=-0.12677634 y=0.044417713;" datatype="xsd:string" id="meta3896" property="format" xsi:type="nex:LiteralMeta"/>
      </node>
      <node about="#node3897" id="node3897" label="DOM_SUFID">
        <meta content=" nh=6 nw=6 bg=0 0 255 sh=2 x=-0.17080721 y=0.05780205 ll=3 lv=0;" datatype="xsd:string" id="meta3898" property="format" xsi:type="nex:LiteralMeta"/>
      </node>
      <node about="#node3899" id="node3899" label="DUMSIA_81">
        <meta content=" nh=6 nw=6 bg=0 0 255 sh=2 x=-0.13693953 y=0.047371067 ll=3 lv=0;" datatype="xsd:string" id="meta3900" property="format" xsi:type="nex:LiteralMeta"/>
      </node>
      <node about="#node3913" id="node3913" label="KALI_JIRA">
        <meta content=" nh=6 nw=6 bg=0 0 255 sh=2 x=-0.1298693 y=0.04395235 ll=3 lv=0;" datatype="xsd:string" id="meta3914" property="format" xsi:type="nex:LiteralMeta"/>
      </node>
      <node about="#node3923" id="node3923" label="K_LI_JIRA">
        <meta content=" nh=6 nw=6 bg=0 0 255 sh=2 x=-0.13114297 y=0.0427262 ll=3 lv=0;" datatype="xsd:string" id="meta3924" property="format" xsi:type="nex:LiteralMeta"/>
      </node>
      <node about="#node3929" id="node3929" label="JEERAGA_SAMBA_S">
        <meta content=" nh=6 nw=6 bg=0 0 255 sh=2 x=-0.10927067 y=0.034586217 ll=3 lv=0;" datatype="xsd:string" id="meta3930" property="format" xsi:type="nex:LiteralMeta"/>
      </node>
      <node about="#node3935" id="node3935" label="AUS_7">
        <meta content=" nh=6 nw=6 bg=0 0 255 sh=2 x=-0.111596234 y=0.03135679 ll=3 lv=0;" datatype="xsd:string" id="meta3936" property="format" xsi:type="nex:LiteralMeta"/>
      </node>
      <node about="#node3945" id="node3945">
        <meta content=" x=-0.073477834 y=0.013126977;" datatype="xsd:string" id="meta3946" property="format" xsi:type="nex:LiteralMeta"/>
      </node>
      <node about="#node3947" id="node3947">
        <meta content=" x=-0.08207096 y=0.014188933;" datatype="xsd:string" id="meta3948" property="format" xsi:type="nex:LiteralMeta"/>
      </node>
      <node about="#node3949" id="node3949">
        <meta content=" x=-0.09236795 y=0.015525778;" datatype="xsd:string" id="meta3950" property="format" xsi:type="nex:LiteralMeta"/>
      </node>
      <node about="#node3951" id="node3951">
        <meta content=" x=-0.09331941 y=0.015667195;" datatype="xsd:string" id="meta3952" property="format" xsi:type="nex:LiteralMeta"/>
      </node>
      <node about="#node3953" id="node3953">
        <meta content=" x=-0.09946016 y=0.01689112;" datatype="xsd:string" id="meta3954" property="format" xsi:type="nex:LiteralMeta"/>
      </node>
      <node about="#node3955" id="node3955" label="BATI_BORO">
        <meta content=" nh=6 nw=6 bg=0 0 255 sh=2 x=-0.12701376 y=0.023090998 ll=3 lv=0;" datatype="xsd:string" id="meta3956" property="format" xsi:type="nex:LiteralMeta"/>
      </node>
      <node about="#node3957" id="node3957">
        <meta content=" x=-0.10936059 y=0.018801184;" datatype="xsd:string" id="meta3958" property="format" xsi:type="nex:LiteralMeta"/>
      </node>
      <node about="#node3959" id="node3959" label="SAILBORO_712">
        <meta content=" nh=6 nw=6 bg=0 0 255 sh=2 x=-0.13115953 y=0.023425354 ll=3 lv=0;" datatype="xsd:string" id="meta3960" property="format" xsi:type="nex:LiteralMeta"/>
      </node>
      <node about="#node3961" id="node3961">
        <meta content=" x=-0.11875418 y=0.020553634;" datatype="xsd:string" id="meta3962" property="format" xsi:type="nex:LiteralMeta"/>
      </node>
      <node about="#node3963" id="node3963" label="TUPA_BORO">
        <meta content=" nh=6 nw=6 bg=0 0 255 sh=2 x=-0.13318072 y=0.023429014 ll=3 lv=0;" datatype="xsd:string" id="meta3964" property="format" xsi:type="nex:LiteralMeta"/>
      </node>
      <node about="#node3965" id="node3965">
        <meta content=" x=-0.12748814 y=0.022127524;" datatype="xsd:string" id="meta3966" property="format" xsi:type="nex:LiteralMeta"/>
      </node>
      <node about="#node3967" id="node3967" label="TUPA_104">
        <meta content=" nh=6 nw=6 bg=0 0 255 sh=2 x=-0.13263886 y=0.023088433 ll=3 lv=0;" datatype="xsd:string" id="meta3968" property="format" xsi:type="nex:LiteralMeta"/>
      </node>
      <node about="#node3969" id="node3969" label="TUPA_493">
        <meta content=" nh=6 nw=6 bg=0 0 255 sh=2 x=-0.13626778 y=0.023653977 ll=3 lv=0;" datatype="xsd:string" id="meta3970" property="format" xsi:type="nex:LiteralMeta"/>
      </node>
      <node about="#node3987" id="node3987">
        <meta content=" x=-0.097046666 y=0.016104568;" datatype="xsd:string" id="meta3988" property="format" xsi:type="nex:LiteralMeta"/>
      </node>
      <node about="#node3989" id="node3989">
        <meta content=" x=-0.102014214 y=0.016718468;" datatype="xsd:string" id="meta3990" property="format" xsi:type="nex:LiteralMeta"/>
      </node>
      <node about="#node3991" id="node3991">
        <meta content=" x=-0.10721355 y=0.01739349;" datatype="xsd:string" id="meta3992" property="format" xsi:type="nex:LiteralMeta"/>
      </node>
      <node about="#node3993" id="node3993">
        <meta content=" x=-0.118559115 y=0.01907979;" datatype="xsd:string" id="meta3994" property="format" xsi:type="nex:LiteralMeta"/>
      </node>
      <node about="#node3995" id="node3995">
        <meta content=" x=-0.11986044 y=0.019281391;" datatype="xsd:string" id="meta3996" property="format" xsi:type="nex:LiteralMeta"/>
      </node>
      <node about="#node3997" id="node3997" label="BORHAIL">
        <meta content=" nh=6 nw=6 bg=0 0 255 sh=2 x=-0.12691548 y=0.020418817 ll=3 lv=0;" datatype="xsd:string" id="meta3998" property="format" xsi:type="nex:LiteralMeta"/>
      </node>
      <node about="#node3999" id="node3999" label="GUL_TEPI">
        <meta content=" nh=6 nw=6 bg=0 0 255 sh=2 x=-0.12678912 y=0.020311203 ll=3 lv=0;" datatype="xsd:string" id="meta4000" property="format" xsi:type="nex:LiteralMeta"/>
      </node>
      <node about="#node4005" id="node4005" label="BORAYA">
        <meta content=" nh=6 nw=6 bg=0 0 255 sh=2 x=-0.1266021 y=0.02017432 ll=3 lv=0;" datatype="xsd:string" id="meta4006" property="format" xsi:type="nex:LiteralMeta"/>
      </node>
      <node about="#node4011" id="node4011">
        <meta content=" x=-0.11573802 y=0.018340703;" datatype="xsd:string" id="meta4012" property="format" xsi:type="nex:LiteralMeta"/>
      </node>
      <node about="#node4013" id="node4013">
        <meta content=" x=-0.12049505 y=0.018898915;" datatype="xsd:string" id="meta4014" property="format" xsi:type="nex:LiteralMeta"/>
      </node>
      <node about="#node4015" id="node4015" label="OMNI_BORO_IRGC_60567">
        <meta content=" nh=6 nw=6 bg=0 0 255 sh=2 x=-0.13738903 y=0.02098671 ll=3 lv=0;" datatype="xsd:string" id="meta4016" property="format" xsi:type="nex:LiteralMeta"/>
      </node>
      <node about="#node4017" id="node4017" label="GOBIR_SAIL">
        <meta content=" nh=6 nw=6 bg=0 0 255 sh=2 x=-0.14108175 y=0.021186443 ll=3 lv=0;" datatype="xsd:string" id="meta4018" property="format" xsi:type="nex:LiteralMeta"/>
      </node>
      <node about="#node4023" id="node4023" label="BACHI_BORO">
        <meta content=" nh=6 nw=6 bg=0 0 255 sh=2 x=-0.14383076 y=0.021113046 ll=3 lv=0;" datatype="xsd:string" id="meta4024" property="format" xsi:type="nex:LiteralMeta"/>
      </node>
      <node about="#node4033" id="node4033" label="SAILBORO_138-1">
        <meta content=" nh=6 nw=6 bg=0 0 255 sh=2 x=-0.12792493 y=0.018954154 ll=3 lv=0;" datatype="xsd:string" id="meta4034" property="format" xsi:type="nex:LiteralMeta"/>
      </node>
      <node about="#node4039" id="node4039" label="GACHI">
        <meta content=" nh=6 nw=6 bg=0 0 255 sh=2 x=-0.1191038 y=0.017734796 ll=3 lv=0;" datatype="xsd:string" id="meta4040" property="format" xsi:type="nex:LiteralMeta"/>
      </node>
      <node about="#node4049" id="node4049">
        <meta content=" x=-0.12431716 y=0.017098418;" datatype="xsd:string" id="meta4050" property="format" xsi:type="nex:LiteralMeta"/>
      </node>
      <node about="#node4051" id="node4051">
        <meta content=" x=-0.12898833 y=0.017357145;" datatype="xsd:string" id="meta4052" property="format" xsi:type="nex:LiteralMeta"/>
      </node>
      <node about="#node4053" id="node4053" label="LAKAI">
        <meta content=" nh=6 nw=6 bg=0 0 255 sh=2 x=-0.12898833 y=0.017357145 ll=3 lv=0;" datatype="xsd:string" id="meta4054" property="format" xsi:type="nex:LiteralMeta"/>
      </node>
      <node about="#node4055" id="node4055" label="LAKHAI">
        <meta content=" nh=6 nw=6 bg=0 0 255 sh=2 x=-0.12898833 y=0.017357145 ll=3 lv=0;" datatype="xsd:string" id="meta4056" property="format" xsi:type="nex:LiteralMeta"/>
      </node>
      <node about="#node4061" id="node4061" label="LAHAYA">
        <meta content=" nh=6 nw=6 bg=0 0 255 sh=2 x=-0.12435579 y=0.017099844 ll=3 lv=0;" datatype="xsd:string" id="meta4062" property="format" xsi:type="nex:LiteralMeta"/>
      </node>
      <node about="#node4071" id="node4071" label="SAILBORO_426">
        <meta content=" nh=6 nw=6 bg=0 0 255 sh=2 x=-0.10952566 y=0.014864228 ll=3 lv=0;" datatype="xsd:string" id="meta4072" property="format" xsi:type="nex:LiteralMeta"/>
      </node>
      <node about="#node4077" id="node4077" label="SAILBORO_46">
        <meta content=" nh=6 nw=6 bg=0 0 255 sh=2 x=-0.11983503 y=0.013697008 ll=3 lv=0;" datatype="xsd:string" id="meta4078" property="format" xsi:type="nex:LiteralMeta"/>
      </node>
      <edge about="#edge71" id="edge71" length="0.009172" source="node65" target="node67">
        <meta content=" dr=1;" datatype="xsd:string" id="meta72" property="format" xsi:type="nex:LiteralMeta"/>
      </edge>
      <edge about="#edge73" id="edge73" length="0.0144129" source="node65" target="node69">
        <meta content=" dr=1;" datatype="xsd:string" id="meta74" property="format" xsi:type="nex:LiteralMeta"/>
      </edge>
      <edge about="#edge77" id="edge77" length="0.00291257" source="node63" target="node65">
        <meta content=" dr=1;" datatype="xsd:string" id="meta78" property="format" xsi:type="nex:LiteralMeta"/>
      </edge>
      <edge about="#edge79" id="edge79" length="0.0159554" source="node63" target="node75">
        <meta content=" dr=1;" datatype="xsd:string" id="meta80" property="format" xsi:type="nex:LiteralMeta"/>
      </edge>
      <edge about="#edge81" id="edge81" length="0.00413887" source="node59" target="node61">
        <meta content=" dr=1;" datatype="xsd:string" id="meta82" property="format" xsi:type="nex:LiteralMeta"/>
      </edge>
      <edge about="#edge83" id="edge83" length="0.0029366" source="node59" target="node63">
        <meta content=" dr=1;" datatype="xsd:string" id="meta84" property="format" xsi:type="nex:LiteralMeta"/>
      </edge>
      <edge about="#edge91" id="edge91" length="0.00161188" source="node85" target="node87">
        <meta content=" dr=1;" datatype="xsd:string" id="meta92" property="format" xsi:type="nex:LiteralMeta"/>
      </edge>
      <edge about="#edge93" id="edge93" length="0.0125391" source="node85" target="node89">
        <meta content=" dr=1;" datatype="xsd:string" id="meta94" property="format" xsi:type="nex:LiteralMeta"/>
      </edge>
      <edge about="#edge95" id="edge95" length="0.00754523" source="node57" target="node59">
        <meta content=" dr=1;" datatype="xsd:string" id="meta96" property="format" xsi:type="nex:LiteralMeta"/>
      </edge>
      <edge about="#edge97" id="edge97" length="0.00719534" source="node57" target="node85">
        <meta content=" dr=1;" datatype="xsd:string" id="meta98" property="format" xsi:type="nex:LiteralMeta"/>
      </edge>
      <edge about="#edge101" id="edge101" length="0.0047216" source="node55" target="node57">
        <meta content=" dr=1;" datatype="xsd:string" id="meta102" property="format" xsi:type="nex:LiteralMeta"/>
      </edge>
      <edge about="#edge103" id="edge103" length="0.00854491" source="node55" target="node99">
        <meta content=" dr=1;" datatype="xsd:string" id="meta104" property="format" xsi:type="nex:LiteralMeta"/>
      </edge>
      <edge about="#edge123" id="edge123" length="0.00519679" source="node117" target="node119">
        <meta content=" dr=1;" datatype="xsd:string" id="meta124" property="format" xsi:type="nex:LiteralMeta"/>
      </edge>
      <edge about="#edge125" id="edge125" length="0.0136711" source="node117" target="node121">
        <meta content=" dr=1;" datatype="xsd:string" id="meta126" property="format" xsi:type="nex:LiteralMeta"/>
      </edge>
      <edge about="#edge133" id="edge133" length="0.0" source="node127" target="node129">
        <meta content=" dr=1;" datatype="xsd:string" id="meta134" property="format" xsi:type="nex:LiteralMeta"/>
      </edge>
      <edge about="#edge135" id="edge135" length="0.0" source="node127" target="node131">
        <meta content=" dr=1;" datatype="xsd:string" id="meta136" property="format" xsi:type="nex:LiteralMeta"/>
      </edge>
      <edge about="#edge137" id="edge137" length="3.52599E-4" source="node115" target="node117">
        <meta content=" dr=1;" datatype="xsd:string" id="meta138" property="format" xsi:type="nex:LiteralMeta"/>
      </edge>
      <edge about="#edge139" id="edge139" length="0.00908136" source="node115" target="node127">
        <meta content=" dr=1;" datatype="xsd:string" id="meta140" property="format" xsi:type="nex:LiteralMeta"/>
      </edge>
      <edge about="#edge147" id="edge147" length="0.00233801" source="node141" target="node143">
        <meta content=" dr=1;" datatype="xsd:string" id="meta148" property="format" xsi:type="nex:LiteralMeta"/>
      </edge>
      <edge about="#edge149" id="edge149" length="0.00709595" source="node141" target="node145">
        <meta content=" dr=1;" datatype="xsd:string" id="meta150" property="format" xsi:type="nex:LiteralMeta"/>
      </edge>
      <edge about="#edge151" id="edge151" length="0.00154278" source="node113" target="node115">
        <meta content=" dr=1;" datatype="xsd:string" id="meta152" property="format" xsi:type="nex:LiteralMeta"/>
      </edge>
      <edge about="#edge153" id="edge153" length="0.00435345" source="node113" target="node141">
        <meta content=" dr=1;" datatype="xsd:string" id="meta154" property="format" xsi:type="nex:LiteralMeta"/>
      </edge>
      <edge about="#edge161" id="edge161" length="0.0101257" source="node155" target="node157">
        <meta content=" dr=1;" datatype="xsd:string" id="meta162" property="format" xsi:type="nex:LiteralMeta"/>
      </edge>
      <edge about="#edge163" id="edge163" length="0.00402521" source="node155" target="node159">
        <meta content=" dr=1;" datatype="xsd:string" id="meta164" property="format" xsi:type="nex:LiteralMeta"/>
      </edge>
      <edge about="#edge165" id="edge165" length="0.00142814" source="node111" target="node113">
        <meta content=" dr=1;" datatype="xsd:string" id="meta166" property="format" xsi:type="nex:LiteralMeta"/>
      </edge>
      <edge about="#edge167" id="edge167" length="0.00446808" source="node111" target="node155">
        <meta content=" dr=1;" datatype="xsd:string" id="meta168" property="format" xsi:type="nex:LiteralMeta"/>
      </edge>
      <edge about="#edge175" id="edge175" length="0.00410131" source="node169" target="node171">
        <meta content=" dr=1;" datatype="xsd:string" id="meta176" property="format" xsi:type="nex:LiteralMeta"/>
      </edge>
      <edge about="#edge177" id="edge177" length="0.00533266" source="node169" target="node173">
        <meta content=" dr=1;" datatype="xsd:string" id="meta178" property="format" xsi:type="nex:LiteralMeta"/>
      </edge>
      <edge about="#edge179" id="edge179" length="0.00266086" source="node109" target="node111">
        <meta content=" dr=1;" datatype="xsd:string" id="meta180" property="format" xsi:type="nex:LiteralMeta"/>
      </edge>
      <edge about="#edge181" id="edge181" length="0.00117169" source="node109" target="node169">
        <meta content=" dr=1;" datatype="xsd:string" id="meta182" property="format" xsi:type="nex:LiteralMeta"/>
      </edge>
      <edge about="#edge195" id="edge195" length="0.00519489" source="node189" target="node191">
        <meta content=" dr=1;" datatype="xsd:string" id="meta196" property="format" xsi:type="nex:LiteralMeta"/>
      </edge>
      <edge about="#edge197" id="edge197" length="0.00895605" source="node189" target="node193">
        <meta content=" dr=1;" datatype="xsd:string" id="meta198" property="format" xsi:type="nex:LiteralMeta"/>
      </edge>
      <edge about="#edge201" id="edge201" length="0.00531005" source="node187" target="node189">
        <meta content=" dr=1;" datatype="xsd:string" id="meta202" property="format" xsi:type="nex:LiteralMeta"/>
      </edge>
      <edge about="#edge203" id="edge203" length="0.0135579" source="node187" target="node199">
        <meta content=" dr=1;" datatype="xsd:string" id="meta204" property="format" xsi:type="nex:LiteralMeta"/>
      </edge>
      <edge about="#edge205" id="edge205" length="0.00841815" source="node183" target="node185">
        <meta content=" dr=1;" datatype="xsd:string" id="meta206" property="format" xsi:type="nex:LiteralMeta"/>
      </edge>
      <edge about="#edge207" id="edge207" length="0.00101581" source="node183" target="node187">
        <meta content=" dr=1;" datatype="xsd:string" id="meta208" property="format" xsi:type="nex:LiteralMeta"/>
      </edge>
      <edge about="#edge209" id="edge209" length="0.00236979" source="node107" target="node109">
        <meta content=" dr=1;" datatype="xsd:string" id="meta210" property="format" xsi:type="nex:LiteralMeta"/>
      </edge>
      <edge about="#edge211" id="edge211" length="6.33603E-4" source="node107" target="node183">
        <meta content=" dr=1;" datatype="xsd:string" id="meta212" property="format" xsi:type="nex:LiteralMeta"/>
      </edge>
      <edge about="#edge215" id="edge215" length="0.0014933" source="node105" target="node107">
        <meta content=" dr=1;" datatype="xsd:string" id="meta216" property="format" xsi:type="nex:LiteralMeta"/>
      </edge>
      <edge about="#edge217" id="edge217" length="0.00511232" source="node105" target="node213">
        <meta content=" dr=1;" datatype="xsd:string" id="meta218" property="format" xsi:type="nex:LiteralMeta"/>
      </edge>
      <edge about="#edge219" id="edge219" length="0.00265237" source="node53" target="node55">
        <meta content=" dr=1;" datatype="xsd:string" id="meta220" property="format" xsi:type="nex:LiteralMeta"/>
      </edge>
      <edge about="#edge221" id="edge221" length="0.00214638" source="node53" target="node105">
        <meta content=" dr=1;" datatype="xsd:string" id="meta222" property="format" xsi:type="nex:LiteralMeta"/>
      </edge>
      <edge about="#edge235" id="edge235" length="0.00415268" source="node229" target="node231">
        <meta content=" dr=1;" datatype="xsd:string" id="meta236" property="format" xsi:type="nex:LiteralMeta"/>
      </edge>
      <edge about="#edge237" id="edge237" length="5.643E-4" source="node229" target="node233">
        <meta content=" dr=1;" datatype="xsd:string" id="meta238" property="format" xsi:type="nex:LiteralMeta"/>
      </edge>
      <edge about="#edge247" id="edge247" length="0.00116856" source="node241" target="node243">
        <meta content=" dr=1;" datatype="xsd:string" id="meta248" property="format" xsi:type="nex:LiteralMeta"/>
      </edge>
      <edge about="#edge249" id="edge249" length="0.00354842" source="node241" target="node245">
        <meta content=" dr=1;" datatype="xsd:string" id="meta250" property="format" xsi:type="nex:LiteralMeta"/>
      </edge>
      <edge about="#edge253" id="edge253" length="0.00230008" source="node239" target="node241">
        <meta content=" dr=1;" datatype="xsd:string" id="meta254" property="format" xsi:type="nex:LiteralMeta"/>
      </edge>
      <edge about="#edge255" id="edge255" length="0.0024169" source="node239" target="node251">
        <meta content=" dr=1;" datatype="xsd:string" id="meta256" property="format" xsi:type="nex:LiteralMeta"/>
      </edge>
      <edge about="#edge257" id="edge257" length="8.2593E-4" source="node227" target="node229">
        <meta content=" dr=1;" datatype="xsd:string" id="meta258" property="format" xsi:type="nex:LiteralMeta"/>
      </edge>
      <edge about="#edge259" id="edge259" length="0.00153256" source="node227" target="node239">
        <meta content=" dr=1;" datatype="xsd:string" id="meta260" property="format" xsi:type="nex:LiteralMeta"/>
      </edge>
      <edge about="#edge263" id="edge263" length="0.00269137" source="node225" target="node227">
        <meta content=" dr=1;" datatype="xsd:string" id="meta264" property="format" xsi:type="nex:LiteralMeta"/>
      </edge>
      <edge about="#edge265" id="edge265" length="0.00320485" source="node225" target="node261">
        <meta content=" dr=1;" datatype="xsd:string" id="meta266" property="format" xsi:type="nex:LiteralMeta"/>
      </edge>
      <edge about="#edge269" id="edge269" length="0.00102466" source="node223" target="node225">
        <meta content=" dr=1;" datatype="xsd:string" id="meta270" property="format" xsi:type="nex:LiteralMeta"/>
      </edge>
      <edge about="#edge271" id="edge271" length="0.00899892" source="node223" target="node267">
        <meta content=" dr=1;" datatype="xsd:string" id="meta272" property="format" xsi:type="nex:LiteralMeta"/>
      </edge>
      <edge about="#edge273" id="edge273" length="4.60111E-4" source="node51" target="node53">
        <meta content=" dr=1;" datatype="xsd:string" id="meta274" property="format" xsi:type="nex:LiteralMeta"/>
      </edge>
      <edge about="#edge275" id="edge275" length="0.00217189" source="node51" target="node223">
        <meta content=" dr=1;" datatype="xsd:string" id="meta276" property="format" xsi:type="nex:LiteralMeta"/>
      </edge>
      <edge about="#edge279" id="edge279" length="0.00295509" source="node49" target="node51">
        <meta content=" dr=1;" datatype="xsd:string" id="meta280" property="format" xsi:type="nex:LiteralMeta"/>
      </edge>
      <edge about="#edge281" id="edge281" length="0.054597" source="node49" target="node277">
        <meta content=" dr=1;" datatype="xsd:string" id="meta282" property="format" xsi:type="nex:LiteralMeta"/>
      </edge>
      <edge about="#edge303" id="edge303" length="0.0622705" source="node297" target="node299">
        <meta content=" dr=1;" datatype="xsd:string" id="meta304" property="format" xsi:type="nex:LiteralMeta"/>
      </edge>
      <edge about="#edge305" id="edge305" length="0.065088" source="node297" target="node301">
        <meta content=" dr=1;" datatype="xsd:string" id="meta306" property="format" xsi:type="nex:LiteralMeta"/>
      </edge>
      <edge about="#edge319" id="edge319" length="0.00600011" source="node313" target="node315">
        <meta content=" dr=1;" datatype="xsd:string" id="meta320" property="format" xsi:type="nex:LiteralMeta"/>
      </edge>
      <edge about="#edge321" id="edge321" length="0.00343385" source="node313" target="node317">
        <meta content=" dr=1;" datatype="xsd:string" id="meta322" property="format" xsi:type="nex:LiteralMeta"/>
      </edge>
      <edge about="#edge325" id="edge325" length="0.00238346" source="node311" target="node313">
        <meta content=" dr=1;" datatype="xsd:string" id="meta326" property="format" xsi:type="nex:LiteralMeta"/>
      </edge>
      <edge about="#edge327" id="edge327" length="0.00705051" source="node311" target="node323">
        <meta content=" dr=1;" datatype="xsd:string" id="meta328" property="format" xsi:type="nex:LiteralMeta"/>
      </edge>
      <edge about="#edge329" id="edge329" length="0.0104082" source="node307" target="node309">
        <meta content=" dr=1;" datatype="xsd:string" id="meta330" property="format" xsi:type="nex:LiteralMeta"/>
      </edge>
      <edge about="#edge331" id="edge331" length="0.00138429" source="node307" target="node311">
        <meta content=" dr=1;" datatype="xsd:string" id="meta332" property="format" xsi:type="nex:LiteralMeta"/>
      </edge>
      <edge about="#edge333" id="edge333" length="0.00783959" source="node295" target="node297">
        <meta content=" dr=1;" datatype="xsd:string" id="meta334" property="format" xsi:type="nex:LiteralMeta"/>
      </edge>
      <edge about="#edge335" id="edge335" length="0.00395286" source="node295" target="node307">
        <meta content=" dr=1;" datatype="xsd:string" id="meta336" property="format" xsi:type="nex:LiteralMeta"/>
      </edge>
      <edge about="#edge343" id="edge343" length="0.00606337" source="node337" target="node339">
        <meta content=" dr=1;" datatype="xsd:string" id="meta344" property="format" xsi:type="nex:LiteralMeta"/>
      </edge>
      <edge about="#edge345" id="edge345" length="0.00337059" source="node337" target="node341">
        <meta content=" dr=1;" datatype="xsd:string" id="meta346" property="format" xsi:type="nex:LiteralMeta"/>
      </edge>
      <edge about="#edge347" id="edge347" length="0.00335147" source="node293" target="node295">
        <meta content=" dr=1;" datatype="xsd:string" id="meta348" property="format" xsi:type="nex:LiteralMeta"/>
      </edge>
      <edge about="#edge349" id="edge349" length="0.00313438" source="node293" target="node337">
        <meta content=" dr=1;" datatype="xsd:string" id="meta350" property="format" xsi:type="nex:LiteralMeta"/>
      </edge>
      <edge about="#edge359" id="edge359" length="7.07295E-4" source="node353" target="node355">
        <meta content=" dr=1;" datatype="xsd:string" id="meta360" property="format" xsi:type="nex:LiteralMeta"/>
      </edge>
      <edge about="#edge361" id="edge361" length="0.00400969" source="node353" target="node357">
        <meta content=" dr=1;" datatype="xsd:string" id="meta362" property="format" xsi:type="nex:LiteralMeta"/>
      </edge>
      <edge about="#edge365" id="edge365" length="0.00238287" source="node351" target="node353">
        <meta content=" dr=1;" datatype="xsd:string" id="meta366" property="format" xsi:type="nex:LiteralMeta"/>
      </edge>
      <edge about="#edge367" id="edge367" length="0.00233411" source="node351" target="node363">
        <meta content=" dr=1;" datatype="xsd:string" id="meta368" property="format" xsi:type="nex:LiteralMeta"/>
      </edge>
      <edge about="#edge369" id="edge369" length="8.65348E-5" source="node291" target="node293">
        <meta content=" dr=1;" datatype="xsd:string" id="meta370" property="format" xsi:type="nex:LiteralMeta"/>
      </edge>
      <edge about="#edge371" id="edge371" length="0.00374601" source="node291" target="node351">
        <meta content=" dr=1;" datatype="xsd:string" id="meta372" property="format" xsi:type="nex:LiteralMeta"/>
      </edge>
      <edge about="#edge379" id="edge379" length="0.00146876" source="node373" target="node375">
        <meta content=" dr=1;" datatype="xsd:string" id="meta380" property="format" xsi:type="nex:LiteralMeta"/>
      </edge>
      <edge about="#edge381" id="edge381" length="0.0079652" source="node373" target="node377">
        <meta content=" dr=1;" datatype="xsd:string" id="meta382" property="format" xsi:type="nex:LiteralMeta"/>
      </edge>
      <edge about="#edge383" id="edge383" length="0.00327124" source="node289" target="node291">
        <meta content=" dr=1;" datatype="xsd:string" id="meta384" property="format" xsi:type="nex:LiteralMeta"/>
      </edge>
      <edge about="#edge385" id="edge385" length="6.35006E-4" source="node289" target="node373">
        <meta content=" dr=1;" datatype="xsd:string" id="meta386" property="format" xsi:type="nex:LiteralMeta"/>
      </edge>
      <edge about="#edge397" id="edge397" length="2.76297E-4" source="node391" target="node393">
        <meta content=" dr=1;" datatype="xsd:string" id="meta398" property="format" xsi:type="nex:LiteralMeta"/>
      </edge>
      <edge about="#edge399" id="edge399" length="0.00444068" source="node391" target="node395">
        <meta content=" dr=1;" datatype="xsd:string" id="meta400" property="format" xsi:type="nex:LiteralMeta"/>
      </edge>
      <edge about="#edge403" id="edge403" length="0.00933263" source="node389" target="node391">
        <meta content=" dr=1;" datatype="xsd:string" id="meta404" property="format" xsi:type="nex:LiteralMeta"/>
      </edge>
      <edge about="#edge405" id="edge405" length="0.00481832" source="node389" target="node401">
        <meta content=" dr=1;" datatype="xsd:string" id="meta406" property="format" xsi:type="nex:LiteralMeta"/>
      </edge>
      <edge about="#edge409" id="edge409" length="0.0026532" source="node387" target="node389">
        <meta content=" dr=1;" datatype="xsd:string" id="meta410" property="format" xsi:type="nex:LiteralMeta"/>
      </edge>
      <edge about="#edge411" id="edge411" length="0.00678077" source="node387" target="node407">
        <meta content=" dr=1;" datatype="xsd:string" id="meta412" property="format" xsi:type="nex:LiteralMeta"/>
      </edge>
      <edge about="#edge413" id="edge413" length="0.00120246" source="node287" target="node289">
        <meta content=" dr=1;" datatype="xsd:string" id="meta414" property="format" xsi:type="nex:LiteralMeta"/>
      </edge>
      <edge about="#edge415" id="edge415" length="0.00620467" source="node287" target="node387">
        <meta content=" dr=1;" datatype="xsd:string" id="meta416" property="format" xsi:type="nex:LiteralMeta"/>
      </edge>
      <edge about="#edge423" id="edge423" length="0.00519785" source="node417" target="node419">
        <meta content=" dr=1;" datatype="xsd:string" id="meta424" property="format" xsi:type="nex:LiteralMeta"/>
      </edge>
      <edge about="#edge425" id="edge425" length="0.0089531" source="node417" target="node421">
        <meta content=" dr=1;" datatype="xsd:string" id="meta426" property="format" xsi:type="nex:LiteralMeta"/>
      </edge>
      <edge about="#edge427" id="edge427" length="0.00175903" source="node285" target="node287">
        <meta content=" dr=1;" datatype="xsd:string" id="meta428" property="format" xsi:type="nex:LiteralMeta"/>
      </edge>
      <edge about="#edge429" id="edge429" length="0.00645884" source="node285" target="node417">
        <meta content=" dr=1;" datatype="xsd:string" id="meta430" property="format" xsi:type="nex:LiteralMeta"/>
      </edge>
      <edge about="#edge433" id="edge433" length="6.58177E-4" source="node283" target="node285">
        <meta content=" dr=1;" datatype="xsd:string" id="meta434" property="format" xsi:type="nex:LiteralMeta"/>
      </edge>
      <edge about="#edge435" id="edge435" length="0.0116502" source="node283" target="node431">
        <meta content=" dr=1;" datatype="xsd:string" id="meta436" property="format" xsi:type="nex:LiteralMeta"/>
      </edge>
      <edge about="#edge437" id="edge437" length="0.00486944" source="node47" target="node49">
        <meta content=" dr=1;" datatype="xsd:string" id="meta438" property="format" xsi:type="nex:LiteralMeta"/>
      </edge>
      <edge about="#edge439" id="edge439" length="0.00362384" source="node47" target="node283">
        <meta content=" dr=1;" datatype="xsd:string" id="meta440" property="format" xsi:type="nex:LiteralMeta"/>
      </edge>
      <edge about="#edge447" id="edge447" length="0.00762268" source="node441" target="node443">
        <meta content=" dr=1;" datatype="xsd:string" id="meta448" property="format" xsi:type="nex:LiteralMeta"/>
      </edge>
      <edge about="#edge449" id="edge449" length="0.0112452" source="node441" target="node445">
        <meta content=" dr=1;" datatype="xsd:string" id="meta450" property="format" xsi:type="nex:LiteralMeta"/>
      </edge>
      <edge about="#edge451" id="edge451" length="0.0022665" source="node45" target="node47">
        <meta content=" dr=1;" datatype="xsd:string" id="meta452" property="format" xsi:type="nex:LiteralMeta"/>
      </edge>
      <edge about="#edge453" id="edge453" length="0.0102174" source="node45" target="node441">
        <meta content=" dr=1;" datatype="xsd:string" id="meta454" property="format" xsi:type="nex:LiteralMeta"/>
      </edge>
      <edge about="#edge467" id="edge467" length="0.0277541" source="node461" target="node463">
        <meta content=" dr=1;" datatype="xsd:string" id="meta468" property="format" xsi:type="nex:LiteralMeta"/>
      </edge>
      <edge about="#edge469" id="edge469" length="0.0194157" source="node461" target="node465">
        <meta content=" dr=1;" datatype="xsd:string" id="meta470" property="format" xsi:type="nex:LiteralMeta"/>
      </edge>
      <edge about="#edge477" id="edge477" length="0.00492061" source="node471" target="node473">
        <meta content=" dr=1;" datatype="xsd:string" id="meta478" property="format" xsi:type="nex:LiteralMeta"/>
      </edge>
      <edge about="#edge479" id="edge479" length="0.00923033" source="node471" target="node475">
        <meta content=" dr=1;" datatype="xsd:string" id="meta480" property="format" xsi:type="nex:LiteralMeta"/>
      </edge>
      <edge about="#edge481" id="edge481" length="0.00269988" source="node459" target="node461">
        <meta content=" dr=1;" datatype="xsd:string" id="meta482" property="format" xsi:type="nex:LiteralMeta"/>
      </edge>
      <edge about="#edge483" id="edge483" length="0.016168" source="node459" target="node471">
        <meta content=" dr=1;" datatype="xsd:string" id="meta484" property="format" xsi:type="nex:LiteralMeta"/>
      </edge>
      <edge about="#edge491" id="edge491" length="0.0151921" source="node485" target="node487">
        <meta content=" dr=1;" datatype="xsd:string" id="meta492" property="format" xsi:type="nex:LiteralMeta"/>
      </edge>
      <edge about="#edge493" id="edge493" length="0.0036758" source="node485" target="node489">
        <meta content=" dr=1;" datatype="xsd:string" id="meta494" property="format" xsi:type="nex:LiteralMeta"/>
      </edge>
      <edge about="#edge495" id="edge495" length="0.0074597" source="node457" target="node459">
        <meta content=" dr=1;" datatype="xsd:string" id="meta496" property="format" xsi:type="nex:LiteralMeta"/>
      </edge>
      <edge about="#edge497" id="edge497" length="0.0173045" source="node457" target="node485">
        <meta content=" dr=1;" datatype="xsd:string" id="meta498" property="format" xsi:type="nex:LiteralMeta"/>
      </edge>
      <edge about="#edge501" id="edge501" length="0.00568385" source="node455" target="node457">
        <meta content=" dr=1;" datatype="xsd:string" id="meta502" property="format" xsi:type="nex:LiteralMeta"/>
      </edge>
      <edge about="#edge503" id="edge503" length="0.0397171" source="node455" target="node499">
        <meta content=" dr=1;" datatype="xsd:string" id="meta504" property="format" xsi:type="nex:LiteralMeta"/>
      </edge>
      <edge about="#edge505" id="edge505" length="0.00747096" source="node43" target="node45">
        <meta content=" dr=1;" datatype="xsd:string" id="meta506" property="format" xsi:type="nex:LiteralMeta"/>
      </edge>
      <edge about="#edge507" id="edge507" length="0.00514417" source="node43" target="node455">
        <meta content=" dr=1;" datatype="xsd:string" id="meta508" property="format" xsi:type="nex:LiteralMeta"/>
      </edge>
      <edge about="#edge527" id="edge527" length="0.0185716" source="node521" target="node523">
        <meta content=" dr=1;" datatype="xsd:string" id="meta528" property="format" xsi:type="nex:LiteralMeta"/>
      </edge>
      <edge about="#edge529" id="edge529" length="0.00973033" source="node521" target="node525">
        <meta content=" dr=1;" datatype="xsd:string" id="meta530" property="format" xsi:type="nex:LiteralMeta"/>
      </edge>
      <edge about="#edge531" id="edge531" length="0.0176537" source="node517" target="node519">
        <meta content=" dr=1;" datatype="xsd:string" id="meta532" property="format" xsi:type="nex:LiteralMeta"/>
      </edge>
      <edge about="#edge533" id="edge533" length="0.0106482" source="node517" target="node521">
        <meta content=" dr=1;" datatype="xsd:string" id="meta534" property="format" xsi:type="nex:LiteralMeta"/>
      </edge>
      <edge about="#edge535" id="edge535" length="0.0432812" source="node513" target="node515">
        <meta content=" dr=1;" datatype="xsd:string" id="meta536" property="format" xsi:type="nex:LiteralMeta"/>
      </edge>
      <edge about="#edge537" id="edge537" length="0.0133226" source="node513" target="node517">
        <meta content=" dr=1;" datatype="xsd:string" id="meta538" property="format" xsi:type="nex:LiteralMeta"/>
      </edge>
      <edge about="#edge557" id="edge557" length="0.0291239" source="node551" target="node553">
        <meta content=" dr=1;" datatype="xsd:string" id="meta558" property="format" xsi:type="nex:LiteralMeta"/>
      </edge>
      <edge about="#edge559" id="edge559" length="0.0416308" source="node551" target="node555">
        <meta content=" dr=1;" datatype="xsd:string" id="meta560" property="format" xsi:type="nex:LiteralMeta"/>
      </edge>
      <edge about="#edge561" id="edge561" length="0.0356262" source="node547" target="node549">
        <meta content=" dr=1;" datatype="xsd:string" id="meta562" property="format" xsi:type="nex:LiteralMeta"/>
      </edge>
      <edge about="#edge563" id="edge563" length="0.0115437" source="node547" target="node551">
        <meta content=" dr=1;" datatype="xsd:string" id="meta564" property="format" xsi:type="nex:LiteralMeta"/>
      </edge>
      <edge about="#edge571" id="edge571" length="0.00363743" source="node565" target="node567">
        <meta content=" dr=1;" datatype="xsd:string" id="meta572" property="format" xsi:type="nex:LiteralMeta"/>
      </edge>
      <edge about="#edge573" id="edge573" length="0.00579653" source="node565" target="node569">
        <meta content=" dr=1;" datatype="xsd:string" id="meta574" property="format" xsi:type="nex:LiteralMeta"/>
      </edge>
      <edge about="#edge575" id="edge575" length="0.0044735" source="node545" target="node547">
        <meta content=" dr=1;" datatype="xsd:string" id="meta576" property="format" xsi:type="nex:LiteralMeta"/>
      </edge>
      <edge about="#edge577" id="edge577" length="0.0314935" source="node545" target="node565">
        <meta content=" dr=1;" datatype="xsd:string" id="meta578" property="format" xsi:type="nex:LiteralMeta"/>
      </edge>
      <edge about="#edge585" id="edge585" length="0.0216145" source="node579" target="node581">
        <meta content=" dr=1;" datatype="xsd:string" id="meta586" property="format" xsi:type="nex:LiteralMeta"/>
      </edge>
      <edge about="#edge587" id="edge587" length="0.0208383" source="node579" target="node583">
        <meta content=" dr=1;" datatype="xsd:string" id="meta588" property="format" xsi:type="nex:LiteralMeta"/>
      </edge>
      <edge about="#edge589" id="edge589" length="0.00958381" source="node543" target="node545">
        <meta content=" dr=1;" datatype="xsd:string" id="meta590" property="format" xsi:type="nex:LiteralMeta"/>
      </edge>
      <edge about="#edge591" id="edge591" length="0.0302157" source="node543" target="node579">
        <meta content=" dr=1;" datatype="xsd:string" id="meta592" property="format" xsi:type="nex:LiteralMeta"/>
      </edge>
      <edge about="#edge599" id="edge599" length="0.0222828" source="node593" target="node595">
        <meta content=" dr=1;" datatype="xsd:string" id="meta600" property="format" xsi:type="nex:LiteralMeta"/>
      </edge>
      <edge about="#edge601" id="edge601" length="0.010736" source="node593" target="node597">
        <meta content=" dr=1;" datatype="xsd:string" id="meta602" property="format" xsi:type="nex:LiteralMeta"/>
      </edge>
      <edge about="#edge603" id="edge603" length="0.00230006" source="node541" target="node543">
        <meta content=" dr=1;" datatype="xsd:string" id="meta604" property="format" xsi:type="nex:LiteralMeta"/>
      </edge>
      <edge about="#edge605" id="edge605" length="0.0323403" source="node541" target="node593">
        <meta content=" dr=1;" datatype="xsd:string" id="meta606" property="format" xsi:type="nex:LiteralMeta"/>
      </edge>
      <edge about="#edge609" id="edge609" length="0.00556177" source="node539" target="node541">
        <meta content=" dr=1;" datatype="xsd:string" id="meta610" property="format" xsi:type="nex:LiteralMeta"/>
      </edge>
      <edge about="#edge611" id="edge611" length="0.0304789" source="node539" target="node607">
        <meta content=" dr=1;" datatype="xsd:string" id="meta612" property="format" xsi:type="nex:LiteralMeta"/>
      </edge>
      <edge about="#edge613" id="edge613" length="0.00535092" source="node511" target="node513">
        <meta content=" dr=1;" datatype="xsd:string" id="meta614" property="format" xsi:type="nex:LiteralMeta"/>
      </edge>
      <edge about="#edge615" id="edge615" length="0.00564923" source="node511" target="node539">
        <meta content=" dr=1;" datatype="xsd:string" id="meta616" property="format" xsi:type="nex:LiteralMeta"/>
      </edge>
      <edge about="#edge631" id="edge631" length="0.0" source="node625" target="node627">
        <meta content=" dr=1;" datatype="xsd:string" id="meta632" property="format" xsi:type="nex:LiteralMeta"/>
      </edge>
      <edge about="#edge633" id="edge633" length="0.0" source="node625" target="node629">
        <meta content=" dr=1;" datatype="xsd:string" id="meta634" property="format" xsi:type="nex:LiteralMeta"/>
      </edge>
      <edge about="#edge637" id="edge637" length="0.0" source="node623" target="node625">
        <meta content=" dr=1;" datatype="xsd:string" id="meta638" property="format" xsi:type="nex:LiteralMeta"/>
      </edge>
      <edge about="#edge639" id="edge639" length="0.0" source="node623" target="node635">
        <meta content=" dr=1;" datatype="xsd:string" id="meta640" property="format" xsi:type="nex:LiteralMeta"/>
      </edge>
      <edge about="#edge641" id="edge641" length="0.0105622" source="node619" target="node621">
        <meta content=" dr=1;" datatype="xsd:string" id="meta642" property="format" xsi:type="nex:LiteralMeta"/>
      </edge>
      <edge about="#edge643" id="edge643" length="0.0130227" source="node619" target="node623">
        <meta content=" dr=1;" datatype="xsd:string" id="meta644" property="format" xsi:type="nex:LiteralMeta"/>
      </edge>
      <edge about="#edge647" id="edge647" length="0.0307578" source="node617" target="node619">
        <meta content=" dr=1;" datatype="xsd:string" id="meta648" property="format" xsi:type="nex:LiteralMeta"/>
      </edge>
      <edge about="#edge649" id="edge649" length="0.025846" source="node617" target="node645">
        <meta content=" dr=1;" datatype="xsd:string" id="meta650" property="format" xsi:type="nex:LiteralMeta"/>
      </edge>
      <edge about="#edge651" id="edge651" length="0.00149316" source="node509" target="node511">
        <meta content=" dr=1;" datatype="xsd:string" id="meta652" property="format" xsi:type="nex:LiteralMeta"/>
      </edge>
      <edge about="#edge653" id="edge653" length="0.00671549" source="node509" target="node617">
        <meta content=" dr=1;" datatype="xsd:string" id="meta654" property="format" xsi:type="nex:LiteralMeta"/>
      </edge>
      <edge about="#edge655" id="edge655" length="0.00263276" source="node41" target="node43">
        <meta content=" dr=1;" datatype="xsd:string" id="meta656" property="format" xsi:type="nex:LiteralMeta"/>
      </edge>
      <edge about="#edge657" id="edge657" length="0.00486148" source="node41" target="node509">
        <meta content=" dr=1;" datatype="xsd:string" id="meta658" property="format" xsi:type="nex:LiteralMeta"/>
      </edge>
      <edge about="#edge665" id="edge665" length="0.0266954" source="node659" target="node661">
        <meta content=" dr=1;" datatype="xsd:string" id="meta666" property="format" xsi:type="nex:LiteralMeta"/>
      </edge>
      <edge about="#edge667" id="edge667" length="0.0204744" source="node659" target="node663">
        <meta content=" dr=1;" datatype="xsd:string" id="meta668" property="format" xsi:type="nex:LiteralMeta"/>
      </edge>
      <edge about="#edge669" id="edge669" length="0.00168243" source="node39" target="node41">
        <meta content=" dr=1;" datatype="xsd:string" id="meta670" property="format" xsi:type="nex:LiteralMeta"/>
      </edge>
      <edge about="#edge671" id="edge671" length="0.0171188" source="node39" target="node659">
        <meta content=" dr=1;" datatype="xsd:string" id="meta672" property="format" xsi:type="nex:LiteralMeta"/>
      </edge>
      <edge about="#edge685" id="edge685" length="0.0393025" source="node679" target="node681">
        <meta content=" dr=1;" datatype="xsd:string" id="meta686" property="format" xsi:type="nex:LiteralMeta"/>
      </edge>
      <edge about="#edge687" id="edge687" length="0.0927729" source="node679" target="node683">
        <meta content=" dr=1;" datatype="xsd:string" id="meta688" property="format" xsi:type="nex:LiteralMeta"/>
      </edge>
      <edge about="#edge691" id="edge691" length="0.0163826" source="node677" target="node679">
        <meta content=" dr=1;" datatype="xsd:string" id="meta692" property="format" xsi:type="nex:LiteralMeta"/>
      </edge>
      <edge about="#edge693" id="edge693" length="0.0449382" source="node677" target="node689">
        <meta content=" dr=1;" datatype="xsd:string" id="meta694" property="format" xsi:type="nex:LiteralMeta"/>
      </edge>
      <edge about="#edge701" id="edge701" length="0.0458606" source="node695" target="node697">
        <meta content=" dr=1;" datatype="xsd:string" id="meta702" property="format" xsi:type="nex:LiteralMeta"/>
      </edge>
      <edge about="#edge703" id="edge703" length="0.0343281" source="node695" target="node699">
        <meta content=" dr=1;" datatype="xsd:string" id="meta704" property="format" xsi:type="nex:LiteralMeta"/>
      </edge>
      <edge about="#edge705" id="edge705" length="0.0149276" source="node675" target="node677">
        <meta content=" dr=1;" datatype="xsd:string" id="meta706" property="format" xsi:type="nex:LiteralMeta"/>
      </edge>
      <edge about="#edge707" id="edge707" length="0.00865726" source="node675" target="node695">
        <meta content=" dr=1;" datatype="xsd:string" id="meta708" property="format" xsi:type="nex:LiteralMeta"/>
      </edge>
      <edge about="#edge711" id="edge711" length="0.00812283" source="node673" target="node675">
        <meta content=" dr=1;" datatype="xsd:string" id="meta712" property="format" xsi:type="nex:LiteralMeta"/>
      </edge>
      <edge about="#edge713" id="edge713" length="0.0319715" source="node673" target="node709">
        <meta content=" dr=1;" datatype="xsd:string" id="meta714" property="format" xsi:type="nex:LiteralMeta"/>
      </edge>
      <edge about="#edge715" id="edge715" length="0.00335278" source="node37" target="node39">
        <meta content=" dr=1;" datatype="xsd:string" id="meta716" property="format" xsi:type="nex:LiteralMeta"/>
      </edge>
      <edge about="#edge717" id="edge717" length="0.00605366" source="node37" target="node673">
        <meta content=" dr=1;" datatype="xsd:string" id="meta718" property="format" xsi:type="nex:LiteralMeta"/>
      </edge>
      <edge about="#edge735" id="edge735" length="0.0270777" source="node729" target="node731">
        <meta content=" dr=1;" datatype="xsd:string" id="meta736" property="format" xsi:type="nex:LiteralMeta"/>
      </edge>
      <edge about="#edge737" id="edge737" length="0.0106581" source="node729" target="node733">
        <meta content=" dr=1;" datatype="xsd:string" id="meta738" property="format" xsi:type="nex:LiteralMeta"/>
      </edge>
      <edge about="#edge745" id="edge745" length="0.0238056" source="node739" target="node741">
        <meta content=" dr=1;" datatype="xsd:string" id="meta746" property="format" xsi:type="nex:LiteralMeta"/>
      </edge>
      <edge about="#edge747" id="edge747" length="0.0233643" source="node739" target="node743">
        <meta content=" dr=1;" datatype="xsd:string" id="meta748" property="format" xsi:type="nex:LiteralMeta"/>
      </edge>
      <edge about="#edge749" id="edge749" length="0.00421557" source="node727" target="node729">
        <meta content=" dr=1;" datatype="xsd:string" id="meta750" property="format" xsi:type="nex:LiteralMeta"/>
      </edge>
      <edge about="#edge751" id="edge751" length="0.00521839" source="node727" target="node739">
        <meta content=" dr=1;" datatype="xsd:string" id="meta752" property="format" xsi:type="nex:LiteralMeta"/>
      </edge>
      <edge about="#edge761" id="edge761" length="0.00353129" source="node755" target="node757">
        <meta content=" dr=1;" datatype="xsd:string" id="meta762" property="format" xsi:type="nex:LiteralMeta"/>
      </edge>
      <edge about="#edge763" id="edge763" length="0.00118569" source="node755" target="node759">
        <meta content=" dr=1;" datatype="xsd:string" id="meta764" property="format" xsi:type="nex:LiteralMeta"/>
      </edge>
      <edge about="#edge777" id="edge777" length="0.0079136" source="node771" target="node773">
        <meta content=" dr=1;" datatype="xsd:string" id="meta778" property="format" xsi:type="nex:LiteralMeta"/>
      </edge>
      <edge about="#edge779" id="edge779" length="0.0203883" source="node771" target="node775">
        <meta content=" dr=1;" datatype="xsd:string" id="meta780" property="format" xsi:type="nex:LiteralMeta"/>
      </edge>
      <edge about="#edge783" id="edge783" length="0.00354577" source="node769" target="node771">
        <meta content=" dr=1;" datatype="xsd:string" id="meta784" property="format" xsi:type="nex:LiteralMeta"/>
      </edge>
      <edge about="#edge785" id="edge785" length="0.0153222" source="node769" target="node781">
        <meta content=" dr=1;" datatype="xsd:string" id="meta786" property="format" xsi:type="nex:LiteralMeta"/>
      </edge>
      <edge about="#edge789" id="edge789" length="0.00818438" source="node767" target="node769">
        <meta content=" dr=1;" datatype="xsd:string" id="meta790" property="format" xsi:type="nex:LiteralMeta"/>
      </edge>
      <edge about="#edge791" id="edge791" length="0.0295515" source="node767" target="node787">
        <meta content=" dr=1;" datatype="xsd:string" id="meta792" property="format" xsi:type="nex:LiteralMeta"/>
      </edge>
      <edge about="#edge799" id="edge799" length="0.0133128" source="node793" target="node795">
        <meta content=" dr=1;" datatype="xsd:string" id="meta800" property="format" xsi:type="nex:LiteralMeta"/>
      </edge>
      <edge about="#edge801" id="edge801" length="0.0102721" source="node793" target="node797">
        <meta content=" dr=1;" datatype="xsd:string" id="meta802" property="format" xsi:type="nex:LiteralMeta"/>
      </edge>
      <edge about="#edge803" id="edge803" length="0.00428383" source="node765" target="node767">
        <meta content=" dr=1;" datatype="xsd:string" id="meta804" property="format" xsi:type="nex:LiteralMeta"/>
      </edge>
      <edge about="#edge805" id="edge805" length="0.006919" source="node765" target="node793">
        <meta content=" dr=1;" datatype="xsd:string" id="meta806" property="format" xsi:type="nex:LiteralMeta"/>
      </edge>
      <edge about="#edge807" id="edge807" length="0.0253581" source="node753" target="node755">
        <meta content=" dr=1;" datatype="xsd:string" id="meta808" property="format" xsi:type="nex:LiteralMeta"/>
      </edge>
      <edge about="#edge809" id="edge809" length="0.00382825" source="node753" target="node765">
        <meta content=" dr=1;" datatype="xsd:string" id="meta810" property="format" xsi:type="nex:LiteralMeta"/>
      </edge>
      <edge about="#edge811" id="edge811" length="0.00336946" source="node725" target="node727">
        <meta content=" dr=1;" datatype="xsd:string" id="meta812" property="format" xsi:type="nex:LiteralMeta"/>
      </edge>
      <edge about="#edge813" id="edge813" length="0.0057697" source="node725" target="node753">
        <meta content=" dr=1;" datatype="xsd:string" id="meta814" property="format" xsi:type="nex:LiteralMeta"/>
      </edge>
      <edge about="#edge829" id="edge829" length="0.0186955" source="node823" target="node825">
        <meta content=" dr=1;" datatype="xsd:string" id="meta830" property="format" xsi:type="nex:LiteralMeta"/>
      </edge>
      <edge about="#edge831" id="edge831" length="0.0190404" source="node823" target="node827">
        <meta content=" dr=1;" datatype="xsd:string" id="meta832" property="format" xsi:type="nex:LiteralMeta"/>
      </edge>
      <edge about="#edge833" id="edge833" length="0.0346144" source="node819" target="node821">
        <meta content=" dr=1;" datatype="xsd:string" id="meta834" property="format" xsi:type="nex:LiteralMeta"/>
      </edge>
      <edge about="#edge835" id="edge835" length="0.00783843" source="node819" target="node823">
        <meta content=" dr=1;" datatype="xsd:string" id="meta836" property="format" xsi:type="nex:LiteralMeta"/>
      </edge>
      <edge about="#edge839" id="edge839" length="0.00893544" source="node817" target="node819">
        <meta content=" dr=1;" datatype="xsd:string" id="meta840" property="format" xsi:type="nex:LiteralMeta"/>
      </edge>
      <edge about="#edge841" id="edge841" length="0.0288004" source="node817" target="node837">
        <meta content=" dr=1;" datatype="xsd:string" id="meta842" property="format" xsi:type="nex:LiteralMeta"/>
      </edge>
      <edge about="#edge849" id="edge849" length="0.0210148" source="node843" target="node845">
        <meta content=" dr=1;" datatype="xsd:string" id="meta850" property="format" xsi:type="nex:LiteralMeta"/>
      </edge>
      <edge about="#edge851" id="edge851" length="0.012004" source="node843" target="node847">
        <meta content=" dr=1;" datatype="xsd:string" id="meta852" property="format" xsi:type="nex:LiteralMeta"/>
      </edge>
      <edge about="#edge853" id="edge853" length="0.00220559" source="node815" target="node817">
        <meta content=" dr=1;" datatype="xsd:string" id="meta854" property="format" xsi:type="nex:LiteralMeta"/>
      </edge>
      <edge about="#edge855" id="edge855" length="0.0266859" source="node815" target="node843">
        <meta content=" dr=1;" datatype="xsd:string" id="meta856" property="format" xsi:type="nex:LiteralMeta"/>
      </edge>
      <edge about="#edge857" id="edge857" length="0.00464012" source="node723" target="node725">
        <meta content=" dr=1;" datatype="xsd:string" id="meta858" property="format" xsi:type="nex:LiteralMeta"/>
      </edge>
      <edge about="#edge859" id="edge859" length="0.00114556" source="node723" target="node815">
        <meta content=" dr=1;" datatype="xsd:string" id="meta860" property="format" xsi:type="nex:LiteralMeta"/>
      </edge>
      <edge about="#edge881" id="edge881" length="0.0171158" source="node875" target="node877">
        <meta content=" dr=1;" datatype="xsd:string" id="meta882" property="format" xsi:type="nex:LiteralMeta"/>
      </edge>
      <edge about="#edge883" id="edge883" length="0.0111861" source="node875" target="node879">
        <meta content=" dr=1;" datatype="xsd:string" id="meta884" property="format" xsi:type="nex:LiteralMeta"/>
      </edge>
      <edge about="#edge893" id="edge893" length="0.0" source="node887" target="node889">
        <meta content=" dr=1;" datatype="xsd:string" id="meta894" property="format" xsi:type="nex:LiteralMeta"/>
      </edge>
      <edge about="#edge895" id="edge895" length="0.0" source="node887" target="node891">
        <meta content=" dr=1;" datatype="xsd:string" id="meta896" property="format" xsi:type="nex:LiteralMeta"/>
      </edge>
      <edge about="#edge899" id="edge899" length="0.0" source="node885" target="node887">
        <meta content=" dr=1;" datatype="xsd:string" id="meta900" property="format" xsi:type="nex:LiteralMeta"/>
      </edge>
      <edge about="#edge901" id="edge901" length="0.0" source="node885" target="node897">
        <meta content=" dr=1;" datatype="xsd:string" id="meta902" property="format" xsi:type="nex:LiteralMeta"/>
      </edge>
      <edge about="#edge903" id="edge903" length="0.00718172" source="node873" target="node875">
        <meta content=" dr=1;" datatype="xsd:string" id="meta904" property="format" xsi:type="nex:LiteralMeta"/>
      </edge>
      <edge about="#edge905" id="edge905" length="0.0187617" source="node873" target="node885">
        <meta content=" dr=1;" datatype="xsd:string" id="meta906" property="format" xsi:type="nex:LiteralMeta"/>
      </edge>
      <edge about="#edge909" id="edge909" length="0.00407404" source="node871" target="node873">
        <meta content=" dr=1;" datatype="xsd:string" id="meta910" property="format" xsi:type="nex:LiteralMeta"/>
      </edge>
      <edge about="#edge911" id="edge911" length="0.0124354" source="node871" target="node907">
        <meta content=" dr=1;" datatype="xsd:string" id="meta912" property="format" xsi:type="nex:LiteralMeta"/>
      </edge>
      <edge about="#edge913" id="edge913" length="0.0271712" source="node867" target="node869">
        <meta content=" dr=1;" datatype="xsd:string" id="meta914" property="format" xsi:type="nex:LiteralMeta"/>
      </edge>
      <edge about="#edge915" id="edge915" length="0.00348921" source="node867" target="node871">
        <meta content=" dr=1;" datatype="xsd:string" id="meta916" property="format" xsi:type="nex:LiteralMeta"/>
      </edge>
      <edge about="#edge917" id="edge917" length="0.0161687" source="node863" target="node865">
        <meta content=" dr=1;" datatype="xsd:string" id="meta918" property="format" xsi:type="nex:LiteralMeta"/>
      </edge>
      <edge about="#edge919" id="edge919" length="0.00387844" source="node863" target="node867">
        <meta content=" dr=1;" datatype="xsd:string" id="meta920" property="format" xsi:type="nex:LiteralMeta"/>
      </edge>
      <edge about="#edge927" id="edge927" length="0.0296943" source="node921" target="node923">
        <meta content=" dr=1;" datatype="xsd:string" id="meta928" property="format" xsi:type="nex:LiteralMeta"/>
      </edge>
      <edge about="#edge929" id="edge929" length="0.0221925" source="node921" target="node925">
        <meta content=" dr=1;" datatype="xsd:string" id="meta930" property="format" xsi:type="nex:LiteralMeta"/>
      </edge>
      <edge about="#edge931" id="edge931" length="7.68328E-4" source="node861" target="node863">
        <meta content=" dr=1;" datatype="xsd:string" id="meta932" property="format" xsi:type="nex:LiteralMeta"/>
      </edge>
      <edge about="#edge933" id="edge933" length="0.00542271" source="node861" target="node921">
        <meta content=" dr=1;" datatype="xsd:string" id="meta934" property="format" xsi:type="nex:LiteralMeta"/>
      </edge>
      <edge about="#edge935" id="edge935" length="0.00453637" source="node721" target="node723">
        <meta content=" dr=1;" datatype="xsd:string" id="meta936" property="format" xsi:type="nex:LiteralMeta"/>
      </edge>
      <edge about="#edge937" id="edge937" length="0.00122167" source="node721" target="node861">
        <meta content=" dr=1;" datatype="xsd:string" id="meta938" property="format" xsi:type="nex:LiteralMeta"/>
      </edge>
      <edge about="#edge949" id="edge949" length="0.0156311" source="node943" target="node945">
        <meta content=" dr=1;" datatype="xsd:string" id="meta950" property="format" xsi:type="nex:LiteralMeta"/>
      </edge>
      <edge about="#edge951" id="edge951" length="0.0173878" source="node943" target="node947">
        <meta content=" dr=1;" datatype="xsd:string" id="meta952" property="format" xsi:type="nex:LiteralMeta"/>
      </edge>
      <edge about="#edge953" id="edge953" length="0.0338885" source="node939" target="node941">
        <meta content=" dr=1;" datatype="xsd:string" id="meta954" property="format" xsi:type="nex:LiteralMeta"/>
      </edge>
      <edge about="#edge955" id="edge955" length="0.00856432" source="node939" target="node943">
        <meta content=" dr=1;" datatype="xsd:string" id="meta956" property="format" xsi:type="nex:LiteralMeta"/>
      </edge>
      <edge about="#edge957" id="edge957" length="0.00315392" source="node719" target="node721">
        <meta content=" dr=1;" datatype="xsd:string" id="meta958" property="format" xsi:type="nex:LiteralMeta"/>
      </edge>
      <edge about="#edge959" id="edge959" length="0.00921433" source="node719" target="node939">
        <meta content=" dr=1;" datatype="xsd:string" id="meta960" property="format" xsi:type="nex:LiteralMeta"/>
      </edge>
      <edge about="#edge961" id="edge961" length="0.00396134" source="node35" target="node37">
        <meta content=" dr=1;" datatype="xsd:string" id="meta962" property="format" xsi:type="nex:LiteralMeta"/>
      </edge>
      <edge about="#edge963" id="edge963" length="0.0029617" source="node35" target="node719">
        <meta content=" dr=1;" datatype="xsd:string" id="meta964" property="format" xsi:type="nex:LiteralMeta"/>
      </edge>
      <edge about="#edge993" id="edge993" length="0.0108651" source="node987" target="node989">
        <meta content=" dr=1;" datatype="xsd:string" id="meta994" property="format" xsi:type="nex:LiteralMeta"/>
      </edge>
      <edge about="#edge995" id="edge995" length="0.0174368" source="node987" target="node991">
        <meta content=" dr=1;" datatype="xsd:string" id="meta996" property="format" xsi:type="nex:LiteralMeta"/>
      </edge>
      <edge about="#edge999" id="edge999" length="0.0034699" source="node985" target="node987">
        <meta content=" dr=1;" datatype="xsd:string" id="meta1000" property="format" xsi:type="nex:LiteralMeta"/>
      </edge>
      <edge about="#edge1001" id="edge1001" length="0.015398" source="node985" target="node997">
        <meta content=" dr=1;" datatype="xsd:string" id="meta1002" property="format" xsi:type="nex:LiteralMeta"/>
      </edge>
      <edge about="#edge1005" id="edge1005" length="0.00189717" source="node983" target="node985">
        <meta content=" dr=1;" datatype="xsd:string" id="meta1006" property="format" xsi:type="nex:LiteralMeta"/>
      </edge>
      <edge about="#edge1007" id="edge1007" length="0.0169708" source="node983" target="node1003">
        <meta content=" dr=1;" datatype="xsd:string" id="meta1008" property="format" xsi:type="nex:LiteralMeta"/>
      </edge>
      <edge about="#edge1011" id="edge1011" length="0.00463696" source="node981" target="node983">
        <meta content=" dr=1;" datatype="xsd:string" id="meta1012" property="format" xsi:type="nex:LiteralMeta"/>
      </edge>
      <edge about="#edge1013" id="edge1013" length="0.0283819" source="node981" target="node1009">
        <meta content=" dr=1;" datatype="xsd:string" id="meta1014" property="format" xsi:type="nex:LiteralMeta"/>
      </edge>
      <edge about="#edge1017" id="edge1017" length="0.00815471" source="node979" target="node981">
        <meta content=" dr=1;" datatype="xsd:string" id="meta1018" property="format" xsi:type="nex:LiteralMeta"/>
      </edge>
      <edge about="#edge1019" id="edge1019" length="0.0260434" source="node979" target="node1015">
        <meta content=" dr=1;" datatype="xsd:string" id="meta1020" property="format" xsi:type="nex:LiteralMeta"/>
      </edge>
      <edge about="#edge1037" id="edge1037" length="0.0167249" source="node1031" target="node1033">
        <meta content=" dr=1;" datatype="xsd:string" id="meta1038" property="format" xsi:type="nex:LiteralMeta"/>
      </edge>
      <edge about="#edge1039" id="edge1039" length="0.0210109" source="node1031" target="node1035">
        <meta content=" dr=1;" datatype="xsd:string" id="meta1040" property="format" xsi:type="nex:LiteralMeta"/>
      </edge>
      <edge about="#edge1047" id="edge1047" length="0.0161912" source="node1041" target="node1043">
        <meta content=" dr=1;" datatype="xsd:string" id="meta1048" property="format" xsi:type="nex:LiteralMeta"/>
      </edge>
      <edge about="#edge1049" id="edge1049" length="0.0168277" source="node1041" target="node1045">
        <meta content=" dr=1;" datatype="xsd:string" id="meta1050" property="format" xsi:type="nex:LiteralMeta"/>
      </edge>
      <edge about="#edge1051" id="edge1051" length="0.00339494" source="node1029" target="node1031">
        <meta content=" dr=1;" datatype="xsd:string" id="meta1052" property="format" xsi:type="nex:LiteralMeta"/>
      </edge>
      <edge about="#edge1053" id="edge1053" length="0.00603902" source="node1029" target="node1041">
        <meta content=" dr=1;" datatype="xsd:string" id="meta1054" property="format" xsi:type="nex:LiteralMeta"/>
      </edge>
      <edge about="#edge1055" id="edge1055" length="0.0215207" source="node1025" target="node1027">
        <meta content=" dr=1;" datatype="xsd:string" id="meta1056" property="format" xsi:type="nex:LiteralMeta"/>
      </edge>
      <edge about="#edge1057" id="edge1057" length="0.00442268" source="node1025" target="node1029">
        <meta content=" dr=1;" datatype="xsd:string" id="meta1058" property="format" xsi:type="nex:LiteralMeta"/>
      </edge>
      <edge about="#edge1065" id="edge1065" length="0.0558788" source="node1059" target="node1061">
        <meta content=" dr=1;" datatype="xsd:string" id="meta1066" property="format" xsi:type="nex:LiteralMeta"/>
      </edge>
      <edge about="#edge1067" id="edge1067" length="0.0478947" source="node1059" target="node1063">
        <meta content=" dr=1;" datatype="xsd:string" id="meta1068" property="format" xsi:type="nex:LiteralMeta"/>
      </edge>
      <edge about="#edge1069" id="edge1069" length="0.00410586" source="node1023" target="node1025">
        <meta content=" dr=1;" datatype="xsd:string" id="meta1070" property="format" xsi:type="nex:LiteralMeta"/>
      </edge>
      <edge about="#edge1071" id="edge1071" length="0.00179036" source="node1023" target="node1059">
        <meta content=" dr=1;" datatype="xsd:string" id="meta1072" property="format" xsi:type="nex:LiteralMeta"/>
      </edge>
      <edge about="#edge1079" id="edge1079" length="0.0458733" source="node1073" target="node1075">
        <meta content=" dr=1;" datatype="xsd:string" id="meta1080" property="format" xsi:type="nex:LiteralMeta"/>
      </edge>
      <edge about="#edge1081" id="edge1081" length="0.0201644" source="node1073" target="node1077">
        <meta content=" dr=1;" datatype="xsd:string" id="meta1082" property="format" xsi:type="nex:LiteralMeta"/>
      </edge>
      <edge about="#edge1083" id="edge1083" length="0.00461844" source="node1021" target="node1023">
        <meta content=" dr=1;" datatype="xsd:string" id="meta1084" property="format" xsi:type="nex:LiteralMeta"/>
      </edge>
      <edge about="#edge1085" id="edge1085" length="0.00717401" source="node1021" target="node1073">
        <meta content=" dr=1;" datatype="xsd:string" id="meta1086" property="format" xsi:type="nex:LiteralMeta"/>
      </edge>
      <edge about="#edge1087" id="edge1087" length="0.0127865" source="node977" target="node979">
        <meta content=" dr=1;" datatype="xsd:string" id="meta1088" property="format" xsi:type="nex:LiteralMeta"/>
      </edge>
      <edge about="#edge1089" id="edge1089" length="0.00366301" source="node977" target="node1021">
        <meta content=" dr=1;" datatype="xsd:string" id="meta1090" property="format" xsi:type="nex:LiteralMeta"/>
      </edge>
      <edge about="#edge1099" id="edge1099" length="0.0581308" source="node1093" target="node1095">
        <meta content=" dr=1;" datatype="xsd:string" id="meta1100" property="format" xsi:type="nex:LiteralMeta"/>
      </edge>
      <edge about="#edge1101" id="edge1101" length="0.0314919" source="node1093" target="node1097">
        <meta content=" dr=1;" datatype="xsd:string" id="meta1102" property="format" xsi:type="nex:LiteralMeta"/>
      </edge>
      <edge about="#edge1105" id="edge1105" length="0.00250688" source="node1091" target="node1093">
        <meta content=" dr=1;" datatype="xsd:string" id="meta1106" property="format" xsi:type="nex:LiteralMeta"/>
      </edge>
      <edge about="#edge1107" id="edge1107" length="0.025795" source="node1091" target="node1103">
        <meta content=" dr=1;" datatype="xsd:string" id="meta1108" property="format" xsi:type="nex:LiteralMeta"/>
      </edge>
      <edge about="#edge1109" id="edge1109" length="0.00490552" source="node975" target="node977">
        <meta content=" dr=1;" datatype="xsd:string" id="meta1110" property="format" xsi:type="nex:LiteralMeta"/>
      </edge>
      <edge about="#edge1111" id="edge1111" length="0.0041346" source="node975" target="node1091">
        <meta content=" dr=1;" datatype="xsd:string" id="meta1112" property="format" xsi:type="nex:LiteralMeta"/>
      </edge>
      <edge about="#edge1115" id="edge1115" length="0.00219937" source="node973" target="node975">
        <meta content=" dr=1;" datatype="xsd:string" id="meta1116" property="format" xsi:type="nex:LiteralMeta"/>
      </edge>
      <edge about="#edge1117" id="edge1117" length="0.0414972" source="node973" target="node1113">
        <meta content=" dr=1;" datatype="xsd:string" id="meta1118" property="format" xsi:type="nex:LiteralMeta"/>
      </edge>
      <edge about="#edge1127" id="edge1127" length="0.0302905" source="node1121" target="node1123">
        <meta content=" dr=1;" datatype="xsd:string" id="meta1128" property="format" xsi:type="nex:LiteralMeta"/>
      </edge>
      <edge about="#edge1129" id="edge1129" length="0.0263133" source="node1121" target="node1125">
        <meta content=" dr=1;" datatype="xsd:string" id="meta1130" property="format" xsi:type="nex:LiteralMeta"/>
      </edge>
      <edge about="#edge1133" id="edge1133" length="0.00711483" source="node1119" target="node1121">
        <meta content=" dr=1;" datatype="xsd:string" id="meta1134" property="format" xsi:type="nex:LiteralMeta"/>
      </edge>
      <edge about="#edge1135" id="edge1135" length="0.0282625" source="node1119" target="node1131">
        <meta content=" dr=1;" datatype="xsd:string" id="meta1136" property="format" xsi:type="nex:LiteralMeta"/>
      </edge>
      <edge about="#edge1137" id="edge1137" length="0.00387996" source="node971" target="node973">
        <meta content=" dr=1;" datatype="xsd:string" id="meta1138" property="format" xsi:type="nex:LiteralMeta"/>
      </edge>
      <edge about="#edge1139" id="edge1139" length="0.00761768" source="node971" target="node1119">
        <meta content=" dr=1;" datatype="xsd:string" id="meta1140" property="format" xsi:type="nex:LiteralMeta"/>
      </edge>
      <edge about="#edge1147" id="edge1147" length="0.0" source="node1141" target="node1143">
        <meta content=" dr=1;" datatype="xsd:string" id="meta1148" property="format" xsi:type="nex:LiteralMeta"/>
      </edge>
      <edge about="#edge1149" id="edge1149" length="0.0" source="node1141" target="node1145">
        <meta content=" dr=1;" datatype="xsd:string" id="meta1150" property="format" xsi:type="nex:LiteralMeta"/>
      </edge>
      <edge about="#edge1151" id="edge1151" length="0.00179346" source="node969" target="node971">
        <meta content=" dr=1;" datatype="xsd:string" id="meta1152" property="format" xsi:type="nex:LiteralMeta"/>
      </edge>
      <edge about="#edge1153" id="edge1153" length="0.046703" source="node969" target="node1141">
        <meta content=" dr=1;" datatype="xsd:string" id="meta1154" property="format" xsi:type="nex:LiteralMeta"/>
      </edge>
      <edge about="#edge1165" id="edge1165" length="0.0216335" source="node1159" target="node1161">
        <meta content=" dr=1;" datatype="xsd:string" id="meta1166" property="format" xsi:type="nex:LiteralMeta"/>
      </edge>
      <edge about="#edge1167" id="edge1167" length="0.00666835" source="node1159" target="node1163">
        <meta content=" dr=1;" datatype="xsd:string" id="meta1168" property="format" xsi:type="nex:LiteralMeta"/>
      </edge>
      <edge about="#edge1175" id="edge1175" length="0.00900701" source="node1169" target="node1171">
        <meta content=" dr=1;" datatype="xsd:string" id="meta1176" property="format" xsi:type="nex:LiteralMeta"/>
      </edge>
      <edge about="#edge1177" id="edge1177" length="0.00514393" source="node1169" target="node1173">
        <meta content=" dr=1;" datatype="xsd:string" id="meta1178" property="format" xsi:type="nex:LiteralMeta"/>
      </edge>
      <edge about="#edge1179" id="edge1179" length="0.00628242" source="node1157" target="node1159">
        <meta content=" dr=1;" datatype="xsd:string" id="meta1180" property="format" xsi:type="nex:LiteralMeta"/>
      </edge>
      <edge about="#edge1181" id="edge1181" length="0.010227" source="node1157" target="node1169">
        <meta content=" dr=1;" datatype="xsd:string" id="meta1182" property="format" xsi:type="nex:LiteralMeta"/>
      </edge>
      <edge about="#edge1185" id="edge1185" length="0.00550606" source="node1155" target="node1157">
        <meta content=" dr=1;" datatype="xsd:string" id="meta1186" property="format" xsi:type="nex:LiteralMeta"/>
      </edge>
      <edge about="#edge1187" id="edge1187" length="0.0192581" source="node1155" target="node1183">
        <meta content=" dr=1;" datatype="xsd:string" id="meta1188" property="format" xsi:type="nex:LiteralMeta"/>
      </edge>
      <edge about="#edge1189" id="edge1189" length="0.00340515" source="node967" target="node969">
        <meta content=" dr=1;" datatype="xsd:string" id="meta1190" property="format" xsi:type="nex:LiteralMeta"/>
      </edge>
      <edge about="#edge1191" id="edge1191" length="0.00515475" source="node967" target="node1155">
        <meta content=" dr=1;" datatype="xsd:string" id="meta1192" property="format" xsi:type="nex:LiteralMeta"/>
      </edge>
      <edge about="#edge1199" id="edge1199" length="0.0370071" source="node1193" target="node1195">
        <meta content=" dr=1;" datatype="xsd:string" id="meta1200" property="format" xsi:type="nex:LiteralMeta"/>
      </edge>
      <edge about="#edge1201" id="edge1201" length="0.0337476" source="node1193" target="node1197">
        <meta content=" dr=1;" datatype="xsd:string" id="meta1202" property="format" xsi:type="nex:LiteralMeta"/>
      </edge>
      <edge about="#edge1203" id="edge1203" length="0.00322162" source="node965" target="node967">
        <meta content=" dr=1;" datatype="xsd:string" id="meta1204" property="format" xsi:type="nex:LiteralMeta"/>
      </edge>
      <edge about="#edge1205" id="edge1205" length="0.00825933" source="node965" target="node1193">
        <meta content=" dr=1;" datatype="xsd:string" id="meta1206" property="format" xsi:type="nex:LiteralMeta"/>
      </edge>
      <edge about="#edge1207" id="edge1207" length="0.00383897" source="node33" target="node35">
        <meta content=" dr=1;" datatype="xsd:string" id="meta1208" property="format" xsi:type="nex:LiteralMeta"/>
      </edge>
      <edge about="#edge1209" id="edge1209" length="0.00146379" source="node33" target="node965">
        <meta content=" dr=1;" datatype="xsd:string" id="meta1210" property="format" xsi:type="nex:LiteralMeta"/>
      </edge>
      <edge about="#edge1229" id="edge1229" length="0.0" source="node1223" target="node1225">
        <meta content=" dr=1;" datatype="xsd:string" id="meta1230" property="format" xsi:type="nex:LiteralMeta"/>
      </edge>
      <edge about="#edge1231" id="edge1231" length="0.0" source="node1223" target="node1227">
        <meta content=" dr=1;" datatype="xsd:string" id="meta1232" property="format" xsi:type="nex:LiteralMeta"/>
      </edge>
      <edge about="#edge1239" id="edge1239" length="0.0" source="node1233" target="node1235">
        <meta content=" dr=1;" datatype="xsd:string" id="meta1240" property="format" xsi:type="nex:LiteralMeta"/>
      </edge>
      <edge about="#edge1241" id="edge1241" length="0.0" source="node1233" target="node1237">
        <meta content=" dr=1;" datatype="xsd:string" id="meta1242" property="format" xsi:type="nex:LiteralMeta"/>
      </edge>
      <edge about="#edge1243" id="edge1243" length="1.16102E-4" source="node1221" target="node1223">
        <meta content=" dr=1;" datatype="xsd:string" id="meta1244" property="format" xsi:type="nex:LiteralMeta"/>
      </edge>
      <edge about="#edge1245" id="edge1245" length="0.00460088" source="node1221" target="node1233">
        <meta content=" dr=1;" datatype="xsd:string" id="meta1246" property="format" xsi:type="nex:LiteralMeta"/>
      </edge>
      <edge about="#edge1249" id="edge1249" length="0.00450053" source="node1219" target="node1221">
        <meta content=" dr=1;" datatype="xsd:string" id="meta1250" property="format" xsi:type="nex:LiteralMeta"/>
      </edge>
      <edge about="#edge1251" id="edge1251" length="0.0190844" source="node1219" target="node1247">
        <meta content=" dr=1;" datatype="xsd:string" id="meta1252" property="format" xsi:type="nex:LiteralMeta"/>
      </edge>
      <edge about="#edge1255" id="edge1255" length="0.0064145" source="node1217" target="node1219">
        <meta content=" dr=1;" datatype="xsd:string" id="meta1256" property="format" xsi:type="nex:LiteralMeta"/>
      </edge>
      <edge about="#edge1257" id="edge1257" length="0.0171704" source="node1217" target="node1253">
        <meta content=" dr=1;" datatype="xsd:string" id="meta1258" property="format" xsi:type="nex:LiteralMeta"/>
      </edge>
      <edge about="#edge1261" id="edge1261" length="0.00439222" source="node1215" target="node1217">
        <meta content=" dr=1;" datatype="xsd:string" id="meta1262" property="format" xsi:type="nex:LiteralMeta"/>
      </edge>
      <edge about="#edge1263" id="edge1263" length="0.0180134" source="node1215" target="node1259">
        <meta content=" dr=1;" datatype="xsd:string" id="meta1264" property="format" xsi:type="nex:LiteralMeta"/>
      </edge>
      <edge about="#edge1275" id="edge1275" length="0.0188793" source="node1269" target="node1271">
        <meta content=" dr=1;" datatype="xsd:string" id="meta1276" property="format" xsi:type="nex:LiteralMeta"/>
      </edge>
      <edge about="#edge1277" id="edge1277" length="0.0141395" source="node1269" target="node1273">
        <meta content=" dr=1;" datatype="xsd:string" id="meta1278" property="format" xsi:type="nex:LiteralMeta"/>
      </edge>
      <edge about="#edge1281" id="edge1281" length="0.00386663" source="node1267" target="node1269">
        <meta content=" dr=1;" datatype="xsd:string" id="meta1282" property="format" xsi:type="nex:LiteralMeta"/>
      </edge>
      <edge about="#edge1283" id="edge1283" length="0.0244353" source="node1267" target="node1279">
        <meta content=" dr=1;" datatype="xsd:string" id="meta1284" property="format" xsi:type="nex:LiteralMeta"/>
      </edge>
      <edge about="#edge1297" id="edge1297" length="0.0234928" source="node1291" target="node1293">
        <meta content=" dr=1;" datatype="xsd:string" id="meta1298" property="format" xsi:type="nex:LiteralMeta"/>
      </edge>
      <edge about="#edge1299" id="edge1299" length="0.0189601" source="node1291" target="node1295">
        <meta content=" dr=1;" datatype="xsd:string" id="meta1300" property="format" xsi:type="nex:LiteralMeta"/>
      </edge>
      <edge about="#edge1301" id="edge1301" length="0.0337456" source="node1287" target="node1289">
        <meta content=" dr=1;" datatype="xsd:string" id="meta1302" property="format" xsi:type="nex:LiteralMeta"/>
      </edge>
      <edge about="#edge1303" id="edge1303" length="0.00399028" source="node1287" target="node1291">
        <meta content=" dr=1;" datatype="xsd:string" id="meta1304" property="format" xsi:type="nex:LiteralMeta"/>
      </edge>
      <edge about="#edge1311" id="edge1311" length="0.0177032" source="node1305" target="node1307">
        <meta content=" dr=1;" datatype="xsd:string" id="meta1312" property="format" xsi:type="nex:LiteralMeta"/>
      </edge>
      <edge about="#edge1313" id="edge1313" length="0.0200327" source="node1305" target="node1309">
        <meta content=" dr=1;" datatype="xsd:string" id="meta1314" property="format" xsi:type="nex:LiteralMeta"/>
      </edge>
      <edge about="#edge1315" id="edge1315" length="0.00534146" source="node1285" target="node1287">
        <meta content=" dr=1;" datatype="xsd:string" id="meta1316" property="format" xsi:type="nex:LiteralMeta"/>
      </edge>
      <edge about="#edge1317" id="edge1317" length="0.0040925" source="node1285" target="node1305">
        <meta content=" dr=1;" datatype="xsd:string" id="meta1318" property="format" xsi:type="nex:LiteralMeta"/>
      </edge>
      <edge about="#edge1319" id="edge1319" length="0.00632272" source="node1265" target="node1267">
        <meta content=" dr=1;" datatype="xsd:string" id="meta1320" property="format" xsi:type="nex:LiteralMeta"/>
      </edge>
      <edge about="#edge1321" id="edge1321" length="0.00370086" source="node1265" target="node1285">
        <meta content=" dr=1;" datatype="xsd:string" id="meta1322" property="format" xsi:type="nex:LiteralMeta"/>
      </edge>
      <edge about="#edge1323" id="edge1323" length="0.00348935" source="node1213" target="node1215">
        <meta content=" dr=1;" datatype="xsd:string" id="meta1324" property="format" xsi:type="nex:LiteralMeta"/>
      </edge>
      <edge about="#edge1325" id="edge1325" length="0.0017804" source="node1213" target="node1265">
        <meta content=" dr=1;" datatype="xsd:string" id="meta1326" property="format" xsi:type="nex:LiteralMeta"/>
      </edge>
      <edge about="#edge1335" id="edge1335" length="0.0297843" source="node1329" target="node1331">
        <meta content=" dr=1;" datatype="xsd:string" id="meta1336" property="format" xsi:type="nex:LiteralMeta"/>
      </edge>
      <edge about="#edge1337" id="edge1337" length="0.0173855" source="node1329" target="node1333">
        <meta content=" dr=1;" datatype="xsd:string" id="meta1338" property="format" xsi:type="nex:LiteralMeta"/>
      </edge>
      <edge about="#edge1341" id="edge1341" length="0.00874002" source="node1327" target="node1329">
        <meta content=" dr=1;" datatype="xsd:string" id="meta1342" property="format" xsi:type="nex:LiteralMeta"/>
      </edge>
      <edge about="#edge1343" id="edge1343" length="0.0148449" source="node1327" target="node1339">
        <meta content=" dr=1;" datatype="xsd:string" id="meta1344" property="format" xsi:type="nex:LiteralMeta"/>
      </edge>
      <edge about="#edge1345" id="edge1345" length="0.00199408" source="node1211" target="node1213">
        <meta content=" dr=1;" datatype="xsd:string" id="meta1346" property="format" xsi:type="nex:LiteralMeta"/>
      </edge>
      <edge about="#edge1347" id="edge1347" length="0.00498926" source="node1211" target="node1327">
        <meta content=" dr=1;" datatype="xsd:string" id="meta1348" property="format" xsi:type="nex:LiteralMeta"/>
      </edge>
      <edge about="#edge1349" id="edge1349" length="0.00365427" source="node31" target="node33">
        <meta content=" dr=1;" datatype="xsd:string" id="meta1350" property="format" xsi:type="nex:LiteralMeta"/>
      </edge>
      <edge about="#edge1351" id="edge1351" length="0.00464687" source="node31" target="node1211">
        <meta content=" dr=1;" datatype="xsd:string" id="meta1352" property="format" xsi:type="nex:LiteralMeta"/>
      </edge>
      <edge about="#edge1377" id="edge1377" length="0.0" source="node1371" target="node1373">
        <meta content=" dr=1;" datatype="xsd:string" id="meta1378" property="format" xsi:type="nex:LiteralMeta"/>
      </edge>
      <edge about="#edge1379" id="edge1379" length="0.0" source="node1371" target="node1375">
        <meta content=" dr=1;" datatype="xsd:string" id="meta1380" property="format" xsi:type="nex:LiteralMeta"/>
      </edge>
      <edge about="#edge1391" id="edge1391" length="0.0" source="node1385" target="node1387">
        <meta content=" dr=1;" datatype="xsd:string" id="meta1392" property="format" xsi:type="nex:LiteralMeta"/>
      </edge>
      <edge about="#edge1393" id="edge1393" length="0.0" source="node1385" target="node1389">
        <meta content=" dr=1;" datatype="xsd:string" id="meta1394" property="format" xsi:type="nex:LiteralMeta"/>
      </edge>
      <edge about="#edge1395" id="edge1395" length="0.00465076" source="node1381" target="node1383">
        <meta content=" dr=1;" datatype="xsd:string" id="meta1396" property="format" xsi:type="nex:LiteralMeta"/>
      </edge>
      <edge about="#edge1397" id="edge1397" length="6.62245E-5" source="node1381" target="node1385">
        <meta content=" dr=1;" datatype="xsd:string" id="meta1398" property="format" xsi:type="nex:LiteralMeta"/>
      </edge>
      <edge about="#edge1399" id="edge1399" length="0.00554644" source="node1369" target="node1371">
        <meta content=" dr=1;" datatype="xsd:string" id="meta1400" property="format" xsi:type="nex:LiteralMeta"/>
      </edge>
      <edge about="#edge1401" id="edge1401" length="0.0086045" source="node1369" target="node1381">
        <meta content=" dr=1;" datatype="xsd:string" id="meta1402" property="format" xsi:type="nex:LiteralMeta"/>
      </edge>
      <edge about="#edge1403" id="edge1403" length="0.00986416" source="node1365" target="node1367">
        <meta content=" dr=1;" datatype="xsd:string" id="meta1404" property="format" xsi:type="nex:LiteralMeta"/>
      </edge>
      <edge about="#edge1405" id="edge1405" length="0.00428679" source="node1365" target="node1369">
        <meta content=" dr=1;" datatype="xsd:string" id="meta1406" property="format" xsi:type="nex:LiteralMeta"/>
      </edge>
      <edge about="#edge1417" id="edge1417" length="0.0" source="node1411" target="node1413">
        <meta content=" dr=1;" datatype="xsd:string" id="meta1418" property="format" xsi:type="nex:LiteralMeta"/>
      </edge>
      <edge about="#edge1419" id="edge1419" length="0.0" source="node1411" target="node1415">
        <meta content=" dr=1;" datatype="xsd:string" id="meta1420" property="format" xsi:type="nex:LiteralMeta"/>
      </edge>
      <edge about="#edge1423" id="edge1423" length="0.0219574" source="node1409" target="node1411">
        <meta content=" dr=1;" datatype="xsd:string" id="meta1424" property="format" xsi:type="nex:LiteralMeta"/>
      </edge>
      <edge about="#edge1425" id="edge1425" length="0.0110615" source="node1409" target="node1421">
        <meta content=" dr=1;" datatype="xsd:string" id="meta1426" property="format" xsi:type="nex:LiteralMeta"/>
      </edge>
      <edge about="#edge1433" id="edge1433" length="0.00723464" source="node1427" target="node1429">
        <meta content=" dr=1;" datatype="xsd:string" id="meta1434" property="format" xsi:type="nex:LiteralMeta"/>
      </edge>
      <edge about="#edge1435" id="edge1435" length="0.0210673" source="node1427" target="node1431">
        <meta content=" dr=1;" datatype="xsd:string" id="meta1436" property="format" xsi:type="nex:LiteralMeta"/>
      </edge>
      <edge about="#edge1437" id="edge1437" length="0.00246637" source="node1407" target="node1409">
        <meta content=" dr=1;" datatype="xsd:string" id="meta1438" property="format" xsi:type="nex:LiteralMeta"/>
      </edge>
      <edge about="#edge1439" id="edge1439" length="0.0069676" source="node1407" target="node1427">
        <meta content=" dr=1;" datatype="xsd:string" id="meta1440" property="format" xsi:type="nex:LiteralMeta"/>
      </edge>
      <edge about="#edge1441" id="edge1441" length="0.0054295" source="node1363" target="node1365">
        <meta content=" dr=1;" datatype="xsd:string" id="meta1442" property="format" xsi:type="nex:LiteralMeta"/>
      </edge>
      <edge about="#edge1443" id="edge1443" length="0.00105635" source="node1363" target="node1407">
        <meta content=" dr=1;" datatype="xsd:string" id="meta1444" property="format" xsi:type="nex:LiteralMeta"/>
      </edge>
      <edge about="#edge1455" id="edge1455" length="0.00891852" source="node1449" target="node1451">
        <meta content=" dr=1;" datatype="xsd:string" id="meta1456" property="format" xsi:type="nex:LiteralMeta"/>
      </edge>
      <edge about="#edge1457" id="edge1457" length="0.0099494" source="node1449" target="node1453">
        <meta content=" dr=1;" datatype="xsd:string" id="meta1458" property="format" xsi:type="nex:LiteralMeta"/>
      </edge>
      <edge about="#edge1461" id="edge1461" length="0.00671149" source="node1447" target="node1449">
        <meta content=" dr=1;" datatype="xsd:string" id="meta1462" property="format" xsi:type="nex:LiteralMeta"/>
      </edge>
      <edge about="#edge1463" id="edge1463" length="0.0215904" source="node1447" target="node1459">
        <meta content=" dr=1;" datatype="xsd:string" id="meta1464" property="format" xsi:type="nex:LiteralMeta"/>
      </edge>
      <edge about="#edge1467" id="edge1467" length="0.00150854" source="node1445" target="node1447">
        <meta content=" dr=1;" datatype="xsd:string" id="meta1468" property="format" xsi:type="nex:LiteralMeta"/>
      </edge>
      <edge about="#edge1469" id="edge1469" length="0.0244349" source="node1445" target="node1465">
        <meta content=" dr=1;" datatype="xsd:string" id="meta1470" property="format" xsi:type="nex:LiteralMeta"/>
      </edge>
      <edge about="#edge1471" id="edge1471" length="0.00169977" source="node1361" target="node1363">
        <meta content=" dr=1;" datatype="xsd:string" id="meta1472" property="format" xsi:type="nex:LiteralMeta"/>
      </edge>
      <edge about="#edge1473" id="edge1473" length="0.00832382" source="node1361" target="node1445">
        <meta content=" dr=1;" datatype="xsd:string" id="meta1474" property="format" xsi:type="nex:LiteralMeta"/>
      </edge>
      <edge about="#edge1485" id="edge1485" length="0.0" source="node1479" target="node1481">
        <meta content=" dr=1;" datatype="xsd:string" id="meta1486" property="format" xsi:type="nex:LiteralMeta"/>
      </edge>
      <edge about="#edge1487" id="edge1487" length="0.0" source="node1479" target="node1483">
        <meta content=" dr=1;" datatype="xsd:string" id="meta1488" property="format" xsi:type="nex:LiteralMeta"/>
      </edge>
      <edge about="#edge1491" id="edge1491" length="0.0169921" source="node1477" target="node1479">
        <meta content=" dr=1;" datatype="xsd:string" id="meta1492" property="format" xsi:type="nex:LiteralMeta"/>
      </edge>
      <edge about="#edge1493" id="edge1493" length="0.0254608" source="node1477" target="node1489">
        <meta content=" dr=1;" datatype="xsd:string" id="meta1494" property="format" xsi:type="nex:LiteralMeta"/>
      </edge>
      <edge about="#edge1497" id="edge1497" length="0.00350272" source="node1475" target="node1477">
        <meta content=" dr=1;" datatype="xsd:string" id="meta1498" property="format" xsi:type="nex:LiteralMeta"/>
      </edge>
      <edge about="#edge1499" id="edge1499" length="0.0153652" source="node1475" target="node1495">
        <meta content=" dr=1;" datatype="xsd:string" id="meta1500" property="format" xsi:type="nex:LiteralMeta"/>
      </edge>
      <edge about="#edge1501" id="edge1501" length="0.00375663" source="node1359" target="node1361">
        <meta content=" dr=1;" datatype="xsd:string" id="meta1502" property="format" xsi:type="nex:LiteralMeta"/>
      </edge>
      <edge about="#edge1503" id="edge1503" length="0.00287662" source="node1359" target="node1475">
        <meta content=" dr=1;" datatype="xsd:string" id="meta1504" property="format" xsi:type="nex:LiteralMeta"/>
      </edge>
      <edge about="#edge1515" id="edge1515" length="0.00816223" source="node1509" target="node1511">
        <meta content=" dr=1;" datatype="xsd:string" id="meta1516" property="format" xsi:type="nex:LiteralMeta"/>
      </edge>
      <edge about="#edge1517" id="edge1517" length="0.0201397" source="node1509" target="node1513">
        <meta content=" dr=1;" datatype="xsd:string" id="meta1518" property="format" xsi:type="nex:LiteralMeta"/>
      </edge>
      <edge about="#edge1521" id="edge1521" length="0.00545879" source="node1507" target="node1509">
        <meta content=" dr=1;" datatype="xsd:string" id="meta1522" property="format" xsi:type="nex:LiteralMeta"/>
      </edge>
      <edge about="#edge1523" id="edge1523" length="0.0134091" source="node1507" target="node1519">
        <meta content=" dr=1;" datatype="xsd:string" id="meta1524" property="format" xsi:type="nex:LiteralMeta"/>
      </edge>
      <edge about="#edge1535" id="edge1535" length="0.0" source="node1529" target="node1531">
        <meta content=" dr=1;" datatype="xsd:string" id="meta1536" property="format" xsi:type="nex:LiteralMeta"/>
      </edge>
      <edge about="#edge1537" id="edge1537" length="0.0" source="node1529" target="node1533">
        <meta content=" dr=1;" datatype="xsd:string" id="meta1538" property="format" xsi:type="nex:LiteralMeta"/>
      </edge>
      <edge about="#edge1541" id="edge1541" length="0.00598831" source="node1527" target="node1529">
        <meta content=" dr=1;" datatype="xsd:string" id="meta1542" property="format" xsi:type="nex:LiteralMeta"/>
      </edge>
      <edge about="#edge1543" id="edge1543" length="0.00816263" source="node1527" target="node1539">
        <meta content=" dr=1;" datatype="xsd:string" id="meta1544" property="format" xsi:type="nex:LiteralMeta"/>
      </edge>
      <edge about="#edge1547" id="edge1547" length="0.00866576" source="node1525" target="node1527">
        <meta content=" dr=1;" datatype="xsd:string" id="meta1548" property="format" xsi:type="nex:LiteralMeta"/>
      </edge>
      <edge about="#edge1549" id="edge1549" length="0.0243531" source="node1525" target="node1545">
        <meta content=" dr=1;" datatype="xsd:string" id="meta1550" property="format" xsi:type="nex:LiteralMeta"/>
      </edge>
      <edge about="#edge1551" id="edge1551" length="0.00441666" source="node1505" target="node1507">
        <meta content=" dr=1;" datatype="xsd:string" id="meta1552" property="format" xsi:type="nex:LiteralMeta"/>
      </edge>
      <edge about="#edge1553" id="edge1553" length="0.0050173" source="node1505" target="node1525">
        <meta content=" dr=1;" datatype="xsd:string" id="meta1554" property="format" xsi:type="nex:LiteralMeta"/>
      </edge>
      <edge about="#edge1555" id="edge1555" length="0.00415046" source="node1357" target="node1359">
        <meta content=" dr=1;" datatype="xsd:string" id="meta1556" property="format" xsi:type="nex:LiteralMeta"/>
      </edge>
      <edge about="#edge1557" id="edge1557" length="0.00366204" source="node1357" target="node1505">
        <meta content=" dr=1;" datatype="xsd:string" id="meta1558" property="format" xsi:type="nex:LiteralMeta"/>
      </edge>
      <edge about="#edge1569" id="edge1569" length="0.0296667" source="node1563" target="node1565">
        <meta content=" dr=1;" datatype="xsd:string" id="meta1570" property="format" xsi:type="nex:LiteralMeta"/>
      </edge>
      <edge about="#edge1571" id="edge1571" length="0.036371" source="node1563" target="node1567">
        <meta content=" dr=1;" datatype="xsd:string" id="meta1572" property="format" xsi:type="nex:LiteralMeta"/>
      </edge>
      <edge about="#edge1575" id="edge1575" length="0.00416629" source="node1561" target="node1563">
        <meta content=" dr=1;" datatype="xsd:string" id="meta1576" property="format" xsi:type="nex:LiteralMeta"/>
      </edge>
      <edge about="#edge1577" id="edge1577" length="0.0288526" source="node1561" target="node1573">
        <meta content=" dr=1;" datatype="xsd:string" id="meta1578" property="format" xsi:type="nex:LiteralMeta"/>
      </edge>
      <edge about="#edge1581" id="edge1581" length="0.00975299" source="node1559" target="node1561">
        <meta content=" dr=1;" datatype="xsd:string" id="meta1582" property="format" xsi:type="nex:LiteralMeta"/>
      </edge>
      <edge about="#edge1583" id="edge1583" length="0.0303413" source="node1559" target="node1579">
        <meta content=" dr=1;" datatype="xsd:string" id="meta1584" property="format" xsi:type="nex:LiteralMeta"/>
      </edge>
      <edge about="#edge1585" id="edge1585" length="0.00115925" source="node1355" target="node1357">
        <meta content=" dr=1;" datatype="xsd:string" id="meta1586" property="format" xsi:type="nex:LiteralMeta"/>
      </edge>
      <edge about="#edge1587" id="edge1587" length="0.00407365" source="node1355" target="node1559">
        <meta content=" dr=1;" datatype="xsd:string" id="meta1588" property="format" xsi:type="nex:LiteralMeta"/>
      </edge>
      <edge about="#edge1605" id="edge1605" length="0.0268794" source="node1599" target="node1601">
        <meta content=" dr=1;" datatype="xsd:string" id="meta1606" property="format" xsi:type="nex:LiteralMeta"/>
      </edge>
      <edge about="#edge1607" id="edge1607" length="0.0155734" source="node1599" target="node1603">
        <meta content=" dr=1;" datatype="xsd:string" id="meta1608" property="format" xsi:type="nex:LiteralMeta"/>
      </edge>
      <edge about="#edge1609" id="edge1609" length="0.00927745" source="node1595" target="node1597">
        <meta content=" dr=1;" datatype="xsd:string" id="meta1610" property="format" xsi:type="nex:LiteralMeta"/>
      </edge>
      <edge about="#edge1611" id="edge1611" length="0.00487349" source="node1595" target="node1599">
        <meta content=" dr=1;" datatype="xsd:string" id="meta1612" property="format" xsi:type="nex:LiteralMeta"/>
      </edge>
      <edge about="#edge1613" id="edge1613" length="0.0211992" source="node1591" target="node1593">
        <meta content=" dr=1;" datatype="xsd:string" id="meta1614" property="format" xsi:type="nex:LiteralMeta"/>
      </edge>
      <edge about="#edge1615" id="edge1615" length="0.00710268" source="node1591" target="node1595">
        <meta content=" dr=1;" datatype="xsd:string" id="meta1616" property="format" xsi:type="nex:LiteralMeta"/>
      </edge>
      <edge about="#edge1631" id="edge1631" length="0.0" source="node1625" target="node1627">
        <meta content=" dr=1;" datatype="xsd:string" id="meta1632" property="format" xsi:type="nex:LiteralMeta"/>
      </edge>
      <edge about="#edge1633" id="edge1633" length="0.0" source="node1625" target="node1629">
        <meta content=" dr=1;" datatype="xsd:string" id="meta1634" property="format" xsi:type="nex:LiteralMeta"/>
      </edge>
      <edge about="#edge1635" id="edge1635" length="0.0209984" source="node1621" target="node1623">
        <meta content=" dr=1;" datatype="xsd:string" id="meta1636" property="format" xsi:type="nex:LiteralMeta"/>
      </edge>
      <edge about="#edge1637" id="edge1637" length="0.0167375" source="node1621" target="node1625">
        <meta content=" dr=1;" datatype="xsd:string" id="meta1638" property="format" xsi:type="nex:LiteralMeta"/>
      </edge>
      <edge about="#edge1647" id="edge1647" length="0.0" source="node1641" target="node1643">
        <meta content=" dr=1;" datatype="xsd:string" id="meta1648" property="format" xsi:type="nex:LiteralMeta"/>
      </edge>
      <edge about="#edge1649" id="edge1649" length="0.0" source="node1641" target="node1645">
        <meta content=" dr=1;" datatype="xsd:string" id="meta1650" property="format" xsi:type="nex:LiteralMeta"/>
      </edge>
      <edge about="#edge1653" id="edge1653" length="0.0174009" source="node1639" target="node1641">
        <meta content=" dr=1;" datatype="xsd:string" id="meta1654" property="format" xsi:type="nex:LiteralMeta"/>
      </edge>
      <edge about="#edge1655" id="edge1655" length="0.010901" source="node1639" target="node1651">
        <meta content=" dr=1;" datatype="xsd:string" id="meta1656" property="format" xsi:type="nex:LiteralMeta"/>
      </edge>
      <edge about="#edge1657" id="edge1657" length="0.00587008" source="node1619" target="node1621">
        <meta content=" dr=1;" datatype="xsd:string" id="meta1658" property="format" xsi:type="nex:LiteralMeta"/>
      </edge>
      <edge about="#edge1659" id="edge1659" length="0.00592237" source="node1619" target="node1639">
        <meta content=" dr=1;" datatype="xsd:string" id="meta1660" property="format" xsi:type="nex:LiteralMeta"/>
      </edge>
      <edge about="#edge1677" id="edge1677" length="0.00456485" source="node1671" target="node1673">
        <meta content=" dr=1;" datatype="xsd:string" id="meta1678" property="format" xsi:type="nex:LiteralMeta"/>
      </edge>
      <edge about="#edge1679" id="edge1679" length="1.52133E-4" source="node1671" target="node1675">
        <meta content=" dr=1;" datatype="xsd:string" id="meta1680" property="format" xsi:type="nex:LiteralMeta"/>
      </edge>
      <edge about="#edge1683" id="edge1683" length="0.00770401" source="node1669" target="node1671">
        <meta content=" dr=1;" datatype="xsd:string" id="meta1684" property="format" xsi:type="nex:LiteralMeta"/>
      </edge>
      <edge about="#edge1685" id="edge1685" length="0.0253149" source="node1669" target="node1681">
        <meta content=" dr=1;" datatype="xsd:string" id="meta1686" property="format" xsi:type="nex:LiteralMeta"/>
      </edge>
      <edge about="#edge1689" id="edge1689" length="0.0119644" source="node1667" target="node1669">
        <meta content=" dr=1;" datatype="xsd:string" id="meta1690" property="format" xsi:type="nex:LiteralMeta"/>
      </edge>
      <edge about="#edge1691" id="edge1691" length="0.0210545" source="node1667" target="node1687">
        <meta content=" dr=1;" datatype="xsd:string" id="meta1692" property="format" xsi:type="nex:LiteralMeta"/>
      </edge>
      <edge about="#edge1695" id="edge1695" length="0.00186715" source="node1665" target="node1667">
        <meta content=" dr=1;" datatype="xsd:string" id="meta1696" property="format" xsi:type="nex:LiteralMeta"/>
      </edge>
      <edge about="#edge1697" id="edge1697" length="0.0193593" source="node1665" target="node1693">
        <meta content=" dr=1;" datatype="xsd:string" id="meta1698" property="format" xsi:type="nex:LiteralMeta"/>
      </edge>
      <edge about="#edge1707" id="edge1707" length="0.0" source="node1701" target="node1703">
        <meta content=" dr=1;" datatype="xsd:string" id="meta1708" property="format" xsi:type="nex:LiteralMeta"/>
      </edge>
      <edge about="#edge1709" id="edge1709" length="0.0" source="node1701" target="node1705">
        <meta content=" dr=1;" datatype="xsd:string" id="meta1710" property="format" xsi:type="nex:LiteralMeta"/>
      </edge>
      <edge about="#edge1713" id="edge1713" length="0.0238634" source="node1699" target="node1701">
        <meta content=" dr=1;" datatype="xsd:string" id="meta1714" property="format" xsi:type="nex:LiteralMeta"/>
      </edge>
      <edge about="#edge1715" id="edge1715" length="0.0233064" source="node1699" target="node1711">
        <meta content=" dr=1;" datatype="xsd:string" id="meta1716" property="format" xsi:type="nex:LiteralMeta"/>
      </edge>
      <edge about="#edge1717" id="edge1717" length="0.0145776" source="node1663" target="node1665">
        <meta content=" dr=1;" datatype="xsd:string" id="meta1718" property="format" xsi:type="nex:LiteralMeta"/>
      </edge>
      <edge about="#edge1719" id="edge1719" length="0.0149035" source="node1663" target="node1699">
        <meta content=" dr=1;" datatype="xsd:string" id="meta1720" property="format" xsi:type="nex:LiteralMeta"/>
      </edge>
      <edge about="#edge1723" id="edge1723" length="0.00674585" source="node1661" target="node1663">
        <meta content=" dr=1;" datatype="xsd:string" id="meta1724" property="format" xsi:type="nex:LiteralMeta"/>
      </edge>
      <edge about="#edge1725" id="edge1725" length="0.0144806" source="node1661" target="node1721">
        <meta content=" dr=1;" datatype="xsd:string" id="meta1726" property="format" xsi:type="nex:LiteralMeta"/>
      </edge>
      <edge about="#edge1727" id="edge1727" length="0.00280817" source="node1617" target="node1619">
        <meta content=" dr=1;" datatype="xsd:string" id="meta1728" property="format" xsi:type="nex:LiteralMeta"/>
      </edge>
      <edge about="#edge1729" id="edge1729" length="0.00124548" source="node1617" target="node1661">
        <meta content=" dr=1;" datatype="xsd:string" id="meta1730" property="format" xsi:type="nex:LiteralMeta"/>
      </edge>
      <edge about="#edge1731" id="edge1731" length="0.00520234" source="node1589" target="node1591">
        <meta content=" dr=1;" datatype="xsd:string" id="meta1732" property="format" xsi:type="nex:LiteralMeta"/>
      </edge>
      <edge about="#edge1733" id="edge1733" length="0.00331033" source="node1589" target="node1617">
        <meta content=" dr=1;" datatype="xsd:string" id="meta1734" property="format" xsi:type="nex:LiteralMeta"/>
      </edge>
      <edge about="#edge1735" id="edge1735" length="0.0030973" source="node1353" target="node1355">
        <meta content=" dr=1;" datatype="xsd:string" id="meta1736" property="format" xsi:type="nex:LiteralMeta"/>
      </edge>
      <edge about="#edge1737" id="edge1737" length="0.00214827" source="node1353" target="node1589">
        <meta content=" dr=1;" datatype="xsd:string" id="meta1738" property="format" xsi:type="nex:LiteralMeta"/>
      </edge>
      <edge about="#edge1739" id="edge1739" length="0.00238034" source="node29" target="node31">
        <meta content=" dr=1;" datatype="xsd:string" id="meta1740" property="format" xsi:type="nex:LiteralMeta"/>
      </edge>
      <edge about="#edge1741" id="edge1741" length="0.00151977" source="node29" target="node1353">
        <meta content=" dr=1;" datatype="xsd:string" id="meta1742" property="format" xsi:type="nex:LiteralMeta"/>
      </edge>
      <edge about="#edge1797" id="edge1797" length="0.061821" source="node1791" target="node1793">
        <meta content=" dr=1;" datatype="xsd:string" id="meta1798" property="format" xsi:type="nex:LiteralMeta"/>
      </edge>
      <edge about="#edge1799" id="edge1799" length="0.0325187" source="node1791" target="node1795">
        <meta content=" dr=1;" datatype="xsd:string" id="meta1800" property="format" xsi:type="nex:LiteralMeta"/>
      </edge>
      <edge about="#edge1801" id="edge1801" length="0.0359897" source="node1787" target="node1789">
        <meta content=" dr=1;" datatype="xsd:string" id="meta1802" property="format" xsi:type="nex:LiteralMeta"/>
      </edge>
      <edge about="#edge1803" id="edge1803" length="0.0111801" source="node1787" target="node1791">
        <meta content=" dr=1;" datatype="xsd:string" id="meta1804" property="format" xsi:type="nex:LiteralMeta"/>
      </edge>
      <edge about="#edge1811" id="edge1811" length="0.0" source="node1805" target="node1807">
        <meta content=" dr=1;" datatype="xsd:string" id="meta1812" property="format" xsi:type="nex:LiteralMeta"/>
      </edge>
      <edge about="#edge1813" id="edge1813" length="0.0" source="node1805" target="node1809">
        <meta content=" dr=1;" datatype="xsd:string" id="meta1814" property="format" xsi:type="nex:LiteralMeta"/>
      </edge>
      <edge about="#edge1815" id="edge1815" length="0.0114605" source="node1785" target="node1787">
        <meta content=" dr=1;" datatype="xsd:string" id="meta1816" property="format" xsi:type="nex:LiteralMeta"/>
      </edge>
      <edge about="#edge1817" id="edge1817" length="0.0663697" source="node1785" target="node1805">
        <meta content=" dr=1;" datatype="xsd:string" id="meta1818" property="format" xsi:type="nex:LiteralMeta"/>
      </edge>
      <edge about="#edge1819" id="edge1819" length="0.0737781" source="node1781" target="node1783">
        <meta content=" dr=1;" datatype="xsd:string" id="meta1820" property="format" xsi:type="nex:LiteralMeta"/>
      </edge>
      <edge about="#edge1821" id="edge1821" length="0.0158445" source="node1781" target="node1785">
        <meta content=" dr=1;" datatype="xsd:string" id="meta1822" property="format" xsi:type="nex:LiteralMeta"/>
      </edge>
      <edge about="#edge1825" id="edge1825" length="0.0117971" source="node1779" target="node1781">
        <meta content=" dr=1;" datatype="xsd:string" id="meta1826" property="format" xsi:type="nex:LiteralMeta"/>
      </edge>
      <edge about="#edge1827" id="edge1827" length="0.0554199" source="node1779" target="node1823">
        <meta content=" dr=1;" datatype="xsd:string" id="meta1828" property="format" xsi:type="nex:LiteralMeta"/>
      </edge>
      <edge about="#edge1849" id="edge1849" length="0.0128717" source="node1843" target="node1845">
        <meta content=" dr=1;" datatype="xsd:string" id="meta1850" property="format" xsi:type="nex:LiteralMeta"/>
      </edge>
      <edge about="#edge1851" id="edge1851" length="0.00127928" source="node1843" target="node1847">
        <meta content=" dr=1;" datatype="xsd:string" id="meta1852" property="format" xsi:type="nex:LiteralMeta"/>
      </edge>
      <edge about="#edge1855" id="edge1855" length="0.015769" source="node1841" target="node1843">
        <meta content=" dr=1;" datatype="xsd:string" id="meta1856" property="format" xsi:type="nex:LiteralMeta"/>
      </edge>
      <edge about="#edge1857" id="edge1857" length="0.0172499" source="node1841" target="node1853">
        <meta content=" dr=1;" datatype="xsd:string" id="meta1858" property="format" xsi:type="nex:LiteralMeta"/>
      </edge>
      <edge about="#edge1861" id="edge1861" length="0.0159673" source="node1839" target="node1841">
        <meta content=" dr=1;" datatype="xsd:string" id="meta1862" property="format" xsi:type="nex:LiteralMeta"/>
      </edge>
      <edge about="#edge1863" id="edge1863" length="0.0359195" source="node1839" target="node1859">
        <meta content=" dr=1;" datatype="xsd:string" id="meta1864" property="format" xsi:type="nex:LiteralMeta"/>
      </edge>
      <edge about="#edge1867" id="edge1867" length="0.00490128" source="node1837" target="node1839">
        <meta content=" dr=1;" datatype="xsd:string" id="meta1868" property="format" xsi:type="nex:LiteralMeta"/>
      </edge>
      <edge about="#edge1869" id="edge1869" length="0.049344" source="node1837" target="node1865">
        <meta content=" dr=1;" datatype="xsd:string" id="meta1870" property="format" xsi:type="nex:LiteralMeta"/>
      </edge>
      <edge about="#edge1871" id="edge1871" length="0.0560221" source="node1833" target="node1835">
        <meta content=" dr=1;" datatype="xsd:string" id="meta1872" property="format" xsi:type="nex:LiteralMeta"/>
      </edge>
      <edge about="#edge1873" id="edge1873" length="0.00529861" source="node1833" target="node1837">
        <meta content=" dr=1;" datatype="xsd:string" id="meta1874" property="format" xsi:type="nex:LiteralMeta"/>
      </edge>
      <edge about="#edge1881" id="edge1881" length="0.0468357" source="node1875" target="node1877">
        <meta content=" dr=1;" datatype="xsd:string" id="meta1882" property="format" xsi:type="nex:LiteralMeta"/>
      </edge>
      <edge about="#edge1883" id="edge1883" length="0.0522209" source="node1875" target="node1879">
        <meta content=" dr=1;" datatype="xsd:string" id="meta1884" property="format" xsi:type="nex:LiteralMeta"/>
      </edge>
      <edge about="#edge1885" id="edge1885" length="0.0144312" source="node1831" target="node1833">
        <meta content=" dr=1;" datatype="xsd:string" id="meta1886" property="format" xsi:type="nex:LiteralMeta"/>
      </edge>
      <edge about="#edge1887" id="edge1887" length="0.00915369" source="node1831" target="node1875">
        <meta content=" dr=1;" datatype="xsd:string" id="meta1888" property="format" xsi:type="nex:LiteralMeta"/>
      </edge>
      <edge about="#edge1895" id="edge1895" length="0.0686615" source="node1889" target="node1891">
        <meta content=" dr=1;" datatype="xsd:string" id="meta1896" property="format" xsi:type="nex:LiteralMeta"/>
      </edge>
      <edge about="#edge1897" id="edge1897" length="0.05398" source="node1889" target="node1893">
        <meta content=" dr=1;" datatype="xsd:string" id="meta1898" property="format" xsi:type="nex:LiteralMeta"/>
      </edge>
      <edge about="#edge1899" id="edge1899" length="0.00660771" source="node1829" target="node1831">
        <meta content=" dr=1;" datatype="xsd:string" id="meta1900" property="format" xsi:type="nex:LiteralMeta"/>
      </edge>
      <edge about="#edge1901" id="edge1901" length="0.0104913" source="node1829" target="node1889">
        <meta content=" dr=1;" datatype="xsd:string" id="meta1902" property="format" xsi:type="nex:LiteralMeta"/>
      </edge>
      <edge about="#edge1903" id="edge1903" length="0.00208013" source="node1777" target="node1779">
        <meta content=" dr=1;" datatype="xsd:string" id="meta1904" property="format" xsi:type="nex:LiteralMeta"/>
      </edge>
      <edge about="#edge1905" id="edge1905" length="0.0117599" source="node1777" target="node1829">
        <meta content=" dr=1;" datatype="xsd:string" id="meta1906" property="format" xsi:type="nex:LiteralMeta"/>
      </edge>
      <edge about="#edge1913" id="edge1913" length="0.138952" source="node1907" target="node1909">
        <meta content=" dr=1;" datatype="xsd:string" id="meta1914" property="format" xsi:type="nex:LiteralMeta"/>
      </edge>
      <edge about="#edge1915" id="edge1915" length="0.0685953" source="node1907" target="node1911">
        <meta content=" dr=1;" datatype="xsd:string" id="meta1916" property="format" xsi:type="nex:LiteralMeta"/>
      </edge>
      <edge about="#edge1917" id="edge1917" length="0.00383865" source="node1775" target="node1777">
        <meta content=" dr=1;" datatype="xsd:string" id="meta1918" property="format" xsi:type="nex:LiteralMeta"/>
      </edge>
      <edge about="#edge1919" id="edge1919" length="0.0168799" source="node1775" target="node1907">
        <meta content=" dr=1;" datatype="xsd:string" id="meta1920" property="format" xsi:type="nex:LiteralMeta"/>
      </edge>
      <edge about="#edge1939" id="edge1939" length="0.0560278" source="node1933" target="node1935">
        <meta content=" dr=1;" datatype="xsd:string" id="meta1940" property="format" xsi:type="nex:LiteralMeta"/>
      </edge>
      <edge about="#edge1941" id="edge1941" length="0.0477458" source="node1933" target="node1937">
        <meta content=" dr=1;" datatype="xsd:string" id="meta1942" property="format" xsi:type="nex:LiteralMeta"/>
      </edge>
      <edge about="#edge1945" id="edge1945" length="0.00737742" source="node1931" target="node1933">
        <meta content=" dr=1;" datatype="xsd:string" id="meta1946" property="format" xsi:type="nex:LiteralMeta"/>
      </edge>
      <edge about="#edge1947" id="edge1947" length="0.0728113" source="node1931" target="node1943">
        <meta content=" dr=1;" datatype="xsd:string" id="meta1948" property="format" xsi:type="nex:LiteralMeta"/>
      </edge>
      <edge about="#edge1951" id="edge1951" length="0.00922889" source="node1929" target="node1931">
        <meta content=" dr=1;" datatype="xsd:string" id="meta1952" property="format" xsi:type="nex:LiteralMeta"/>
      </edge>
      <edge about="#edge1953" id="edge1953" length="0.0662428" source="node1929" target="node1949">
        <meta content=" dr=1;" datatype="xsd:string" id="meta1954" property="format" xsi:type="nex:LiteralMeta"/>
      </edge>
      <edge about="#edge1963" id="edge1963" length="0.0482102" source="node1957" target="node1959">
        <meta content=" dr=1;" datatype="xsd:string" id="meta1964" property="format" xsi:type="nex:LiteralMeta"/>
      </edge>
      <edge about="#edge1965" id="edge1965" length="0.0649973" source="node1957" target="node1961">
        <meta content=" dr=1;" datatype="xsd:string" id="meta1966" property="format" xsi:type="nex:LiteralMeta"/>
      </edge>
      <edge about="#edge1969" id="edge1969" length="0.0138032" source="node1955" target="node1957">
        <meta content=" dr=1;" datatype="xsd:string" id="meta1970" property="format" xsi:type="nex:LiteralMeta"/>
      </edge>
      <edge about="#edge1971" id="edge1971" length="0.0663855" source="node1955" target="node1967">
        <meta content=" dr=1;" datatype="xsd:string" id="meta1972" property="format" xsi:type="nex:LiteralMeta"/>
      </edge>
      <edge about="#edge1973" id="edge1973" length="0.0158381" source="node1927" target="node1929">
        <meta content=" dr=1;" datatype="xsd:string" id="meta1974" property="format" xsi:type="nex:LiteralMeta"/>
      </edge>
      <edge about="#edge1975" id="edge1975" length="0.00892602" source="node1927" target="node1955">
        <meta content=" dr=1;" datatype="xsd:string" id="meta1976" property="format" xsi:type="nex:LiteralMeta"/>
      </edge>
      <edge about="#edge1979" id="edge1979" length="0.0031893" source="node1925" target="node1927">
        <meta content=" dr=1;" datatype="xsd:string" id="meta1980" property="format" xsi:type="nex:LiteralMeta"/>
      </edge>
      <edge about="#edge1981" id="edge1981" length="0.0646173" source="node1925" target="node1977">
        <meta content=" dr=1;" datatype="xsd:string" id="meta1982" property="format" xsi:type="nex:LiteralMeta"/>
      </edge>
      <edge about="#edge1991" id="edge1991" length="0.0999823" source="node1985" target="node1987">
        <meta content=" dr=1;" datatype="xsd:string" id="meta1992" property="format" xsi:type="nex:LiteralMeta"/>
      </edge>
      <edge about="#edge1993" id="edge1993" length="0.0556781" source="node1985" target="node1989">
        <meta content=" dr=1;" datatype="xsd:string" id="meta1994" property="format" xsi:type="nex:LiteralMeta"/>
      </edge>
      <edge about="#edge2003" id="edge2003" length="0.0413019" source="node1997" target="node1999">
        <meta content=" dr=1;" datatype="xsd:string" id="meta2004" property="format" xsi:type="nex:LiteralMeta"/>
      </edge>
      <edge about="#edge2005" id="edge2005" length="0.0483207" source="node1997" target="node2001">
        <meta content=" dr=1;" datatype="xsd:string" id="meta2006" property="format" xsi:type="nex:LiteralMeta"/>
      </edge>
      <edge about="#edge2009" id="edge2009" length="0.0141096" source="node1995" target="node1997">
        <meta content=" dr=1;" datatype="xsd:string" id="meta2010" property="format" xsi:type="nex:LiteralMeta"/>
      </edge>
      <edge about="#edge2011" id="edge2011" length="0.0613621" source="node1995" target="node2007">
        <meta content=" dr=1;" datatype="xsd:string" id="meta2012" property="format" xsi:type="nex:LiteralMeta"/>
      </edge>
      <edge about="#edge2013" id="edge2013" length="0.00795056" source="node1983" target="node1985">
        <meta content=" dr=1;" datatype="xsd:string" id="meta2014" property="format" xsi:type="nex:LiteralMeta"/>
      </edge>
      <edge about="#edge2015" id="edge2015" length="0.00620038" source="node1983" target="node1995">
        <meta content=" dr=1;" datatype="xsd:string" id="meta2016" property="format" xsi:type="nex:LiteralMeta"/>
      </edge>
      <edge about="#edge2017" id="edge2017" length="0.00242591" source="node1923" target="node1925">
        <meta content=" dr=1;" datatype="xsd:string" id="meta2018" property="format" xsi:type="nex:LiteralMeta"/>
      </edge>
      <edge about="#edge2019" id="edge2019" length="0.00722917" source="node1923" target="node1983">
        <meta content=" dr=1;" datatype="xsd:string" id="meta2020" property="format" xsi:type="nex:LiteralMeta"/>
      </edge>
      <edge about="#edge2027" id="edge2027" length="0.0322655" source="node2021" target="node2023">
        <meta content=" dr=1;" datatype="xsd:string" id="meta2028" property="format" xsi:type="nex:LiteralMeta"/>
      </edge>
      <edge about="#edge2029" id="edge2029" length="0.0762251" source="node2021" target="node2025">
        <meta content=" dr=1;" datatype="xsd:string" id="meta2030" property="format" xsi:type="nex:LiteralMeta"/>
      </edge>
      <edge about="#edge2031" id="edge2031" length="0.00747168" source="node1921" target="node1923">
        <meta content=" dr=1;" datatype="xsd:string" id="meta2032" property="format" xsi:type="nex:LiteralMeta"/>
      </edge>
      <edge about="#edge2033" id="edge2033" length="0.0212356" source="node1921" target="node2021">
        <meta content=" dr=1;" datatype="xsd:string" id="meta2034" property="format" xsi:type="nex:LiteralMeta"/>
      </edge>
      <edge about="#edge2035" id="edge2035" length="0.00478406" source="node1773" target="node1775">
        <meta content=" dr=1;" datatype="xsd:string" id="meta2036" property="format" xsi:type="nex:LiteralMeta"/>
      </edge>
      <edge about="#edge2037" id="edge2037" length="0.00267173" source="node1773" target="node1921">
        <meta content=" dr=1;" datatype="xsd:string" id="meta2038" property="format" xsi:type="nex:LiteralMeta"/>
      </edge>
      <edge about="#edge2061" id="edge2061" length="0.0283955" source="node2055" target="node2057">
        <meta content=" dr=1;" datatype="xsd:string" id="meta2062" property="format" xsi:type="nex:LiteralMeta"/>
      </edge>
      <edge about="#edge2063" id="edge2063" length="0.0329253" source="node2055" target="node2059">
        <meta content=" dr=1;" datatype="xsd:string" id="meta2064" property="format" xsi:type="nex:LiteralMeta"/>
      </edge>
      <edge about="#edge2065" id="edge2065" length="0.0506277" source="node2051" target="node2053">
        <meta content=" dr=1;" datatype="xsd:string" id="meta2066" property="format" xsi:type="nex:LiteralMeta"/>
      </edge>
      <edge about="#edge2067" id="edge2067" length="0.00597607" source="node2051" target="node2055">
        <meta content=" dr=1;" datatype="xsd:string" id="meta2068" property="format" xsi:type="nex:LiteralMeta"/>
      </edge>
      <edge about="#edge2071" id="edge2071" length="0.00713203" source="node2049" target="node2051">
        <meta content=" dr=1;" datatype="xsd:string" id="meta2072" property="format" xsi:type="nex:LiteralMeta"/>
      </edge>
      <edge about="#edge2073" id="edge2073" length="0.0353208" source="node2049" target="node2069">
        <meta content=" dr=1;" datatype="xsd:string" id="meta2074" property="format" xsi:type="nex:LiteralMeta"/>
      </edge>
      <edge about="#edge2077" id="edge2077" length="0.00704348" source="node2047" target="node2049">
        <meta content=" dr=1;" datatype="xsd:string" id="meta2078" property="format" xsi:type="nex:LiteralMeta"/>
      </edge>
      <edge about="#edge2079" id="edge2079" length="0.0389471" source="node2047" target="node2075">
        <meta content=" dr=1;" datatype="xsd:string" id="meta2080" property="format" xsi:type="nex:LiteralMeta"/>
      </edge>
      <edge about="#edge2093" id="edge2093" length="0.0410707" source="node2087" target="node2089">
        <meta content=" dr=1;" datatype="xsd:string" id="meta2094" property="format" xsi:type="nex:LiteralMeta"/>
      </edge>
      <edge about="#edge2095" id="edge2095" length="0.048552" source="node2087" target="node2091">
        <meta content=" dr=1;" datatype="xsd:string" id="meta2096" property="format" xsi:type="nex:LiteralMeta"/>
      </edge>
      <edge about="#edge2099" id="edge2099" length="0.018372" source="node2085" target="node2087">
        <meta content=" dr=1;" datatype="xsd:string" id="meta2100" property="format" xsi:type="nex:LiteralMeta"/>
      </edge>
      <edge about="#edge2101" id="edge2101" length="0.0523828" source="node2085" target="node2097">
        <meta content=" dr=1;" datatype="xsd:string" id="meta2102" property="format" xsi:type="nex:LiteralMeta"/>
      </edge>
      <edge about="#edge2111" id="edge2111" length="0.0439224" source="node2105" target="node2107">
        <meta content=" dr=1;" datatype="xsd:string" id="meta2112" property="format" xsi:type="nex:LiteralMeta"/>
      </edge>
      <edge about="#edge2113" id="edge2113" length="0.0315493" source="node2105" target="node2109">
        <meta content=" dr=1;" datatype="xsd:string" id="meta2114" property="format" xsi:type="nex:LiteralMeta"/>
      </edge>
      <edge about="#edge2125" id="edge2125" length="0.0328524" source="node2119" target="node2121">
        <meta content=" dr=1;" datatype="xsd:string" id="meta2126" property="format" xsi:type="nex:LiteralMeta"/>
      </edge>
      <edge about="#edge2127" id="edge2127" length="0.0331853" source="node2119" target="node2123">
        <meta content=" dr=1;" datatype="xsd:string" id="meta2128" property="format" xsi:type="nex:LiteralMeta"/>
      </edge>
      <edge about="#edge2129" id="edge2129" length="0.0359234" source="node2115" target="node2117">
        <meta content=" dr=1;" datatype="xsd:string" id="meta2130" property="format" xsi:type="nex:LiteralMeta"/>
      </edge>
      <edge about="#edge2131" id="edge2131" length="0.0112464" source="node2115" target="node2119">
        <meta content=" dr=1;" datatype="xsd:string" id="meta2132" property="format" xsi:type="nex:LiteralMeta"/>
      </edge>
      <edge about="#edge2133" id="edge2133" length="0.00568219" source="node2103" target="node2105">
        <meta content=" dr=1;" datatype="xsd:string" id="meta2134" property="format" xsi:type="nex:LiteralMeta"/>
      </edge>
      <edge about="#edge2135" id="edge2135" length="0.00139328" source="node2103" target="node2115">
        <meta content=" dr=1;" datatype="xsd:string" id="meta2136" property="format" xsi:type="nex:LiteralMeta"/>
      </edge>
      <edge about="#edge2137" id="edge2137" length="0.01682" source="node2083" target="node2085">
        <meta content=" dr=1;" datatype="xsd:string" id="meta2138" property="format" xsi:type="nex:LiteralMeta"/>
      </edge>
      <edge about="#edge2139" id="edge2139" length="0.00234272" source="node2083" target="node2103">
        <meta content=" dr=1;" datatype="xsd:string" id="meta2140" property="format" xsi:type="nex:LiteralMeta"/>
      </edge>
      <edge about="#edge2143" id="edge2143" length="0.00366379" source="node2081" target="node2083">
        <meta content=" dr=1;" datatype="xsd:string" id="meta2144" property="format" xsi:type="nex:LiteralMeta"/>
      </edge>
      <edge about="#edge2145" id="edge2145" length="0.0433586" source="node2081" target="node2141">
        <meta content=" dr=1;" datatype="xsd:string" id="meta2146" property="format" xsi:type="nex:LiteralMeta"/>
      </edge>
      <edge about="#edge2147" id="edge2147" length="0.00292852" source="node2045" target="node2047">
        <meta content=" dr=1;" datatype="xsd:string" id="meta2148" property="format" xsi:type="nex:LiteralMeta"/>
      </edge>
      <edge about="#edge2149" id="edge2149" length="0.00735303" source="node2045" target="node2081">
        <meta content=" dr=1;" datatype="xsd:string" id="meta2150" property="format" xsi:type="nex:LiteralMeta"/>
      </edge>
      <edge about="#edge2163" id="edge2163" length="0.0512997" source="node2157" target="node2159">
        <meta content=" dr=1;" datatype="xsd:string" id="meta2164" property="format" xsi:type="nex:LiteralMeta"/>
      </edge>
      <edge about="#edge2165" id="edge2165" length="0.0477569" source="node2157" target="node2161">
        <meta content=" dr=1;" datatype="xsd:string" id="meta2166" property="format" xsi:type="nex:LiteralMeta"/>
      </edge>
      <edge about="#edge2173" id="edge2173" length="0.0273603" source="node2167" target="node2169">
        <meta content=" dr=1;" datatype="xsd:string" id="meta2174" property="format" xsi:type="nex:LiteralMeta"/>
      </edge>
      <edge about="#edge2175" id="edge2175" length="0.0386774" source="node2167" target="node2171">
        <meta content=" dr=1;" datatype="xsd:string" id="meta2176" property="format" xsi:type="nex:LiteralMeta"/>
      </edge>
      <edge about="#edge2177" id="edge2177" length="0.0130289" source="node2155" target="node2157">
        <meta content=" dr=1;" datatype="xsd:string" id="meta2178" property="format" xsi:type="nex:LiteralMeta"/>
      </edge>
      <edge about="#edge2179" id="edge2179" length="0.0081975" source="node2155" target="node2167">
        <meta content=" dr=1;" datatype="xsd:string" id="meta2180" property="format" xsi:type="nex:LiteralMeta"/>
      </edge>
      <edge about="#edge2183" id="edge2183" length="0.00630514" source="node2153" target="node2155">
        <meta content=" dr=1;" datatype="xsd:string" id="meta2184" property="format" xsi:type="nex:LiteralMeta"/>
      </edge>
      <edge about="#edge2185" id="edge2185" length="0.0550156" source="node2153" target="node2181">
        <meta content=" dr=1;" datatype="xsd:string" id="meta2186" property="format" xsi:type="nex:LiteralMeta"/>
      </edge>
      <edge about="#edge2195" id="edge2195" length="0.0278962" source="node2189" target="node2191">
        <meta content=" dr=1;" datatype="xsd:string" id="meta2196" property="format" xsi:type="nex:LiteralMeta"/>
      </edge>
      <edge about="#edge2197" id="edge2197" length="0.0239906" source="node2189" target="node2193">
        <meta content=" dr=1;" datatype="xsd:string" id="meta2198" property="format" xsi:type="nex:LiteralMeta"/>
      </edge>
      <edge about="#edge2201" id="edge2201" length="0.00273975" source="node2187" target="node2189">
        <meta content=" dr=1;" datatype="xsd:string" id="meta2202" property="format" xsi:type="nex:LiteralMeta"/>
      </edge>
      <edge about="#edge2203" id="edge2203" length="0.0349961" source="node2187" target="node2199">
        <meta content=" dr=1;" datatype="xsd:string" id="meta2204" property="format" xsi:type="nex:LiteralMeta"/>
      </edge>
      <edge about="#edge2205" id="edge2205" length="0.00637042" source="node2151" target="node2153">
        <meta content=" dr=1;" datatype="xsd:string" id="meta2206" property="format" xsi:type="nex:LiteralMeta"/>
      </edge>
      <edge about="#edge2207" id="edge2207" length="0.00925458" source="node2151" target="node2187">
        <meta content=" dr=1;" datatype="xsd:string" id="meta2208" property="format" xsi:type="nex:LiteralMeta"/>
      </edge>
      <edge about="#edge2209" id="edge2209" length="0.00260436" source="node2043" target="node2045">
        <meta content=" dr=1;" datatype="xsd:string" id="meta2210" property="format" xsi:type="nex:LiteralMeta"/>
      </edge>
      <edge about="#edge2211" id="edge2211" length="0.00496861" source="node2043" target="node2151">
        <meta content=" dr=1;" datatype="xsd:string" id="meta2212" property="format" xsi:type="nex:LiteralMeta"/>
      </edge>
      <edge about="#edge2221" id="edge2221" length="0.0741929" source="node2215" target="node2217">
        <meta content=" dr=1;" datatype="xsd:string" id="meta2222" property="format" xsi:type="nex:LiteralMeta"/>
      </edge>
      <edge about="#edge2223" id="edge2223" length="0.0578825" source="node2215" target="node2219">
        <meta content=" dr=1;" datatype="xsd:string" id="meta2224" property="format" xsi:type="nex:LiteralMeta"/>
      </edge>
      <edge about="#edge2231" id="edge2231" length="0.0698199" source="node2225" target="node2227">
        <meta content=" dr=1;" datatype="xsd:string" id="meta2232" property="format" xsi:type="nex:LiteralMeta"/>
      </edge>
      <edge about="#edge2233" id="edge2233" length="0.0622555" source="node2225" target="node2229">
        <meta content=" dr=1;" datatype="xsd:string" id="meta2234" property="format" xsi:type="nex:LiteralMeta"/>
      </edge>
      <edge about="#edge2235" id="edge2235" length="0.00872913" source="node2213" target="node2215">
        <meta content=" dr=1;" datatype="xsd:string" id="meta2236" property="format" xsi:type="nex:LiteralMeta"/>
      </edge>
      <edge about="#edge2237" id="edge2237" length="0.0313652" source="node2213" target="node2225">
        <meta content=" dr=1;" datatype="xsd:string" id="meta2238" property="format" xsi:type="nex:LiteralMeta"/>
      </edge>
      <edge about="#edge2239" id="edge2239" length="0.00979649" source="node2041" target="node2043">
        <meta content=" dr=1;" datatype="xsd:string" id="meta2240" property="format" xsi:type="nex:LiteralMeta"/>
      </edge>
      <edge about="#edge2241" id="edge2241" length="0.0127382" source="node2041" target="node2213">
        <meta content=" dr=1;" datatype="xsd:string" id="meta2242" property="format" xsi:type="nex:LiteralMeta"/>
      </edge>
      <edge about="#edge2253" id="edge2253" length="0.0268878" source="node2247" target="node2249">
        <meta content=" dr=1;" datatype="xsd:string" id="meta2254" property="format" xsi:type="nex:LiteralMeta"/>
      </edge>
      <edge about="#edge2255" id="edge2255" length="0.0533008" source="node2247" target="node2251">
        <meta content=" dr=1;" datatype="xsd:string" id="meta2256" property="format" xsi:type="nex:LiteralMeta"/>
      </edge>
      <edge about="#edge2259" id="edge2259" length="0.0158947" source="node2245" target="node2247">
        <meta content=" dr=1;" datatype="xsd:string" id="meta2260" property="format" xsi:type="nex:LiteralMeta"/>
      </edge>
      <edge about="#edge2261" id="edge2261" length="0.0831619" source="node2245" target="node2257">
        <meta content=" dr=1;" datatype="xsd:string" id="meta2262" property="format" xsi:type="nex:LiteralMeta"/>
      </edge>
      <edge about="#edge2273" id="edge2273" length="0.0581966" source="node2267" target="node2269">
        <meta content=" dr=1;" datatype="xsd:string" id="meta2274" property="format" xsi:type="nex:LiteralMeta"/>
      </edge>
      <edge about="#edge2275" id="edge2275" length="0.045577" source="node2267" target="node2271">
        <meta content=" dr=1;" datatype="xsd:string" id="meta2276" property="format" xsi:type="nex:LiteralMeta"/>
      </edge>
      <edge about="#edge2279" id="edge2279" length="0.0254752" source="node2265" target="node2267">
        <meta content=" dr=1;" datatype="xsd:string" id="meta2280" property="format" xsi:type="nex:LiteralMeta"/>
      </edge>
      <edge about="#edge2281" id="edge2281" length="0.0452795" source="node2265" target="node2277">
        <meta content=" dr=1;" datatype="xsd:string" id="meta2282" property="format" xsi:type="nex:LiteralMeta"/>
      </edge>
      <edge about="#edge2285" id="edge2285" length="0.0111374" source="node2263" target="node2265">
        <meta content=" dr=1;" datatype="xsd:string" id="meta2286" property="format" xsi:type="nex:LiteralMeta"/>
      </edge>
      <edge about="#edge2287" id="edge2287" length="0.0525419" source="node2263" target="node2283">
        <meta content=" dr=1;" datatype="xsd:string" id="meta2288" property="format" xsi:type="nex:LiteralMeta"/>
      </edge>
      <edge about="#edge2289" id="edge2289" length="0.0138606" source="node2243" target="node2245">
        <meta content=" dr=1;" datatype="xsd:string" id="meta2290" property="format" xsi:type="nex:LiteralMeta"/>
      </edge>
      <edge about="#edge2291" id="edge2291" length="0.0153258" source="node2243" target="node2263">
        <meta content=" dr=1;" datatype="xsd:string" id="meta2292" property="format" xsi:type="nex:LiteralMeta"/>
      </edge>
      <edge about="#edge2293" id="edge2293" length="0.00280405" source="node2039" target="node2041">
        <meta content=" dr=1;" datatype="xsd:string" id="meta2294" property="format" xsi:type="nex:LiteralMeta"/>
      </edge>
      <edge about="#edge2295" id="edge2295" length="0.00794274" source="node2039" target="node2243">
        <meta content=" dr=1;" datatype="xsd:string" id="meta2296" property="format" xsi:type="nex:LiteralMeta"/>
      </edge>
      <edge about="#edge2297" id="edge2297" length="0.00663025" source="node1771" target="node1773">
        <meta content=" dr=1;" datatype="xsd:string" id="meta2298" property="format" xsi:type="nex:LiteralMeta"/>
      </edge>
      <edge about="#edge2299" id="edge2299" length="5.86637E-4" source="node1771" target="node2039">
        <meta content=" dr=1;" datatype="xsd:string" id="meta2300" property="format" xsi:type="nex:LiteralMeta"/>
      </edge>
      <edge about="#edge2307" id="edge2307" length="0.0624984" source="node2301" target="node2303">
        <meta content=" dr=1;" datatype="xsd:string" id="meta2308" property="format" xsi:type="nex:LiteralMeta"/>
      </edge>
      <edge about="#edge2309" id="edge2309" length="0.0648601" source="node2301" target="node2305">
        <meta content=" dr=1;" datatype="xsd:string" id="meta2310" property="format" xsi:type="nex:LiteralMeta"/>
      </edge>
      <edge about="#edge2311" id="edge2311" length="0.00423525" source="node1769" target="node1771">
        <meta content=" dr=1;" datatype="xsd:string" id="meta2312" property="format" xsi:type="nex:LiteralMeta"/>
      </edge>
      <edge about="#edge2313" id="edge2313" length="0.0117203" source="node1769" target="node2301">
        <meta content=" dr=1;" datatype="xsd:string" id="meta2314" property="format" xsi:type="nex:LiteralMeta"/>
      </edge>
      <edge about="#edge2317" id="edge2317" length="0.00888222" source="node1767" target="node1769">
        <meta content=" dr=1;" datatype="xsd:string" id="meta2318" property="format" xsi:type="nex:LiteralMeta"/>
      </edge>
      <edge about="#edge2319" id="edge2319" length="0.076385" source="node1767" target="node2315">
        <meta content=" dr=1;" datatype="xsd:string" id="meta2320" property="format" xsi:type="nex:LiteralMeta"/>
      </edge>
      <edge about="#edge2327" id="edge2327" length="0.0642212" source="node2321" target="node2323">
        <meta content=" dr=1;" datatype="xsd:string" id="meta2328" property="format" xsi:type="nex:LiteralMeta"/>
      </edge>
      <edge about="#edge2329" id="edge2329" length="0.0725712" source="node2321" target="node2325">
        <meta content=" dr=1;" datatype="xsd:string" id="meta2330" property="format" xsi:type="nex:LiteralMeta"/>
      </edge>
      <edge about="#edge2331" id="edge2331" length="0.00789934" source="node1765" target="node1767">
        <meta content=" dr=1;" datatype="xsd:string" id="meta2332" property="format" xsi:type="nex:LiteralMeta"/>
      </edge>
      <edge about="#edge2333" id="edge2333" length="0.00641916" source="node1765" target="node2321">
        <meta content=" dr=1;" datatype="xsd:string" id="meta2334" property="format" xsi:type="nex:LiteralMeta"/>
      </edge>
      <edge about="#edge2337" id="edge2337" length="0.00819206" source="node1763" target="node1765">
        <meta content=" dr=1;" datatype="xsd:string" id="meta2338" property="format" xsi:type="nex:LiteralMeta"/>
      </edge>
      <edge about="#edge2339" id="edge2339" length="0.0563708" source="node1763" target="node2335">
        <meta content=" dr=1;" datatype="xsd:string" id="meta2340" property="format" xsi:type="nex:LiteralMeta"/>
      </edge>
      <edge about="#edge2343" id="edge2343" length="0.00142537" source="node1761" target="node1763">
        <meta content=" dr=1;" datatype="xsd:string" id="meta2344" property="format" xsi:type="nex:LiteralMeta"/>
      </edge>
      <edge about="#edge2345" id="edge2345" length="0.0938897" source="node1761" target="node2341">
        <meta content=" dr=1;" datatype="xsd:string" id="meta2346" property="format" xsi:type="nex:LiteralMeta"/>
      </edge>
      <edge about="#edge2363" id="edge2363" length="0.0666696" source="node2357" target="node2359">
        <meta content=" dr=1;" datatype="xsd:string" id="meta2364" property="format" xsi:type="nex:LiteralMeta"/>
      </edge>
      <edge about="#edge2365" id="edge2365" length="0.0371039" source="node2357" target="node2361">
        <meta content=" dr=1;" datatype="xsd:string" id="meta2366" property="format" xsi:type="nex:LiteralMeta"/>
      </edge>
      <edge about="#edge2373" id="edge2373" length="0.0282001" source="node2367" target="node2369">
        <meta content=" dr=1;" datatype="xsd:string" id="meta2374" property="format" xsi:type="nex:LiteralMeta"/>
      </edge>
      <edge about="#edge2375" id="edge2375" length="0.0331207" source="node2367" target="node2371">
        <meta content=" dr=1;" datatype="xsd:string" id="meta2376" property="format" xsi:type="nex:LiteralMeta"/>
      </edge>
      <edge about="#edge2377" id="edge2377" length="0.00522339" source="node2355" target="node2357">
        <meta content=" dr=1;" datatype="xsd:string" id="meta2378" property="format" xsi:type="nex:LiteralMeta"/>
      </edge>
      <edge about="#edge2379" id="edge2379" length="0.025437" source="node2355" target="node2367">
        <meta content=" dr=1;" datatype="xsd:string" id="meta2380" property="format" xsi:type="nex:LiteralMeta"/>
      </edge>
      <edge about="#edge2383" id="edge2383" length="0.0185862" source="node2353" target="node2355">
        <meta content=" dr=1;" datatype="xsd:string" id="meta2384" property="format" xsi:type="nex:LiteralMeta"/>
      </edge>
      <edge about="#edge2385" id="edge2385" length="0.0993384" source="node2353" target="node2381">
        <meta content=" dr=1;" datatype="xsd:string" id="meta2386" property="format" xsi:type="nex:LiteralMeta"/>
      </edge>
      <edge about="#edge2389" id="edge2389" length="0.00223441" source="node2351" target="node2353">
        <meta content=" dr=1;" datatype="xsd:string" id="meta2390" property="format" xsi:type="nex:LiteralMeta"/>
      </edge>
      <edge about="#edge2391" id="edge2391" length="0.106846" source="node2351" target="node2387">
        <meta content=" dr=1;" datatype="xsd:string" id="meta2392" property="format" xsi:type="nex:LiteralMeta"/>
      </edge>
      <edge about="#edge2393" id="edge2393" length="0.0801583" source="node2347" target="node2349">
        <meta content=" dr=1;" datatype="xsd:string" id="meta2394" property="format" xsi:type="nex:LiteralMeta"/>
      </edge>
      <edge about="#edge2395" id="edge2395" length="0.0188983" source="node2347" target="node2351">
        <meta content=" dr=1;" datatype="xsd:string" id="meta2396" property="format" xsi:type="nex:LiteralMeta"/>
      </edge>
      <edge about="#edge2397" id="edge2397" length="0.00753193" source="node1759" target="node1761">
        <meta content=" dr=1;" datatype="xsd:string" id="meta2398" property="format" xsi:type="nex:LiteralMeta"/>
      </edge>
      <edge about="#edge2399" id="edge2399" length="0.00982463" source="node1759" target="node2347">
        <meta content=" dr=1;" datatype="xsd:string" id="meta2400" property="format" xsi:type="nex:LiteralMeta"/>
      </edge>
      <edge about="#edge2403" id="edge2403" length="0.0055366" source="node1757" target="node1759">
        <meta content=" dr=1;" datatype="xsd:string" id="meta2404" property="format" xsi:type="nex:LiteralMeta"/>
      </edge>
      <edge about="#edge2405" id="edge2405" length="0.0797617" source="node1757" target="node2401">
        <meta content=" dr=1;" datatype="xsd:string" id="meta2406" property="format" xsi:type="nex:LiteralMeta"/>
      </edge>
      <edge about="#edge2413" id="edge2413" length="0.0766956" source="node2407" target="node2409">
        <meta content=" dr=1;" datatype="xsd:string" id="meta2414" property="format" xsi:type="nex:LiteralMeta"/>
      </edge>
      <edge about="#edge2415" id="edge2415" length="0.0506629" source="node2407" target="node2411">
        <meta content=" dr=1;" datatype="xsd:string" id="meta2416" property="format" xsi:type="nex:LiteralMeta"/>
      </edge>
      <edge about="#edge2417" id="edge2417" length="0.00465442" source="node1755" target="node1757">
        <meta content=" dr=1;" datatype="xsd:string" id="meta2418" property="format" xsi:type="nex:LiteralMeta"/>
      </edge>
      <edge about="#edge2419" id="edge2419" length="0.0137226" source="node1755" target="node2407">
        <meta content=" dr=1;" datatype="xsd:string" id="meta2420" property="format" xsi:type="nex:LiteralMeta"/>
      </edge>
      <edge about="#edge2423" id="edge2423" length="0.0167845" source="node1753" target="node1755">
        <meta content=" dr=1;" datatype="xsd:string" id="meta2424" property="format" xsi:type="nex:LiteralMeta"/>
      </edge>
      <edge about="#edge2425" id="edge2425" length="0.0511834" source="node1753" target="node2421">
        <meta content=" dr=1;" datatype="xsd:string" id="meta2426" property="format" xsi:type="nex:LiteralMeta"/>
      </edge>
      <edge about="#edge2443" id="edge2443" length="0.0189338" source="node2437" target="node2439">
        <meta content=" dr=1;" datatype="xsd:string" id="meta2444" property="format" xsi:type="nex:LiteralMeta"/>
      </edge>
      <edge about="#edge2445" id="edge2445" length="0.028236" source="node2437" target="node2441">
        <meta content=" dr=1;" datatype="xsd:string" id="meta2446" property="format" xsi:type="nex:LiteralMeta"/>
      </edge>
      <edge about="#edge2449" id="edge2449" length="0.00193052" source="node2435" target="node2437">
        <meta content=" dr=1;" datatype="xsd:string" id="meta2450" property="format" xsi:type="nex:LiteralMeta"/>
      </edge>
      <edge about="#edge2451" id="edge2451" length="0.0310883" source="node2435" target="node2447">
        <meta content=" dr=1;" datatype="xsd:string" id="meta2452" property="format" xsi:type="nex:LiteralMeta"/>
      </edge>
      <edge about="#edge2455" id="edge2455" length="0.0143747" source="node2433" target="node2435">
        <meta content=" dr=1;" datatype="xsd:string" id="meta2456" property="format" xsi:type="nex:LiteralMeta"/>
      </edge>
      <edge about="#edge2457" id="edge2457" length="0.0304366" source="node2433" target="node2453">
        <meta content=" dr=1;" datatype="xsd:string" id="meta2458" property="format" xsi:type="nex:LiteralMeta"/>
      </edge>
      <edge about="#edge2461" id="edge2461" length="0.0122869" source="node2431" target="node2433">
        <meta content=" dr=1;" datatype="xsd:string" id="meta2462" property="format" xsi:type="nex:LiteralMeta"/>
      </edge>
      <edge about="#edge2463" id="edge2463" length="0.0136565" source="node2431" target="node2459">
        <meta content=" dr=1;" datatype="xsd:string" id="meta2464" property="format" xsi:type="nex:LiteralMeta"/>
      </edge>
      <edge about="#edge2471" id="edge2471" length="0.052897" source="node2465" target="node2467">
        <meta content=" dr=1;" datatype="xsd:string" id="meta2472" property="format" xsi:type="nex:LiteralMeta"/>
      </edge>
      <edge about="#edge2473" id="edge2473" length="0.0461596" source="node2465" target="node2469">
        <meta content=" dr=1;" datatype="xsd:string" id="meta2474" property="format" xsi:type="nex:LiteralMeta"/>
      </edge>
      <edge about="#edge2475" id="edge2475" length="0.0148191" source="node2429" target="node2431">
        <meta content=" dr=1;" datatype="xsd:string" id="meta2476" property="format" xsi:type="nex:LiteralMeta"/>
      </edge>
      <edge about="#edge2477" id="edge2477" length="0.00611247" source="node2429" target="node2465">
        <meta content=" dr=1;" datatype="xsd:string" id="meta2478" property="format" xsi:type="nex:LiteralMeta"/>
      </edge>
      <edge about="#edge2489" id="edge2489" length="0.00867706" source="node2483" target="node2485">
        <meta content=" dr=1;" datatype="xsd:string" id="meta2490" property="format" xsi:type="nex:LiteralMeta"/>
      </edge>
      <edge about="#edge2491" id="edge2491" length="0.0243418" source="node2483" target="node2487">
        <meta content=" dr=1;" datatype="xsd:string" id="meta2492" property="format" xsi:type="nex:LiteralMeta"/>
      </edge>
      <edge about="#edge2501" id="edge2501" length="0.0260244" source="node2495" target="node2497">
        <meta content=" dr=1;" datatype="xsd:string" id="meta2502" property="format" xsi:type="nex:LiteralMeta"/>
      </edge>
      <edge about="#edge2503" id="edge2503" length="0.0258624" source="node2495" target="node2499">
        <meta content=" dr=1;" datatype="xsd:string" id="meta2504" property="format" xsi:type="nex:LiteralMeta"/>
      </edge>
      <edge about="#edge2507" id="edge2507" length="0.0162502" source="node2493" target="node2495">
        <meta content=" dr=1;" datatype="xsd:string" id="meta2508" property="format" xsi:type="nex:LiteralMeta"/>
      </edge>
      <edge about="#edge2509" id="edge2509" length="0.0403536" source="node2493" target="node2505">
        <meta content=" dr=1;" datatype="xsd:string" id="meta2510" property="format" xsi:type="nex:LiteralMeta"/>
      </edge>
      <edge about="#edge2511" id="edge2511" length="0.0267194" source="node2481" target="node2483">
        <meta content=" dr=1;" datatype="xsd:string" id="meta2512" property="format" xsi:type="nex:LiteralMeta"/>
      </edge>
      <edge about="#edge2513" id="edge2513" length="0.00512023" source="node2481" target="node2493">
        <meta content=" dr=1;" datatype="xsd:string" id="meta2514" property="format" xsi:type="nex:LiteralMeta"/>
      </edge>
      <edge about="#edge2527" id="edge2527" length="0.0" source="node2521" target="node2523">
        <meta content=" dr=1;" datatype="xsd:string" id="meta2528" property="format" xsi:type="nex:LiteralMeta"/>
      </edge>
      <edge about="#edge2529" id="edge2529" length="0.0" source="node2521" target="node2525">
        <meta content=" dr=1;" datatype="xsd:string" id="meta2530" property="format" xsi:type="nex:LiteralMeta"/>
      </edge>
      <edge about="#edge2531" id="edge2531" length="0.0170439" source="node2517" target="node2519">
        <meta content=" dr=1;" datatype="xsd:string" id="meta2532" property="format" xsi:type="nex:LiteralMeta"/>
      </edge>
      <edge about="#edge2533" id="edge2533" length="0.020692" source="node2517" target="node2521">
        <meta content=" dr=1;" datatype="xsd:string" id="meta2534" property="format" xsi:type="nex:LiteralMeta"/>
      </edge>
      <edge about="#edge2537" id="edge2537" length="0.0210816" source="node2515" target="node2517">
        <meta content=" dr=1;" datatype="xsd:string" id="meta2538" property="format" xsi:type="nex:LiteralMeta"/>
      </edge>
      <edge about="#edge2539" id="edge2539" length="0.0355222" source="node2515" target="node2535">
        <meta content=" dr=1;" datatype="xsd:string" id="meta2540" property="format" xsi:type="nex:LiteralMeta"/>
      </edge>
      <edge about="#edge2541" id="edge2541" length="0.00997037" source="node2479" target="node2481">
        <meta content=" dr=1;" datatype="xsd:string" id="meta2542" property="format" xsi:type="nex:LiteralMeta"/>
      </edge>
      <edge about="#edge2543" id="edge2543" length="0.0203952" source="node2479" target="node2515">
        <meta content=" dr=1;" datatype="xsd:string" id="meta2544" property="format" xsi:type="nex:LiteralMeta"/>
      </edge>
      <edge about="#edge2545" id="edge2545" length="0.0023795" source="node2427" target="node2429">
        <meta content=" dr=1;" datatype="xsd:string" id="meta2546" property="format" xsi:type="nex:LiteralMeta"/>
      </edge>
      <edge about="#edge2547" id="edge2547" length="0.00500921" source="node2427" target="node2479">
        <meta content=" dr=1;" datatype="xsd:string" id="meta2548" property="format" xsi:type="nex:LiteralMeta"/>
      </edge>
      <edge about="#edge2549" id="edge2549" length="0.00368374" source="node1751" target="node1753">
        <meta content=" dr=1;" datatype="xsd:string" id="meta2550" property="format" xsi:type="nex:LiteralMeta"/>
      </edge>
      <edge about="#edge2551" id="edge2551" length="0.00601492" source="node1751" target="node2427">
        <meta content=" dr=1;" datatype="xsd:string" id="meta2552" property="format" xsi:type="nex:LiteralMeta"/>
      </edge>
      <edge about="#edge2565" id="edge2565" length="0.0" source="node2559" target="node2561">
        <meta content=" dr=1;" datatype="xsd:string" id="meta2566" property="format" xsi:type="nex:LiteralMeta"/>
      </edge>
      <edge about="#edge2567" id="edge2567" length="0.0" source="node2559" target="node2563">
        <meta content=" dr=1;" datatype="xsd:string" id="meta2568" property="format" xsi:type="nex:LiteralMeta"/>
      </edge>
      <edge about="#edge2579" id="edge2579" length="0.0231515" source="node2573" target="node2575">
        <meta content=" dr=1;" datatype="xsd:string" id="meta2580" property="format" xsi:type="nex:LiteralMeta"/>
      </edge>
      <edge about="#edge2581" id="edge2581" length="0.0193013" source="node2573" target="node2577">
        <meta content=" dr=1;" datatype="xsd:string" id="meta2582" property="format" xsi:type="nex:LiteralMeta"/>
      </edge>
      <edge about="#edge2583" id="edge2583" length="0.0321482" source="node2569" target="node2571">
        <meta content=" dr=1;" datatype="xsd:string" id="meta2584" property="format" xsi:type="nex:LiteralMeta"/>
      </edge>
      <edge about="#edge2585" id="edge2585" length="8.70656E-4" source="node2569" target="node2573">
        <meta content=" dr=1;" datatype="xsd:string" id="meta2586" property="format" xsi:type="nex:LiteralMeta"/>
      </edge>
      <edge about="#edge2587" id="edge2587" length="0.0269475" source="node2557" target="node2559">
        <meta content=" dr=1;" datatype="xsd:string" id="meta2588" property="format" xsi:type="nex:LiteralMeta"/>
      </edge>
      <edge about="#edge2589" id="edge2589" length="0.00135442" source="node2557" target="node2569">
        <meta content=" dr=1;" datatype="xsd:string" id="meta2590" property="format" xsi:type="nex:LiteralMeta"/>
      </edge>
      <edge about="#edge2605" id="edge2605" length="0.0101065" source="node2599" target="node2601">
        <meta content=" dr=1;" datatype="xsd:string" id="meta2606" property="format" xsi:type="nex:LiteralMeta"/>
      </edge>
      <edge about="#edge2607" id="edge2607" length="0.0229123" source="node2599" target="node2603">
        <meta content=" dr=1;" datatype="xsd:string" id="meta2608" property="format" xsi:type="nex:LiteralMeta"/>
      </edge>
      <edge about="#edge2609" id="edge2609" length="0.0212306" source="node2595" target="node2597">
        <meta content=" dr=1;" datatype="xsd:string" id="meta2610" property="format" xsi:type="nex:LiteralMeta"/>
      </edge>
      <edge about="#edge2611" id="edge2611" length="0.00707132" source="node2595" target="node2599">
        <meta content=" dr=1;" datatype="xsd:string" id="meta2612" property="format" xsi:type="nex:LiteralMeta"/>
      </edge>
      <edge about="#edge2613" id="edge2613" length="0.0253159" source="node2591" target="node2593">
        <meta content=" dr=1;" datatype="xsd:string" id="meta2614" property="format" xsi:type="nex:LiteralMeta"/>
      </edge>
      <edge about="#edge2615" id="edge2615" length="0.00534452" source="node2591" target="node2595">
        <meta content=" dr=1;" datatype="xsd:string" id="meta2616" property="format" xsi:type="nex:LiteralMeta"/>
      </edge>
      <edge about="#edge2617" id="edge2617" length="0.00609389" source="node2555" target="node2557">
        <meta content=" dr=1;" datatype="xsd:string" id="meta2618" property="format" xsi:type="nex:LiteralMeta"/>
      </edge>
      <edge about="#edge2619" id="edge2619" length="0.0148377" source="node2555" target="node2591">
        <meta content=" dr=1;" datatype="xsd:string" id="meta2620" property="format" xsi:type="nex:LiteralMeta"/>
      </edge>
      <edge about="#edge2623" id="edge2623" length="0.00254538" source="node2553" target="node2555">
        <meta content=" dr=1;" datatype="xsd:string" id="meta2624" property="format" xsi:type="nex:LiteralMeta"/>
      </edge>
      <edge about="#edge2625" id="edge2625" length="0.0235454" source="node2553" target="node2621">
        <meta content=" dr=1;" datatype="xsd:string" id="meta2626" property="format" xsi:type="nex:LiteralMeta"/>
      </edge>
      <edge about="#edge2627" id="edge2627" length="0.00386085" source="node1749" target="node1751">
        <meta content=" dr=1;" datatype="xsd:string" id="meta2628" property="format" xsi:type="nex:LiteralMeta"/>
      </edge>
      <edge about="#edge2629" id="edge2629" length="0.00471271" source="node1749" target="node2553">
        <meta content=" dr=1;" datatype="xsd:string" id="meta2630" property="format" xsi:type="nex:LiteralMeta"/>
      </edge>
      <edge about="#edge2643" id="edge2643" length="0.0753657" source="node2637" target="node2639">
        <meta content=" dr=1;" datatype="xsd:string" id="meta2644" property="format" xsi:type="nex:LiteralMeta"/>
      </edge>
      <edge about="#edge2645" id="edge2645" length="0.00953996" source="node2637" target="node2641">
        <meta content=" dr=1;" datatype="xsd:string" id="meta2646" property="format" xsi:type="nex:LiteralMeta"/>
      </edge>
      <edge about="#edge2647" id="edge2647" length="0.0207805" source="node2633" target="node2635">
        <meta content=" dr=1;" datatype="xsd:string" id="meta2648" property="format" xsi:type="nex:LiteralMeta"/>
      </edge>
      <edge about="#edge2649" id="edge2649" length="0.00280443" source="node2633" target="node2637">
        <meta content=" dr=1;" datatype="xsd:string" id="meta2650" property="format" xsi:type="nex:LiteralMeta"/>
      </edge>
      <edge about="#edge2659" id="edge2659" length="0.0264808" source="node2653" target="node2655">
        <meta content=" dr=1;" datatype="xsd:string" id="meta2660" property="format" xsi:type="nex:LiteralMeta"/>
      </edge>
      <edge about="#edge2661" id="edge2661" length="0.015972" source="node2653" target="node2657">
        <meta content=" dr=1;" datatype="xsd:string" id="meta2662" property="format" xsi:type="nex:LiteralMeta"/>
      </edge>
      <edge about="#edge2675" id="edge2675" length="0.0" source="node2669" target="node2671">
        <meta content=" dr=1;" datatype="xsd:string" id="meta2676" property="format" xsi:type="nex:LiteralMeta"/>
      </edge>
      <edge about="#edge2677" id="edge2677" length="0.0" source="node2669" target="node2673">
        <meta content=" dr=1;" datatype="xsd:string" id="meta2678" property="format" xsi:type="nex:LiteralMeta"/>
      </edge>
      <edge about="#edge2679" id="edge2679" length="0.0100502" source="node2665" target="node2667">
        <meta content=" dr=1;" datatype="xsd:string" id="meta2680" property="format" xsi:type="nex:LiteralMeta"/>
      </edge>
      <edge about="#edge2681" id="edge2681" length="0.0135347" source="node2665" target="node2669">
        <meta content=" dr=1;" datatype="xsd:string" id="meta2682" property="format" xsi:type="nex:LiteralMeta"/>
      </edge>
      <edge about="#edge2685" id="edge2685" length="0.0108879" source="node2663" target="node2665">
        <meta content=" dr=1;" datatype="xsd:string" id="meta2686" property="format" xsi:type="nex:LiteralMeta"/>
      </edge>
      <edge about="#edge2687" id="edge2687" length="0.022131" source="node2663" target="node2683">
        <meta content=" dr=1;" datatype="xsd:string" id="meta2688" property="format" xsi:type="nex:LiteralMeta"/>
      </edge>
      <edge about="#edge2689" id="edge2689" length="0.00837096" source="node2651" target="node2653">
        <meta content=" dr=1;" datatype="xsd:string" id="meta2690" property="format" xsi:type="nex:LiteralMeta"/>
      </edge>
      <edge about="#edge2691" id="edge2691" length="0.00342149" source="node2651" target="node2663">
        <meta content=" dr=1;" datatype="xsd:string" id="meta2692" property="format" xsi:type="nex:LiteralMeta"/>
      </edge>
      <edge about="#edge2693" id="edge2693" length="0.00771879" source="node2631" target="node2633">
        <meta content=" dr=1;" datatype="xsd:string" id="meta2694" property="format" xsi:type="nex:LiteralMeta"/>
      </edge>
      <edge about="#edge2695" id="edge2695" length="0.00584253" source="node2631" target="node2651">
        <meta content=" dr=1;" datatype="xsd:string" id="meta2696" property="format" xsi:type="nex:LiteralMeta"/>
      </edge>
      <edge about="#edge2697" id="edge2697" length="0.0017677" source="node1747" target="node1749">
        <meta content=" dr=1;" datatype="xsd:string" id="meta2698" property="format" xsi:type="nex:LiteralMeta"/>
      </edge>
      <edge about="#edge2699" id="edge2699" length="0.00324554" source="node1747" target="node2631">
        <meta content=" dr=1;" datatype="xsd:string" id="meta2700" property="format" xsi:type="nex:LiteralMeta"/>
      </edge>
      <edge about="#edge2711" id="edge2711" length="0.0350051" source="node2705" target="node2707">
        <meta content=" dr=1;" datatype="xsd:string" id="meta2712" property="format" xsi:type="nex:LiteralMeta"/>
      </edge>
      <edge about="#edge2713" id="edge2713" length="0.0357496" source="node2705" target="node2709">
        <meta content=" dr=1;" datatype="xsd:string" id="meta2714" property="format" xsi:type="nex:LiteralMeta"/>
      </edge>
      <edge about="#edge2715" id="edge2715" length="0.0215403" source="node2701" target="node2703">
        <meta content=" dr=1;" datatype="xsd:string" id="meta2716" property="format" xsi:type="nex:LiteralMeta"/>
      </edge>
      <edge about="#edge2717" id="edge2717" length="0.0138371" source="node2701" target="node2705">
        <meta content=" dr=1;" datatype="xsd:string" id="meta2718" property="format" xsi:type="nex:LiteralMeta"/>
      </edge>
      <edge about="#edge2719" id="edge2719" length="0.00216475" source="node1745" target="node1747">
        <meta content=" dr=1;" datatype="xsd:string" id="meta2720" property="format" xsi:type="nex:LiteralMeta"/>
      </edge>
      <edge about="#edge2721" id="edge2721" length="0.00486841" source="node1745" target="node2701">
        <meta content=" dr=1;" datatype="xsd:string" id="meta2722" property="format" xsi:type="nex:LiteralMeta"/>
      </edge>
      <edge about="#edge2741" id="edge2741" length="0.0292035" source="node2735" target="node2737">
        <meta content=" dr=1;" datatype="xsd:string" id="meta2742" property="format" xsi:type="nex:LiteralMeta"/>
      </edge>
      <edge about="#edge2743" id="edge2743" length="0.0274002" source="node2735" target="node2739">
        <meta content=" dr=1;" datatype="xsd:string" id="meta2744" property="format" xsi:type="nex:LiteralMeta"/>
      </edge>
      <edge about="#edge2751" id="edge2751" length="0.01123" source="node2745" target="node2747">
        <meta content=" dr=1;" datatype="xsd:string" id="meta2752" property="format" xsi:type="nex:LiteralMeta"/>
      </edge>
      <edge about="#edge2753" id="edge2753" length="0.00763789" source="node2745" target="node2749">
        <meta content=" dr=1;" datatype="xsd:string" id="meta2754" property="format" xsi:type="nex:LiteralMeta"/>
      </edge>
      <edge about="#edge2755" id="edge2755" length="0.00642246" source="node2733" target="node2735">
        <meta content=" dr=1;" datatype="xsd:string" id="meta2756" property="format" xsi:type="nex:LiteralMeta"/>
      </edge>
      <edge about="#edge2757" id="edge2757" length="0.0159832" source="node2733" target="node2745">
        <meta content=" dr=1;" datatype="xsd:string" id="meta2758" property="format" xsi:type="nex:LiteralMeta"/>
      </edge>
      <edge about="#edge2761" id="edge2761" length="0.00999909" source="node2731" target="node2733">
        <meta content=" dr=1;" datatype="xsd:string" id="meta2762" property="format" xsi:type="nex:LiteralMeta"/>
      </edge>
      <edge about="#edge2763" id="edge2763" length="0.0141754" source="node2731" target="node2759">
        <meta content=" dr=1;" datatype="xsd:string" id="meta2764" property="format" xsi:type="nex:LiteralMeta"/>
      </edge>
      <edge about="#edge2771" id="edge2771" length="0.019924" source="node2765" target="node2767">
        <meta content=" dr=1;" datatype="xsd:string" id="meta2772" property="format" xsi:type="nex:LiteralMeta"/>
      </edge>
      <edge about="#edge2773" id="edge2773" length="0.0178119" source="node2765" target="node2769">
        <meta content=" dr=1;" datatype="xsd:string" id="meta2774" property="format" xsi:type="nex:LiteralMeta"/>
      </edge>
      <edge about="#edge2775" id="edge2775" length="0.00219966" source="node2729" target="node2731">
        <meta content=" dr=1;" datatype="xsd:string" id="meta2776" property="format" xsi:type="nex:LiteralMeta"/>
      </edge>
      <edge about="#edge2777" id="edge2777" length="0.00546543" source="node2729" target="node2765">
        <meta content=" dr=1;" datatype="xsd:string" id="meta2778" property="format" xsi:type="nex:LiteralMeta"/>
      </edge>
      <edge about="#edge2781" id="edge2781" length="0.00324077" source="node2727" target="node2729">
        <meta content=" dr=1;" datatype="xsd:string" id="meta2782" property="format" xsi:type="nex:LiteralMeta"/>
      </edge>
      <edge about="#edge2783" id="edge2783" length="0.036264" source="node2727" target="node2779">
        <meta content=" dr=1;" datatype="xsd:string" id="meta2784" property="format" xsi:type="nex:LiteralMeta"/>
      </edge>
      <edge about="#edge2787" id="edge2787" length="0.00418953" source="node2725" target="node2727">
        <meta content=" dr=1;" datatype="xsd:string" id="meta2788" property="format" xsi:type="nex:LiteralMeta"/>
      </edge>
      <edge about="#edge2789" id="edge2789" length="0.0311878" source="node2725" target="node2785">
        <meta content=" dr=1;" datatype="xsd:string" id="meta2790" property="format" xsi:type="nex:LiteralMeta"/>
      </edge>
      <edge about="#edge2801" id="edge2801" length="0.0238249" source="node2795" target="node2797">
        <meta content=" dr=1;" datatype="xsd:string" id="meta2802" property="format" xsi:type="nex:LiteralMeta"/>
      </edge>
      <edge about="#edge2803" id="edge2803" length="0.018628" source="node2795" target="node2799">
        <meta content=" dr=1;" datatype="xsd:string" id="meta2804" property="format" xsi:type="nex:LiteralMeta"/>
      </edge>
      <edge about="#edge2805" id="edge2805" length="0.0257593" source="node2791" target="node2793">
        <meta content=" dr=1;" datatype="xsd:string" id="meta2806" property="format" xsi:type="nex:LiteralMeta"/>
      </edge>
      <edge about="#edge2807" id="edge2807" length="0.0166935" source="node2791" target="node2795">
        <meta content=" dr=1;" datatype="xsd:string" id="meta2808" property="format" xsi:type="nex:LiteralMeta"/>
      </edge>
      <edge about="#edge2809" id="edge2809" length="0.00640637" source="node2723" target="node2725">
        <meta content=" dr=1;" datatype="xsd:string" id="meta2810" property="format" xsi:type="nex:LiteralMeta"/>
      </edge>
      <edge about="#edge2811" id="edge2811" length="0.00135086" source="node2723" target="node2791">
        <meta content=" dr=1;" datatype="xsd:string" id="meta2812" property="format" xsi:type="nex:LiteralMeta"/>
      </edge>
      <edge about="#edge2813" id="edge2813" length="0.0031123" source="node1743" target="node1745">
        <meta content=" dr=1;" datatype="xsd:string" id="meta2814" property="format" xsi:type="nex:LiteralMeta"/>
      </edge>
      <edge about="#edge2815" id="edge2815" length="0.00554625" source="node1743" target="node2723">
        <meta content=" dr=1;" datatype="xsd:string" id="meta2816" property="format" xsi:type="nex:LiteralMeta"/>
      </edge>
      <edge about="#edge2817" id="edge2817" length="2.72671E-4" source="node27" target="node29">
        <meta content=" dr=1;" datatype="xsd:string" id="meta2818" property="format" xsi:type="nex:LiteralMeta"/>
      </edge>
      <edge about="#edge2819" id="edge2819" length="0.00261872" source="node27" target="node1743">
        <meta content=" dr=1;" datatype="xsd:string" id="meta2820" property="format" xsi:type="nex:LiteralMeta"/>
      </edge>
      <edge about="#edge2839" id="edge2839" length="2.67737E-5" source="node2833" target="node2835">
        <meta content=" dr=1;" datatype="xsd:string" id="meta2840" property="format" xsi:type="nex:LiteralMeta"/>
      </edge>
      <edge about="#edge2841" id="edge2841" length="0.00469021" source="node2833" target="node2837">
        <meta content=" dr=1;" datatype="xsd:string" id="meta2842" property="format" xsi:type="nex:LiteralMeta"/>
      </edge>
      <edge about="#edge2855" id="edge2855" length="0.0" source="node2849" target="node2851">
        <meta content=" dr=1;" datatype="xsd:string" id="meta2856" property="format" xsi:type="nex:LiteralMeta"/>
      </edge>
      <edge about="#edge2857" id="edge2857" length="0.0" source="node2849" target="node2853">
        <meta content=" dr=1;" datatype="xsd:string" id="meta2858" property="format" xsi:type="nex:LiteralMeta"/>
      </edge>
      <edge about="#edge2861" id="edge2861" length="0.00258" source="node2847" target="node2849">
        <meta content=" dr=1;" datatype="xsd:string" id="meta2862" property="format" xsi:type="nex:LiteralMeta"/>
      </edge>
      <edge about="#edge2863" id="edge2863" length="0.00213698" source="node2847" target="node2859">
        <meta content=" dr=1;" datatype="xsd:string" id="meta2864" property="format" xsi:type="nex:LiteralMeta"/>
      </edge>
      <edge about="#edge2867" id="edge2867" length="0.00122781" source="node2845" target="node2847">
        <meta content=" dr=1;" datatype="xsd:string" id="meta2868" property="format" xsi:type="nex:LiteralMeta"/>
      </edge>
      <edge about="#edge2869" id="edge2869" length="0.00348917" source="node2845" target="node2865">
        <meta content=" dr=1;" datatype="xsd:string" id="meta2870" property="format" xsi:type="nex:LiteralMeta"/>
      </edge>
      <edge about="#edge2879" id="edge2879" length="0.0" source="node2873" target="node2875">
        <meta content=" dr=1;" datatype="xsd:string" id="meta2880" property="format" xsi:type="nex:LiteralMeta"/>
      </edge>
      <edge about="#edge2881" id="edge2881" length="0.0" source="node2873" target="node2877">
        <meta content=" dr=1;" datatype="xsd:string" id="meta2882" property="format" xsi:type="nex:LiteralMeta"/>
      </edge>
      <edge about="#edge2885" id="edge2885" length="0.00350075" source="node2871" target="node2873">
        <meta content=" dr=1;" datatype="xsd:string" id="meta2886" property="format" xsi:type="nex:LiteralMeta"/>
      </edge>
      <edge about="#edge2887" id="edge2887" length="0.0106502" source="node2871" target="node2883">
        <meta content=" dr=1;" datatype="xsd:string" id="meta2888" property="format" xsi:type="nex:LiteralMeta"/>
      </edge>
      <edge about="#edge2889" id="edge2889" length="0.00789232" source="node2843" target="node2845">
        <meta content=" dr=1;" datatype="xsd:string" id="meta2890" property="format" xsi:type="nex:LiteralMeta"/>
      </edge>
      <edge about="#edge2891" id="edge2891" length="0.00390013" source="node2843" target="node2871">
        <meta content=" dr=1;" datatype="xsd:string" id="meta2892" property="format" xsi:type="nex:LiteralMeta"/>
      </edge>
      <edge about="#edge2893" id="edge2893" length="0.0189143" source="node2831" target="node2833">
        <meta content=" dr=1;" datatype="xsd:string" id="meta2894" property="format" xsi:type="nex:LiteralMeta"/>
      </edge>
      <edge about="#edge2895" id="edge2895" length="0.00467064" source="node2831" target="node2843">
        <meta content=" dr=1;" datatype="xsd:string" id="meta2896" property="format" xsi:type="nex:LiteralMeta"/>
      </edge>
      <edge about="#edge2905" id="edge2905" length="0.0182631" source="node2899" target="node2901">
        <meta content=" dr=1;" datatype="xsd:string" id="meta2906" property="format" xsi:type="nex:LiteralMeta"/>
      </edge>
      <edge about="#edge2907" id="edge2907" length="0.0147558" source="node2899" target="node2903">
        <meta content=" dr=1;" datatype="xsd:string" id="meta2908" property="format" xsi:type="nex:LiteralMeta"/>
      </edge>
      <edge about="#edge2915" id="edge2915" length="0.00846264" source="node2909" target="node2911">
        <meta content=" dr=1;" datatype="xsd:string" id="meta2916" property="format" xsi:type="nex:LiteralMeta"/>
      </edge>
      <edge about="#edge2917" id="edge2917" length="0.0151223" source="node2909" target="node2913">
        <meta content=" dr=1;" datatype="xsd:string" id="meta2918" property="format" xsi:type="nex:LiteralMeta"/>
      </edge>
      <edge about="#edge2919" id="edge2919" length="0.00246163" source="node2897" target="node2899">
        <meta content=" dr=1;" datatype="xsd:string" id="meta2920" property="format" xsi:type="nex:LiteralMeta"/>
      </edge>
      <edge about="#edge2921" id="edge2921" length="0.00697233" source="node2897" target="node2909">
        <meta content=" dr=1;" datatype="xsd:string" id="meta2922" property="format" xsi:type="nex:LiteralMeta"/>
      </edge>
      <edge about="#edge2923" id="edge2923" length="0.00967415" source="node2829" target="node2831">
        <meta content=" dr=1;" datatype="xsd:string" id="meta2924" property="format" xsi:type="nex:LiteralMeta"/>
      </edge>
      <edge about="#edge2925" id="edge2925" length="0.0171537" source="node2829" target="node2897">
        <meta content=" dr=1;" datatype="xsd:string" id="meta2926" property="format" xsi:type="nex:LiteralMeta"/>
      </edge>
      <edge about="#edge2929" id="edge2929" length="0.00227875" source="node2827" target="node2829">
        <meta content=" dr=1;" datatype="xsd:string" id="meta2930" property="format" xsi:type="nex:LiteralMeta"/>
      </edge>
      <edge about="#edge2931" id="edge2931" length="0.0438592" source="node2827" target="node2927">
        <meta content=" dr=1;" datatype="xsd:string" id="meta2932" property="format" xsi:type="nex:LiteralMeta"/>
      </edge>
      <edge about="#edge2935" id="edge2935" length="0.00663375" source="node2825" target="node2827">
        <meta content=" dr=1;" datatype="xsd:string" id="meta2936" property="format" xsi:type="nex:LiteralMeta"/>
      </edge>
      <edge about="#edge2937" id="edge2937" length="0.0185726" source="node2825" target="node2933">
        <meta content=" dr=1;" datatype="xsd:string" id="meta2938" property="format" xsi:type="nex:LiteralMeta"/>
      </edge>
      <edge about="#edge2941" id="edge2941" length="0.00343825" source="node2823" target="node2825">
        <meta content=" dr=1;" datatype="xsd:string" id="meta2942" property="format" xsi:type="nex:LiteralMeta"/>
      </edge>
      <edge about="#edge2943" id="edge2943" length="0.0184515" source="node2823" target="node2939">
        <meta content=" dr=1;" datatype="xsd:string" id="meta2944" property="format" xsi:type="nex:LiteralMeta"/>
      </edge>
      <edge about="#edge2961" id="edge2961" length="0.0572669" source="node2955" target="node2957">
        <meta content=" dr=1;" datatype="xsd:string" id="meta2962" property="format" xsi:type="nex:LiteralMeta"/>
      </edge>
      <edge about="#edge2963" id="edge2963" length="0.0512237" source="node2955" target="node2959">
        <meta content=" dr=1;" datatype="xsd:string" id="meta2964" property="format" xsi:type="nex:LiteralMeta"/>
      </edge>
      <edge about="#edge2965" id="edge2965" length="0.0554352" source="node2951" target="node2953">
        <meta content=" dr=1;" datatype="xsd:string" id="meta2966" property="format" xsi:type="nex:LiteralMeta"/>
      </edge>
      <edge about="#edge2967" id="edge2967" length="0.0106026" source="node2951" target="node2955">
        <meta content=" dr=1;" datatype="xsd:string" id="meta2968" property="format" xsi:type="nex:LiteralMeta"/>
      </edge>
      <edge about="#edge2971" id="edge2971" length="0.00776378" source="node2949" target="node2951">
        <meta content=" dr=1;" datatype="xsd:string" id="meta2972" property="format" xsi:type="nex:LiteralMeta"/>
      </edge>
      <edge about="#edge2973" id="edge2973" length="0.0323306" source="node2949" target="node2969">
        <meta content=" dr=1;" datatype="xsd:string" id="meta2974" property="format" xsi:type="nex:LiteralMeta"/>
      </edge>
      <edge about="#edge2975" id="edge2975" length="0.0277565" source="node2945" target="node2947">
        <meta content=" dr=1;" datatype="xsd:string" id="meta2976" property="format" xsi:type="nex:LiteralMeta"/>
      </edge>
      <edge about="#edge2977" id="edge2977" length="0.00526232" source="node2945" target="node2949">
        <meta content=" dr=1;" datatype="xsd:string" id="meta2978" property="format" xsi:type="nex:LiteralMeta"/>
      </edge>
      <edge about="#edge2979" id="edge2979" length="0.00563786" source="node2821" target="node2823">
        <meta content=" dr=1;" datatype="xsd:string" id="meta2980" property="format" xsi:type="nex:LiteralMeta"/>
      </edge>
      <edge about="#edge2981" id="edge2981" length="0.00433505" source="node2821" target="node2945">
        <meta content=" dr=1;" datatype="xsd:string" id="meta2982" property="format" xsi:type="nex:LiteralMeta"/>
      </edge>
      <edge about="#edge2983" id="edge2983" length="1.34087E-4" source="node25" target="node27">
        <meta content=" dr=1;" datatype="xsd:string" id="meta2984" property="format" xsi:type="nex:LiteralMeta"/>
      </edge>
      <edge about="#edge2985" id="edge2985" length="0.00244143" source="node25" target="node2821">
        <meta content=" dr=1;" datatype="xsd:string" id="meta2986" property="format" xsi:type="nex:LiteralMeta"/>
      </edge>
      <edge about="#edge3013" id="edge3013" length="0.0" source="node3007" target="node3009">
        <meta content=" dr=1;" datatype="xsd:string" id="meta3014" property="format" xsi:type="nex:LiteralMeta"/>
      </edge>
      <edge about="#edge3015" id="edge3015" length="0.0" source="node3007" target="node3011">
        <meta content=" dr=1;" datatype="xsd:string" id="meta3016" property="format" xsi:type="nex:LiteralMeta"/>
      </edge>
      <edge about="#edge3029" id="edge3029" length="0.0" source="node3023" target="node3025">
        <meta content=" dr=1;" datatype="xsd:string" id="meta3030" property="format" xsi:type="nex:LiteralMeta"/>
      </edge>
      <edge about="#edge3031" id="edge3031" length="0.0" source="node3023" target="node3027">
        <meta content=" dr=1;" datatype="xsd:string" id="meta3032" property="format" xsi:type="nex:LiteralMeta"/>
      </edge>
      <edge about="#edge3039" id="edge3039" length="0.0" source="node3033" target="node3035">
        <meta content=" dr=1;" datatype="xsd:string" id="meta3040" property="format" xsi:type="nex:LiteralMeta"/>
      </edge>
      <edge about="#edge3041" id="edge3041" length="0.0" source="node3033" target="node3037">
        <meta content=" dr=1;" datatype="xsd:string" id="meta3042" property="format" xsi:type="nex:LiteralMeta"/>
      </edge>
      <edge about="#edge3043" id="edge3043" length="0.0" source="node3021" target="node3023">
        <meta content=" dr=1;" datatype="xsd:string" id="meta3044" property="format" xsi:type="nex:LiteralMeta"/>
      </edge>
      <edge about="#edge3045" id="edge3045" length="0.0" source="node3021" target="node3033">
        <meta content=" dr=1;" datatype="xsd:string" id="meta3046" property="format" xsi:type="nex:LiteralMeta"/>
      </edge>
      <edge about="#edge3047" id="edge3047" length="0.00460859" source="node3017" target="node3019">
        <meta content=" dr=1;" datatype="xsd:string" id="meta3048" property="format" xsi:type="nex:LiteralMeta"/>
      </edge>
      <edge about="#edge3049" id="edge3049" length="1.08387E-4" source="node3017" target="node3021">
        <meta content=" dr=1;" datatype="xsd:string" id="meta3050" property="format" xsi:type="nex:LiteralMeta"/>
      </edge>
      <edge about="#edge3051" id="edge3051" length="0.00487383" source="node3005" target="node3007">
        <meta content=" dr=1;" datatype="xsd:string" id="meta3052" property="format" xsi:type="nex:LiteralMeta"/>
      </edge>
      <edge about="#edge3053" id="edge3053" length="0.00456014" source="node3005" target="node3017">
        <meta content=" dr=1;" datatype="xsd:string" id="meta3054" property="format" xsi:type="nex:LiteralMeta"/>
      </edge>
      <edge about="#edge3057" id="edge3057" length="0.00161008" source="node3003" target="node3005">
        <meta content=" dr=1;" datatype="xsd:string" id="meta3058" property="format" xsi:type="nex:LiteralMeta"/>
      </edge>
      <edge about="#edge3059" id="edge3059" length="0.0031069" source="node3003" target="node3055">
        <meta content=" dr=1;" datatype="xsd:string" id="meta3060" property="format" xsi:type="nex:LiteralMeta"/>
      </edge>
      <edge about="#edge3063" id="edge3063" length="0.00105188" source="node3001" target="node3003">
        <meta content=" dr=1;" datatype="xsd:string" id="meta3064" property="format" xsi:type="nex:LiteralMeta"/>
      </edge>
      <edge about="#edge3065" id="edge3065" length="0.00838209" source="node3001" target="node3061">
        <meta content=" dr=1;" datatype="xsd:string" id="meta3066" property="format" xsi:type="nex:LiteralMeta"/>
      </edge>
      <edge about="#edge3073" id="edge3073" length="0.0618769" source="node3067" target="node3069">
        <meta content=" dr=1;" datatype="xsd:string" id="meta3074" property="format" xsi:type="nex:LiteralMeta"/>
      </edge>
      <edge about="#edge3075" id="edge3075" length="0.0277457" source="node3067" target="node3071">
        <meta content=" dr=1;" datatype="xsd:string" id="meta3076" property="format" xsi:type="nex:LiteralMeta"/>
      </edge>
      <edge about="#edge3077" id="edge3077" length="0.00529771" source="node2999" target="node3001">
        <meta content=" dr=1;" datatype="xsd:string" id="meta3078" property="format" xsi:type="nex:LiteralMeta"/>
      </edge>
      <edge about="#edge3079" id="edge3079" length="0.0405455" source="node2999" target="node3067">
        <meta content=" dr=1;" datatype="xsd:string" id="meta3080" property="format" xsi:type="nex:LiteralMeta"/>
      </edge>
      <edge about="#edge3087" id="edge3087" length="0.0" source="node3081" target="node3083">
        <meta content=" dr=1;" datatype="xsd:string" id="meta3088" property="format" xsi:type="nex:LiteralMeta"/>
      </edge>
      <edge about="#edge3089" id="edge3089" length="0.0" source="node3081" target="node3085">
        <meta content=" dr=1;" datatype="xsd:string" id="meta3090" property="format" xsi:type="nex:LiteralMeta"/>
      </edge>
      <edge about="#edge3091" id="edge3091" length="0.00136041" source="node2997" target="node2999">
        <meta content=" dr=1;" datatype="xsd:string" id="meta3092" property="format" xsi:type="nex:LiteralMeta"/>
      </edge>
      <edge about="#edge3093" id="edge3093" length="0.0110954" source="node2997" target="node3081">
        <meta content=" dr=1;" datatype="xsd:string" id="meta3094" property="format" xsi:type="nex:LiteralMeta"/>
      </edge>
      <edge about="#edge3097" id="edge3097" length="0.00613494" source="node2995" target="node2997">
        <meta content=" dr=1;" datatype="xsd:string" id="meta3098" property="format" xsi:type="nex:LiteralMeta"/>
      </edge>
      <edge about="#edge3099" id="edge3099" length="0.0206929" source="node2995" target="node3095">
[truncated: 57,928 more chars]
