# Supplementary material for: Assessing the genetic diversity of rice originating from Bangladesh, Assam and West Bengal
Source: Rice (N Y). 2015 Dec 1;8:35. doi: 10.1186/s12284-015-0068-z (PMC4667538; doi:10.1186/s12284-015-0068-z)
Supplement: Additional file 7: — Dendroscope nexml format file used to plot the Neighbour-Joining tree shown in Fig 5. (NEXML 400 kb) [file 12284_2015_68_MOESM7_ESM.txt]

<?xml version="1.0" encoding="UTF-8"?><nex:nexml xmlns:nex="http://www.nexml.org/2009" xmlns="http://www.nexml.org/2009" xmlns:rdf="http://www.w3.org/1999/02/22-rdf-syntax-ns#" xmlns:xsd="http://www.w3.org/2001/XMLSchema#" xmlns:xsi="http://www.w3.org/2001/XMLSchema-instance" generator="org.nexml.model.impl.DocumentImpl" version="0.9">
  <otus id="otus1"/>
  <trees id="trees2" otus="otus1">
    <tree about="#tree3" id="tree3" label="[1]Tree1" xsi:type="nex:FloatTree">
      <meta content="angle:1.1938052 scaleX:833.5418 scaleY:833.5418 flipH:0 flipV:0 leftMargin:603 rightMargin:603 topMargin:425 bottomMargin:425;" datatype="xsd:string" id="meta3647" property="trans" xsi:type="nex:LiteralMeta"/>
      <meta content="" datatype="xsd:string" id="meta3646" property="collapsed" xsi:type="nex:LiteralMeta"/>
      <meta content="false" datatype="xsd:boolean" id="meta3645" property="radiallabels" xsi:type="nex:LiteralMeta"/>
      <meta content="true" datatype="xsd:boolean" id="meta3644" property="sparselabels" xsi:type="nex:LiteralMeta"/>
      <meta content="true" datatype="xsd:boolean" id="meta3643" property="toscale" xsi:type="nex:LiteralMeta"/>
      <meta content="RadialPhylogram" datatype="xsd:string" id="meta3642" property="drawer" xsi:type="nex:LiteralMeta"/>
      <meta content="true" datatype="xsd:boolean" id="meta3641" property="embellished" xsi:type="nex:LiteralMeta"/>
      <meta content="node6" datatype="xsd:string" id="meta3640" property="root" xsi:type="nex:LiteralMeta"/>
      <meta content=" fg=0 0 0 w=1 sh=1 dr=1 lc=0 0 0 lk=null lx=0 ly=0 ll=11 lv=1;" datatype="xsd:string" id="meta5" property="default_edge_format" xsi:type="nex:LiteralMeta"/>
      <meta content=" nh=2 nw=2 fg=0 0 0 bg=255 255 255 w=1 sh=0 fx=1 lc=0 0 0 lk=null lx=0 ly=0 ll=11 lv=1;" datatype="xsd:string" id="meta4" property="default_node_format" xsi:type="nex:LiteralMeta"/>
      <node about="#node6" id="node6">
        <meta content=" x=0.0 y=0.0;" datatype="xsd:string" id="meta7" property="format" xsi:type="nex:LiteralMeta"/>
      </node>
      <node about="#node8" id="node8">
        <meta content=" x=0.0014976613 y=-0.0018516352;" datatype="xsd:string" id="meta9" property="format" xsi:type="nex:LiteralMeta"/>
      </node>
      <node about="#node10" id="node10">
        <meta content=" x=0.0024978889 y=-0.0031238017;" datatype="xsd:string" id="meta11" property="format" xsi:type="nex:LiteralMeta"/>
      </node>
      <node about="#node12" id="node12">
        <meta content=" x=0.005558175 y=-0.009313729;" datatype="xsd:string" id="meta13" property="format" xsi:type="nex:LiteralMeta"/>
      </node>
      <node about="#node14" id="node14">
        <meta content=" x=0.006351643 y=-0.010946933;" datatype="xsd:string" id="meta15" property="format" xsi:type="nex:LiteralMeta"/>
      </node>
      <node about="#node16" id="node16">
        <meta content=" x=8.9703215E-4 y=-0.011936799;" datatype="xsd:string" id="meta17" property="format" xsi:type="nex:LiteralMeta"/>
      </node>
      <node about="#node18" id="node18">
        <meta content=" x=-0.0015574358 y=-0.01231253;" datatype="xsd:string" id="meta19" property="format" xsi:type="nex:LiteralMeta"/>
      </node>
      <node about="#node20" id="node20">
        <meta content=" x=-0.007182592 y=-0.013094294;" datatype="xsd:string" id="meta21" property="format" xsi:type="nex:LiteralMeta"/>
      </node>
      <node about="#node22" id="node22">
        <meta content=" x=-0.010812019 y=-0.01347154;" datatype="xsd:string" id="meta23" property="format" xsi:type="nex:LiteralMeta"/>
      </node>
      <node about="#node24" id="node24">
        <meta content=" x=-0.016440196 y=-0.013860762;" datatype="xsd:string" id="meta25" property="format" xsi:type="nex:LiteralMeta"/>
      </node>
      <node about="#node26" id="node26">
        <meta content=" x=-0.029439798 y=-0.014489551;" datatype="xsd:string" id="meta27" property="format" xsi:type="nex:LiteralMeta"/>
      </node>
      <node about="#node28" id="node28">
        <meta content=" x=-0.040752385 y=-0.014958473;" datatype="xsd:string" id="meta29" property="format" xsi:type="nex:LiteralMeta"/>
      </node>
      <node about="#node30" id="node30">
        <meta content=" x=-0.06517925 y=-0.015295809;" datatype="xsd:string" id="meta31" property="format" xsi:type="nex:LiteralMeta"/>
      </node>
      <node about="#node32" id="node32" label="Assam-Banglami">
        <meta content=" nh=10 nw=10 bg=204 204 204 sh=1 x=-0.13232066 y=-0.015295809 ll=3 lv=0;" datatype="xsd:string" id="meta33" property="format" xsi:type="nex:LiteralMeta"/>
      </node>
      <node about="#node34" id="node34">
        <meta content=" x=-0.108147636 y=-0.016185975;" datatype="xsd:string" id="meta35" property="format" xsi:type="nex:LiteralMeta"/>
      </node>
      <node about="#node36" id="node36" label="Assam-Pahari-Lahi2">
        <meta content=" nh=10 nw=10 bg=204 204 204 sh=1 x=-0.12171824 y=-0.016373387 ll=3 lv=0;" datatype="xsd:string" id="meta37" property="format" xsi:type="nex:LiteralMeta"/>
      </node>
      <node about="#node38" id="node38" label="Assam-Socket">
        <meta content=" nh=10 nw=10 bg=204 204 204 sh=1 x=-0.14218184 y=-0.017126184 ll=3 lv=0;" datatype="xsd:string" id="meta39" property="format" xsi:type="nex:LiteralMeta"/>
      </node>
      <node about="#node48" id="node48">
        <meta content=" x=-0.043475617 y=-0.015127916;" datatype="xsd:string" id="meta49" property="format" xsi:type="nex:LiteralMeta"/>
      </node>
      <node about="#node50" id="node50">
        <meta content=" x=-0.046279613 y=-0.015282958;" datatype="xsd:string" id="meta51" property="format" xsi:type="nex:LiteralMeta"/>
      </node>
      <node about="#node52" id="node52">
        <meta content=" x=-0.065274306 y=-0.016201729;" datatype="xsd:string" id="meta53" property="format" xsi:type="nex:LiteralMeta"/>
      </node>
      <node about="#node54" id="node54" label="Assam-Maigubiron">
        <meta content=" nh=10 nw=10 bg=204 204 204 sh=1 x=-0.11650991 y=-0.018325511 ll=3 lv=0;" datatype="xsd:string" id="meta55" property="format" xsi:type="nex:LiteralMeta"/>
      </node>
      <node about="#node56" id="node56" label="Assam-Naka">
        <meta content=" nh=10 nw=10 bg=204 204 204 sh=1 x=-0.091335796 y=-0.017642748 ll=3 lv=0;" datatype="xsd:string" id="meta57" property="format" xsi:type="nex:LiteralMeta"/>
      </node>
      <node about="#node62" id="node62" label="Assam-Sokbhothung">
        <meta content=" nh=10 nw=10 bg=204 204 204 sh=1 x=-0.11935009 y=-0.020336214 ll=3 lv=0;" datatype="xsd:string" id="meta63" property="format" xsi:type="nex:LiteralMeta"/>
      </node>
      <node about="#node68" id="node68" label="Assam-Sokcherop">
        <meta content=" nh=10 nw=10 bg=204 204 204 sh=1 x=-0.09406457 y=-0.019329092 ll=3 lv=0;" datatype="xsd:string" id="meta69" property="format" xsi:type="nex:LiteralMeta"/>
      </node>
      <node about="#node78" id="node78" label="Assam-Boga-Ahu">
        <meta content=" nh=10 nw=10 bg=204 204 204 sh=1 x=-0.070195645 y=-0.018441506 ll=3 lv=0;" datatype="xsd:string" id="meta79" property="format" xsi:type="nex:LiteralMeta"/>
      </node>
      <node about="#node84" id="node84">
        <meta content=" x=-0.026874788 y=-0.01516432;" datatype="xsd:string" id="meta85" property="format" xsi:type="nex:LiteralMeta"/>
      </node>
      <node about="#node86" id="node86">
        <meta content=" x=-0.043722756 y=-0.017151037;" datatype="xsd:string" id="meta87" property="format" xsi:type="nex:LiteralMeta"/>
      </node>
      <node about="#node88" id="node88" label="Assam-Banglami-1">
        <meta content=" nh=10 nw=10 bg=204 204 204 sh=1 x=-0.0771551 y=-0.020859526 ll=3 lv=0;" datatype="xsd:string" id="meta89" property="format" xsi:type="nex:LiteralMeta"/>
      </node>
      <node about="#node90" id="node90" label="Assam-Dogaranga">
        <meta content=" nh=10 nw=10 bg=204 204 204 sh=1 x=-0.075315975 y=-0.021097872 ll=3 lv=0;" datatype="xsd:string" id="meta91" property="format" xsi:type="nex:LiteralMeta"/>
      </node>
      <node about="#node96" id="node96" label="Assam-Rongadoria">
        <meta content=" nh=10 nw=10 bg=204 204 204 sh=1 x=-0.048393767 y=-0.018154953 ll=3 lv=0;" datatype="xsd:string" id="meta97" property="format" xsi:type="nex:LiteralMeta"/>
      </node>
      <node about="#node106" id="node106">
        <meta content=" x=-0.017946817 y=-0.014766315;" datatype="xsd:string" id="meta107" property="format" xsi:type="nex:LiteralMeta"/>
      </node>
      <node about="#node108" id="node108">
        <meta content=" x=-0.031581633 y=-0.017143546;" datatype="xsd:string" id="meta109" property="format" xsi:type="nex:LiteralMeta"/>
      </node>
      <node about="#node110" id="node110">
        <meta content=" x=-0.033337664 y=-0.017437233;" datatype="xsd:string" id="meta111" property="format" xsi:type="nex:LiteralMeta"/>
      </node>
      <node about="#node112" id="node112">
        <meta content=" x=-0.048316088 y=-0.019836092;" datatype="xsd:string" id="meta113" property="format" xsi:type="nex:LiteralMeta"/>
      </node>
      <node about="#node114" id="node114" label="Assam-Borjahingia">
        <meta content=" nh=10 nw=10 bg=204 204 204 sh=1 x=-0.09493878 y=-0.026973112 ll=3 lv=0;" datatype="xsd:string" id="meta115" property="format" xsi:type="nex:LiteralMeta"/>
      </node>
      <node about="#node116" id="node116" label="Assam-Kola-Ahu">
        <meta content=" nh=10 nw=10 bg=204 204 204 sh=1 x=-0.083988145 y=-0.025802031 ll=3 lv=0;" datatype="xsd:string" id="meta117" property="format" xsi:type="nex:LiteralMeta"/>
      </node>
      <node about="#node122" id="node122" label="Assam-Kolagoria">
        <meta content=" nh=10 nw=10 bg=204 204 204 sh=1 x=-0.05940914 y=-0.022168508 ll=3 lv=0;" datatype="xsd:string" id="meta123" property="format" xsi:type="nex:LiteralMeta"/>
      </node>
      <node about="#node128" id="node128" label="Assam-Koejeira">
        <meta content=" nh=10 nw=10 bg=204 204 204 sh=1 x=-0.06342297 y=-0.02337725 ll=3 lv=0;" datatype="xsd:string" id="meta129" property="format" xsi:type="nex:LiteralMeta"/>
      </node>
      <node about="#node134" id="node134" label="WB-Nikunja">
        <meta content=" nh=10 nw=10 bg=204 204 204 sh=3 x=-0.042265613 y=-0.019876964 ll=3 lv=0;" datatype="xsd:string" id="meta135" property="format" xsi:type="nex:LiteralMeta"/>
      </node>
      <node about="#node144" id="node144">
        <meta content=" x=-0.024450071 y=-0.017477032;" datatype="xsd:string" id="meta145" property="format" xsi:type="nex:LiteralMeta"/>
      </node>
      <node about="#node146" id="node146">
        <meta content=" x=-0.037439138 y=-0.020678548;" datatype="xsd:string" id="meta147" property="format" xsi:type="nex:LiteralMeta"/>
      </node>
      <node about="#node148" id="node148">
        <meta content=" x=-0.04485403 y=-0.022451939;" datatype="xsd:string" id="meta149" property="format" xsi:type="nex:LiteralMeta"/>
      </node>
      <node about="#node150" id="node150">
        <meta content=" x=-0.056225523 y=-0.025088744;" datatype="xsd:string" id="meta151" property="format" xsi:type="nex:LiteralMeta"/>
      </node>
      <node about="#node152" id="node152" label="Assam-Kopoukuli-Ahu">
        <meta content=" nh=10 nw=10 bg=204 204 204 sh=1 x=-0.085814014 y=-0.03173474 ll=3 lv=0;" datatype="xsd:string" id="meta153" property="format" xsi:type="nex:LiteralMeta"/>
      </node>
      <node about="#node154" id="node154" label="Assam-Rongadhuria">
        <meta content=" nh=10 nw=10 bg=204 204 204 sh=1 x=-0.06725545 y=-0.027726728 ll=3 lv=0;" datatype="xsd:string" id="meta155" property="format" xsi:type="nex:LiteralMeta"/>
      </node>
      <node about="#node160" id="node160" label="Assam-Maghi-Ahu">
        <meta content=" nh=10 nw=10 bg=204 204 204 sh=1 x=-0.06815626 y=-0.028366383 ll=3 lv=0;" datatype="xsd:string" id="meta161" property="format" xsi:type="nex:LiteralMeta"/>
      </node>
      <node about="#node166" id="node166" label="WB-Bakul-Priya">
        <meta content=" nh=10 nw=10 bg=204 204 204 sh=3 x=-0.050196372 y=-0.024104707 ll=3 lv=0;" datatype="xsd:string" id="meta167" property="format" xsi:type="nex:LiteralMeta"/>
      </node>
      <node about="#node172" id="node172" label="ARC_14108">
        <meta content=" nh=6 nw=6 bg=0 255 0 sh=2 x=-0.048803497 y=-0.024379456 ll=3 lv=0;" datatype="xsd:string" id="meta173" property="format" xsi:type="nex:LiteralMeta"/>
      </node>
      <node about="#node182" id="node182">
        <meta content=" x=-0.0052941306 y=-0.0134557355;" datatype="xsd:string" id="meta183" property="format" xsi:type="nex:LiteralMeta"/>
      </node>
      <node about="#node184" id="node184" label="ARC_10392">
        <meta content=" nh=6 nw=6 bg=0 255 0 sh=2 x=-0.0206849 y=-0.018048424 ll=3 lv=0;" datatype="xsd:string" id="meta185" property="format" xsi:type="nex:LiteralMeta"/>
      </node>
      <node about="#node186" id="node186" label="KALOSHAITA">
        <meta content=" nh=6 nw=6 bg=255 153 0 sh=2 x=-0.024047043 y=-0.019334912 ll=3 lv=0;" datatype="xsd:string" id="meta187" property="format" xsi:type="nex:LiteralMeta"/>
      </node>
      <node about="#node196" id="node196">
        <meta content=" x=-0.005575153 y=-0.014214062;" datatype="xsd:string" id="meta197" property="format" xsi:type="nex:LiteralMeta"/>
      </node>
      <node about="#node198" id="node198">
        <meta content=" x=-0.00876717 y=-0.015312476;" datatype="xsd:string" id="meta199" property="format" xsi:type="nex:LiteralMeta"/>
      </node>
      <node about="#node200" id="node200" label="AUS_204">
        <meta content=" nh=6 nw=6 bg=0 255 0 sh=2 x=-0.014084676 y=-0.017060557 ll=3 lv=0;" datatype="xsd:string" id="meta201" property="format" xsi:type="nex:LiteralMeta"/>
      </node>
      <node about="#node202" id="node202">
        <meta content=" x=-0.02033189 y=-0.019381568;" datatype="xsd:string" id="meta203" property="format" xsi:type="nex:LiteralMeta"/>
      </node>
      <node about="#node204" id="node204" label="DHALAI_KACHARI">
        <meta content=" nh=6 nw=6 bg=0 255 0 sh=2 x=-0.02033189 y=-0.019381568 ll=3 lv=0;" datatype="xsd:string" id="meta205" property="format" xsi:type="nex:LiteralMeta"/>
      </node>
      <node about="#node206" id="node206" label="JABAR_SAIL">
        <meta content=" nh=6 nw=6 bg=0 255 0 sh=2 x=-0.02033189 y=-0.019381568 ll=3 lv=0;" datatype="xsd:string" id="meta207" property="format" xsi:type="nex:LiteralMeta"/>
      </node>
      <node about="#node216" id="node216" label="KAISHA_BANDA">
        <meta content=" nh=6 nw=6 bg=0 255 0 sh=2 x=-0.030278834 y=-0.023485508 ll=3 lv=0;" datatype="xsd:string" id="meta217" property="format" xsi:type="nex:LiteralMeta"/>
      </node>
      <node about="#node226" id="node226">
        <meta content=" x=0.008583902 y=-0.013953396;" datatype="xsd:string" id="meta227" property="format" xsi:type="nex:LiteralMeta"/>
      </node>
      <node about="#node228" id="node228">
        <meta content=" x=0.008956324 y=-0.0145349;" datatype="xsd:string" id="meta229" property="format" xsi:type="nex:LiteralMeta"/>
      </node>
      <node about="#node230" id="node230">
        <meta content=" x=0.009430748 y=-0.015431306;" datatype="xsd:string" id="meta231" property="format" xsi:type="nex:LiteralMeta"/>
      </node>
      <node about="#node232" id="node232">
        <meta content=" x=0.010176991 y=-0.016914831;" datatype="xsd:string" id="meta233" property="format" xsi:type="nex:LiteralMeta"/>
      </node>
      <node about="#node234" id="node234">
        <meta content=" x=0.011220969 y=-0.019667575;" datatype="xsd:string" id="meta235" property="format" xsi:type="nex:LiteralMeta"/>
      </node>
      <node about="#node236" id="node236">
        <meta content=" x=0.011699481 y=-0.021474179;" datatype="xsd:string" id="meta237" property="format" xsi:type="nex:LiteralMeta"/>
      </node>
      <node about="#node238" id="node238">
        <meta content=" x=0.011775299 y=-0.02217991;" datatype="xsd:string" id="meta239" property="format" xsi:type="nex:LiteralMeta"/>
      </node>
      <node about="#node240" id="node240">
        <meta content=" x=0.010392014 y=-0.023405395;" datatype="xsd:string" id="meta241" property="format" xsi:type="nex:LiteralMeta"/>
      </node>
      <node about="#node242" id="node242">
        <meta content=" x=0.008433081 y=-0.025046576;" datatype="xsd:string" id="meta243" property="format" xsi:type="nex:LiteralMeta"/>
      </node>
      <node about="#node244" id="node244">
        <meta content=" x=0.0066474527 y=-0.026501074;" datatype="xsd:string" id="meta245" property="format" xsi:type="nex:LiteralMeta"/>
      </node>
      <node about="#node246" id="node246">
        <meta content=" x=0.004902863 y=-0.02767879;" datatype="xsd:string" id="meta247" property="format" xsi:type="nex:LiteralMeta"/>
      </node>
      <node about="#node248" id="node248">
        <meta content=" x=-4.820606E-4 y=-0.029958462;" datatype="xsd:string" id="meta249" property="format" xsi:type="nex:LiteralMeta"/>
      </node>
      <node about="#node250" id="node250" label="Assam-Betguti">
        <meta content=" nh=10 nw=10 bg=204 204 204 sh=1 x=-0.04441956 y=-0.047144335 ll=3 lv=0;" datatype="xsd:string" id="meta251" property="format" xsi:type="nex:LiteralMeta"/>
      </node>
      <node about="#node252" id="node252">
        <meta content=" x=-8.861195E-4 y=-0.030132817;" datatype="xsd:string" id="meta253" property="format" xsi:type="nex:LiteralMeta"/>
      </node>
      <node about="#node254" id="node254">
        <meta content=" x=-0.0056703077 y=-0.032158174;" datatype="xsd:string" id="meta255" property="format" xsi:type="nex:LiteralMeta"/>
      </node>
      <node about="#node256" id="node256">
        <meta content=" x=-0.0127072055 y=-0.035080068;" datatype="xsd:string" id="meta257" property="format" xsi:type="nex:LiteralMeta"/>
      </node>
      <node about="#node258" id="node258" label="AUS_37">
        <meta content=" nh=6 nw=6 bg=0 255 0 sh=2 x=-0.02575006 y=-0.040390506 ll=3 lv=0;" datatype="xsd:string" id="meta259" property="format" xsi:type="nex:LiteralMeta"/>
      </node>
      <node about="#node260" id="node260" label="AUS_40">
        <meta content=" nh=6 nw=6 bg=0 255 0 sh=2 x=-0.021664578 y=-0.038872115 ll=2 lv=0;" datatype="xsd:string" id="meta261" property="format" xsi:type="nex:LiteralMeta"/>
      </node>
      <node about="#node266" id="node266" label="DHALA_SHAITTA">
        <meta content=" nh=6 nw=6 bg=0 255 0 sh=2 x=-0.0095931515 y=-0.033883143 ll=2 lv=0;" datatype="xsd:string" id="meta267" property="format" xsi:type="nex:LiteralMeta"/>
      </node>
      <node about="#node272" id="node272" label="GOUERISAIL">
        <meta content=" nh=6 nw=6 bg=0 255 0 sh=2 x=-0.023235979 y=-0.040331177 ll=2 lv=0;" datatype="xsd:string" id="meta273" property="format" xsi:type="nex:LiteralMeta"/>
      </node>
      <node about="#node282" id="node282">
        <meta content=" x=0.0033014542 y=-0.02884228;" datatype="xsd:string" id="meta283" property="format" xsi:type="nex:LiteralMeta"/>
      </node>
      <node about="#node284" id="node284">
        <meta content=" x=-0.0026051223 y=-0.032539424;" datatype="xsd:string" id="meta285" property="format" xsi:type="nex:LiteralMeta"/>
      </node>
      <node about="#node286" id="node286">
        <meta content=" x=-0.0036733607 y=-0.033090703;" datatype="xsd:string" id="meta287" property="format" xsi:type="nex:LiteralMeta"/>
      </node>
      <node about="#node288" id="node288">
        <meta content=" x=-0.009596783 y=-0.03609597;" datatype="xsd:string" id="meta289" property="format" xsi:type="nex:LiteralMeta"/>
      </node>
      <node about="#node290" id="node290">
        <meta content=" x=-0.012999328 y=-0.03773455;" datatype="xsd:string" id="meta291" property="format" xsi:type="nex:LiteralMeta"/>
      </node>
      <node about="#node292" id="node292" label="ARC_5959">
        <meta content=" nh=6 nw=6 bg=0 255 0 sh=2 x=-0.042184852 y=-0.051542126 ll=2 lv=0;" datatype="xsd:string" id="meta293" property="format" xsi:type="nex:LiteralMeta"/>
      </node>
      <node about="#node294" id="node294" label="ARC_14967">
        <meta content=" nh=6 nw=6 bg=0 255 0 sh=2 x=-0.04814668 y=-0.054960582 ll=2 lv=0;" datatype="xsd:string" id="meta295" property="format" xsi:type="nex:LiteralMeta"/>
      </node>
      <node about="#node300" id="node300">
        <meta content=" x=-0.027335124 y=-0.04540577;" datatype="xsd:string" id="meta301" property="format" xsi:type="nex:LiteralMeta"/>
      </node>
      <node about="#node302" id="node302">
        <meta content=" x=-0.04781667 y=-0.055975594;" datatype="xsd:string" id="meta303" property="format" xsi:type="nex:LiteralMeta"/>
      </node>
      <node about="#node304" id="node304" label="ARC_6215">
        <meta content=" nh=6 nw=6 bg=0 255 0 sh=2 x=-0.054461498 y=-0.059346866 ll=2 lv=0;" datatype="xsd:string" id="meta305" property="format" xsi:type="nex:LiteralMeta"/>
      </node>
      <node about="#node306" id="node306" label="ARC_11600">
        <meta content=" nh=6 nw=6 bg=0 255 0 sh=2 x=-0.062301315 y=-0.06357772 ll=2 lv=0;" datatype="xsd:string" id="meta307" property="format" xsi:type="nex:LiteralMeta"/>
      </node>
      <node about="#node312" id="node312" label="9524">
        <meta content=" nh=6 nw=6 bg=0 255 0 sh=2 x=-0.0646274 y=-0.065639935 ll=2 lv=0;" datatype="xsd:string" id="meta313" property="format" xsi:type="nex:LiteralMeta"/>
      </node>
      <node about="#node322" id="node322" label="ARC_5977">
        <meta content=" nh=6 nw=6 bg=0 255 0 sh=2 x=-0.030330567 y=-0.04803457 ll=2 lv=0;" datatype="xsd:string" id="meta323" property="format" xsi:type="nex:LiteralMeta"/>
      </node>
      <node about="#node328" id="node328">
        <meta content=" x=-0.004759156 y=-0.03401529;" datatype="xsd:string" id="meta329" property="format" xsi:type="nex:LiteralMeta"/>
      </node>
      <node about="#node330" id="node330">
        <meta content=" x=-0.013273459 y=-0.039344706;" datatype="xsd:string" id="meta331" property="format" xsi:type="nex:LiteralMeta"/>
      </node>
      <node about="#node332" id="node332">
        <meta content=" x=-0.014069789 y=-0.03983554;" datatype="xsd:string" id="meta333" property="format" xsi:type="nex:LiteralMeta"/>
      </node>
      <node about="#node334" id="node334">
        <meta content=" x=-0.028245354 y=-0.04843841;" datatype="xsd:string" id="meta335" property="format" xsi:type="nex:LiteralMeta"/>
      </node>
      <node about="#node336" id="node336">
        <meta content=" x=-0.05455336 y=-0.06391123;" datatype="xsd:string" id="meta337" property="format" xsi:type="nex:LiteralMeta"/>
      </node>
      <node about="#node338" id="node338" label="BAUSPHR">
        <meta content=" nh=6 nw=6 bg=0 255 0 sh=2 x=-0.05455336 y=-0.06391123 ll=2 lv=0;" datatype="xsd:string" id="meta339" property="format" xsi:type="nex:LiteralMeta"/>
      </node>
      <node about="#node340" id="node340" label="T_1_IRGC_74">
        <meta content=" nh=6 nw=6 bg=0 255 0 sh=2 x=-0.05455336 y=-0.06391123 ll=2 lv=0;" datatype="xsd:string" id="meta341" property="format" xsi:type="nex:LiteralMeta"/>
      </node>
      <node about="#node346" id="node346">
        <meta content=" x=-0.04273858 y=-0.057510253;" datatype="xsd:string" id="meta347" property="format" xsi:type="nex:LiteralMeta"/>
      </node>
      <node about="#node348" id="node348" label="DNJ_140">
        <meta content=" nh=6 nw=6 bg=0 255 0 sh=2 x=-0.04273858 y=-0.057510253 ll=2 lv=0;" datatype="xsd:string" id="meta349" property="format" xsi:type="nex:LiteralMeta"/>
      </node>
      <node about="#node350" id="node350" label="DNJ_140_PI_403224">
        <meta content=" nh=6 nw=6 bg=0 255 0 sh=2 x=-0.04273858 y=-0.057510253 ll=2 lv=0;" datatype="xsd:string" id="meta351" property="format" xsi:type="nex:LiteralMeta"/>
      </node>
      <node about="#node360" id="node360" label="PHULPATTAS_72">
        <meta content=" nh=6 nw=6 bg=0 255 0 sh=2 x=-0.04998949 y=-0.06336829 ll=2 lv=0;" datatype="xsd:string" id="meta361" property="format" xsi:type="nex:LiteralMeta"/>
      </node>
      <node about="#node366" id="node366" label="P_79">
        <meta content=" nh=6 nw=6 bg=0 255 0 sh=2 x=-0.029765297 y=-0.050477795 ll=2 lv=0;" datatype="xsd:string" id="meta367" property="format" xsi:type="nex:LiteralMeta"/>
      </node>
      <node about="#node372" id="node372">
        <meta content=" x=-0.007440473 y=-0.036020532;" datatype="xsd:string" id="meta373" property="format" xsi:type="nex:LiteralMeta"/>
      </node>
      <node about="#node374" id="node374">
        <meta content=" x=-0.022200204 y=-0.046589173;" datatype="xsd:string" id="meta375" property="format" xsi:type="nex:LiteralMeta"/>
      </node>
      <node about="#node376" id="node376" label="N_32">
        <meta content=" nh=6 nw=6 bg=0 255 0 sh=2 x=-0.030434603 y=-0.05231504 ll=2 lv=0;" datatype="xsd:string" id="meta377" property="format" xsi:type="nex:LiteralMeta"/>
      </node>
      <node about="#node378" id="node378">
        <meta content=" x=-0.028532907 y=-0.051190153;" datatype="xsd:string" id="meta379" property="format" xsi:type="nex:LiteralMeta"/>
      </node>
      <node about="#node380" id="node380" label="RAJBHOG">
        <meta content=" nh=6 nw=6 bg=0 255 0 sh=2 x=-0.028532907 y=-0.051190153 ll=2 lv=0;" datatype="xsd:string" id="meta381" property="format" xsi:type="nex:LiteralMeta"/>
      </node>
      <node about="#node382" id="node382" label="N_22">
        <meta content=" nh=6 nw=6 bg=0 255 0 sh=2 x=-0.028532907 y=-0.051190153 ll=2 lv=0;" datatype="xsd:string" id="meta383" property="format" xsi:type="nex:LiteralMeta"/>
      </node>
      <node about="#node392" id="node392">
        <meta content=" x=-0.018936738 y=-0.0449953;" datatype="xsd:string" id="meta393" property="format" xsi:type="nex:LiteralMeta"/>
      </node>
      <node about="#node394" id="node394" label="T_1_IRGC_117902">
        <meta content=" nh=6 nw=6 bg=0 255 0 sh=2 x=-0.021058355 y=-0.046604924 ll=2 lv=0;" datatype="xsd:string" id="meta395" property="format" xsi:type="nex:LiteralMeta"/>
      </node>
      <node about="#node396" id="node396">
        <meta content=" x=-0.021515457 y=-0.047037236;" datatype="xsd:string" id="meta397" property="format" xsi:type="nex:LiteralMeta"/>
      </node>
      <node about="#node398" id="node398" label="NP_97">
        <meta content=" nh=6 nw=6 bg=0 255 0 sh=2 x=-0.021515457 y=-0.047037236 ll=2 lv=0;" datatype="xsd:string" id="meta399" property="format" xsi:type="nex:LiteralMeta"/>
      </node>
      <node about="#node400" id="node400" label="POLMAN">
        <meta content=" nh=6 nw=6 bg=0 255 0 sh=2 x=-0.021515457 y=-0.047037236 ll=2 lv=0;" datatype="xsd:string" id="meta401" property="format" xsi:type="nex:LiteralMeta"/>
      </node>
      <node about="#node422" id="node422">
        <meta content=" x=-0.007391629 y=-0.038856003;" datatype="xsd:string" id="meta423" property="format" xsi:type="nex:LiteralMeta"/>
      </node>
      <node about="#node424" id="node424">
        <meta content=" x=-0.011272881 y=-0.04244069;" datatype="xsd:string" id="meta425" property="format" xsi:type="nex:LiteralMeta"/>
      </node>
      <node about="#node426" id="node426">
        <meta content=" x=-0.0284657 y=-0.056844715;" datatype="xsd:string" id="meta427" property="format" xsi:type="nex:LiteralMeta"/>
      </node>
      <node about="#node428" id="node428" label="AUS_12">
        <meta content=" nh=6 nw=6 bg=0 255 0 sh=2 x=-0.028505404 y=-0.056877516 ll=2 lv=0;" datatype="xsd:string" id="meta429" property="format" xsi:type="nex:LiteralMeta"/>
      </node>
      <node about="#node430" id="node430" label="AUS_46">
        <meta content=" nh=6 nw=6 bg=0 255 0 sh=2 x=-0.032962672 y=-0.0606654 ll=2 lv=0;" datatype="xsd:string" id="meta431" property="format" xsi:type="nex:LiteralMeta"/>
      </node>
      <node about="#node436" id="node436">
        <meta content=" x=-0.016590416 y=-0.04748975;" datatype="xsd:string" id="meta437" property="format" xsi:type="nex:LiteralMeta"/>
      </node>
      <node about="#node438" id="node438">
        <meta content=" x=-0.019318514 y=-0.050009396;" datatype="xsd:string" id="meta439" property="format" xsi:type="nex:LiteralMeta"/>
      </node>
      <node about="#node440" id="node440">
        <meta content=" x=-0.021358462 y=-0.051841926;" datatype="xsd:string" id="meta441" property="format" xsi:type="nex:LiteralMeta"/>
      </node>
      <node about="#node442" id="node442">
        <meta content=" x=-0.022083882 y=-0.052484594;" datatype="xsd:string" id="meta443" property="format" xsi:type="nex:LiteralMeta"/>
      </node>
      <node about="#node444" id="node444" label="AUS_16">
        <meta content=" nh=6 nw=6 bg=0 255 0 sh=2 x=-0.022083882 y=-0.052484594 ll=2 lv=0;" datatype="xsd:string" id="meta445" property="format" xsi:type="nex:LiteralMeta"/>
      </node>
      <node about="#node446" id="node446" label="AUS_159">
        <meta content=" nh=6 nw=6 bg=0 255 0 sh=2 x=-0.022083882 y=-0.052484594 ll=2 lv=0;" datatype="xsd:string" id="meta447" property="format" xsi:type="nex:LiteralMeta"/>
      </node>
      <node about="#node452" id="node452" label="AUS_93">
        <meta content=" nh=6 nw=6 bg=0 255 0 sh=2 x=-0.02501922 y=-0.055222966 ll=2 lv=0;" datatype="xsd:string" id="meta453" property="format" xsi:type="nex:LiteralMeta"/>
      </node>
      <node about="#node458" id="node458">
        <meta content=" x=-0.021631157 y=-0.05223584;" datatype="xsd:string" id="meta459" property="format" xsi:type="nex:LiteralMeta"/>
      </node>
      <node about="#node460" id="node460" label="AUS_314">
        <meta content=" nh=6 nw=6 bg=0 255 0 sh=2 x=-0.021631157 y=-0.05223584 ll=2 lv=0;" datatype="xsd:string" id="meta461" property="format" xsi:type="nex:LiteralMeta"/>
      </node>
      <node about="#node462" id="node462" label="KALAMKATI">
        <meta content=" nh=6 nw=6 bg=0 255 0 sh=2 x=-0.021631157 y=-0.05223584 ll=2 lv=0;" datatype="xsd:string" id="meta463" property="format" xsi:type="nex:LiteralMeta"/>
      </node>
      <node about="#node472" id="node472">
        <meta content=" x=-0.018159725 y=-0.049086384;" datatype="xsd:string" id="meta473" property="format" xsi:type="nex:LiteralMeta"/>
      </node>
      <node about="#node474" id="node474" label="AUS_29">
        <meta content=" nh=6 nw=6 bg=0 255 0 sh=2 x=-0.018159725 y=-0.049086384 ll=2 lv=0;" datatype="xsd:string" id="meta475" property="format" xsi:type="nex:LiteralMeta"/>
      </node>
      <node about="#node476" id="node476" label="AUS_319">
        <meta content=" nh=6 nw=6 bg=0 255 0 sh=2 x=-0.018159725 y=-0.049086384 ll=2 lv=0;" datatype="xsd:string" id="meta477" property="format" xsi:type="nex:LiteralMeta"/>
      </node>
      <node about="#node490" id="node490" label="T_26">
        <meta content=" nh=6 nw=6 bg=0 255 0 sh=2 x=-0.034394436 y=-0.06749197 ll=2 lv=0;" datatype="xsd:string" id="meta491" property="format" xsi:type="nex:LiteralMeta"/>
      </node>
      <node about="#node504" id="node504">
        <meta content=" x=0.0028400717 y=-0.031413022;" datatype="xsd:string" id="meta505" property="format" xsi:type="nex:LiteralMeta"/>
      </node>
      <node about="#node506" id="node506">
        <meta content=" x=-6.290751E-4 y=-0.035411555;" datatype="xsd:string" id="meta507" property="format" xsi:type="nex:LiteralMeta"/>
      </node>
      <node about="#node508" id="node508">
        <meta content=" x=-0.011930978 y=-0.04808038;" datatype="xsd:string" id="meta509" property="format" xsi:type="nex:LiteralMeta"/>
      </node>
      <node about="#node510" id="node510">
        <meta content=" x=-0.01195154 y=-0.048103113;" datatype="xsd:string" id="meta511" property="format" xsi:type="nex:LiteralMeta"/>
      </node>
      <node about="#node512" id="node512" label="ARC_10372">
        <meta content=" nh=6 nw=6 bg=0 255 0 sh=2 x=-0.01195154 y=-0.048103113 ll=2 lv=0;" datatype="xsd:string" id="meta513" property="format" xsi:type="nex:LiteralMeta"/>
      </node>
      <node about="#node514" id="node514" label="HABIGANJ_BORO_2">
        <meta content=" nh=6 nw=6 bg=0 255 0 sh=2 x=-0.01195154 y=-0.048103113 ll=2 lv=0;" datatype="xsd:string" id="meta515" property="format" xsi:type="nex:LiteralMeta"/>
      </node>
      <node about="#node520" id="node520" label="DD_62">
        <meta content=" nh=6 nw=6 bg=0 255 0 sh=2 x=-0.015811695 y=-0.05255329 ll=2 lv=0;" datatype="xsd:string" id="meta521" property="format" xsi:type="nex:LiteralMeta"/>
      </node>
      <node about="#node526" id="node526">
        <meta content=" x=-0.0049985484 y=-0.040663738;" datatype="xsd:string" id="meta527" property="format" xsi:type="nex:LiteralMeta"/>
      </node>
      <node about="#node528" id="node528" label="AUS_99">
        <meta content=" nh=6 nw=6 bg=0 255 0 sh=2 x=-0.006597351 y=-0.04255876 ll=2 lv=0;" datatype="xsd:string" id="meta529" property="format" xsi:type="nex:LiteralMeta"/>
      </node>
      <node about="#node530" id="node530" label="AUS_141">
        <meta content=" nh=6 nw=6 bg=0 255 0 sh=2 x=-0.0072012297 y=-0.043348894 ll=2 lv=0;" datatype="xsd:string" id="meta531" property="format" xsi:type="nex:LiteralMeta"/>
      </node>
      <node about="#node540" id="node540">
        <meta content=" x=-0.0045093764 y=-0.04160246;" datatype="xsd:string" id="meta541" property="format" xsi:type="nex:LiteralMeta"/>
      </node>
      <node about="#node542" id="node542">
        <meta content=" x=-0.0133662 y=-0.05336055;" datatype="xsd:string" id="meta543" property="format" xsi:type="nex:LiteralMeta"/>
      </node>
      <node about="#node544" id="node544">
        <meta content=" x=-0.015996495 y=-0.05680275;" datatype="xsd:string" id="meta545" property="format" xsi:type="nex:LiteralMeta"/>
      </node>
      <node about="#node546" id="node546">
        <meta content=" x=-0.018684225 y=-0.060221214;" datatype="xsd:string" id="meta547" property="format" xsi:type="nex:LiteralMeta"/>
      </node>
      <node about="#node548" id="node548" label="AUS_66">
        <meta content=" nh=6 nw=6 bg=0 255 0 sh=2 x=-0.021747 y=-0.06406181 ll=2 lv=0;" datatype="xsd:string" id="meta549" property="format" xsi:type="nex:LiteralMeta"/>
      </node>
      <node about="#node550" id="node550" label="AUS_130">
        <meta content=" nh=6 nw=6 bg=0 255 0 sh=2 x=-0.019321408 y=-0.06104325 ll=2 lv=0;" datatype="xsd:string" id="meta551" property="format" xsi:type="nex:LiteralMeta"/>
      </node>
      <node about="#node556" id="node556">
        <meta content=" x=-0.016952595 y=-0.05809045;" datatype="xsd:string" id="meta557" property="format" xsi:type="nex:LiteralMeta"/>
      </node>
      <node about="#node558" id="node558" label="AUS_68">
        <meta content=" nh=6 nw=6 bg=0 255 0 sh=2 x=-0.016952595 y=-0.05809045 ll=2 lv=0;" datatype="xsd:string" id="meta559" property="format" xsi:type="nex:LiteralMeta"/>
      </node>
      <node about="#node560" id="node560" label="AUS_208">
        <meta content=" nh=6 nw=6 bg=0 255 0 sh=2 x=-0.016952595 y=-0.05809045 ll=2 lv=0;" datatype="xsd:string" id="meta561" property="format" xsi:type="nex:LiteralMeta"/>
      </node>
      <node about="#node570" id="node570" label="BIR_CONA">
        <meta content=" nh=6 nw=6 bg=0 255 0 sh=2 x=-0.021202246 y=-0.06438425 ll=2 lv=0;" datatype="xsd:string" id="meta571" property="format" xsi:type="nex:LiteralMeta"/>
      </node>
      <node about="#node576" id="node576">
        <meta content=" x=-0.00791201 y=-0.046680614;" datatype="xsd:string" id="meta577" property="format" xsi:type="nex:LiteralMeta"/>
      </node>
      <node about="#node578" id="node578">
        <meta content=" x=-0.009952251 y=-0.04968051;" datatype="xsd:string" id="meta579" property="format" xsi:type="nex:LiteralMeta"/>
      </node>
      <node about="#node580" id="node580" label="AUS_136">
        <meta content=" nh=6 nw=6 bg=0 255 0 sh=2 x=-0.019105932 y=-0.06294191 ll=2 lv=0;" datatype="xsd:string" id="meta581" property="format" xsi:type="nex:LiteralMeta"/>
      </node>
      <node about="#node582" id="node582" label="ARC_14935">
        <meta content=" nh=6 nw=6 bg=0 255 0 sh=2 x=-0.014236044 y=-0.056073725 ll=2 lv=0;" datatype="xsd:string" id="meta583" property="format" xsi:type="nex:LiteralMeta"/>
      </node>
      <node about="#node588" id="node588" label="ARC_6578">
        <meta content=" nh=6 nw=6 bg=0 255 0 sh=2 x=-0.035137285 y=-0.088551104 ll=2 lv=0;" datatype="xsd:string" id="meta589" property="format" xsi:type="nex:LiteralMeta"/>
      </node>
      <node about="#node606" id="node606">
        <meta content=" x=0.0032199905 y=-0.033439327;" datatype="xsd:string" id="meta607" property="format" xsi:type="nex:LiteralMeta"/>
      </node>
      <node about="#node608" id="node608" label="AUS_317">
        <meta content=" nh=6 nw=6 bg=0 255 0 sh=2 x=-0.0011000586 y=-0.040288374 ll=2 lv=0;" datatype="xsd:string" id="meta609" property="format" xsi:type="nex:LiteralMeta"/>
      </node>
      <node about="#node610" id="node610" label="ARC_10693">
        <meta content=" nh=6 nw=6 bg=0 255 0 sh=2 x=-0.0049778894 y=-0.046843003 ll=2 lv=0;" datatype="xsd:string" id="meta611" property="format" xsi:type="nex:LiteralMeta"/>
      </node>
      <node about="#node620" id="node620">
        <meta content=" x=0.0095758885 y=-0.024849506;" datatype="xsd:string" id="meta621" property="format" xsi:type="nex:LiteralMeta"/>
      </node>
      <node about="#node622" id="node622">
        <meta content=" x=0.005553792 y=-0.031742513;" datatype="xsd:string" id="meta623" property="format" xsi:type="nex:LiteralMeta"/>
      </node>
      <node about="#node624" id="node624" label="AUS_277">
        <meta content=" nh=6 nw=6 bg=0 255 0 sh=2 x=-0.0015976557 y=-0.043806415 ll=2 lv=0;" datatype="xsd:string" id="meta625" property="format" xsi:type="nex:LiteralMeta"/>
      </node>
      <node about="#node626" id="node626" label="PADMA_SAIL">
        <meta content=" nh=6 nw=6 bg=0 255 0 sh=2 x=-0.0082122255 y=-0.05571319 ll=2 lv=0;" datatype="xsd:string" id="meta627" property="format" xsi:type="nex:LiteralMeta"/>
      </node>
      <node about="#node632" id="node632">
        <meta content=" x=-8.777736E-4 y=-0.0439583;" datatype="xsd:string" id="meta633" property="format" xsi:type="nex:LiteralMeta"/>
      </node>
      <node about="#node634" id="node634" label="DM_56">
        <meta content=" nh=6 nw=6 bg=0 255 0 sh=2 x=-8.777736E-4 y=-0.0439583 ll=2 lv=0;" datatype="xsd:string" id="meta635" property="format" xsi:type="nex:LiteralMeta"/>
      </node>
      <node about="#node636" id="node636" label="DV_123">
        <meta content=" nh=6 nw=6 bg=0 255 0 sh=2 x=-8.777736E-4 y=-0.0439583 ll=2 lv=0;" datatype="xsd:string" id="meta637" property="format" xsi:type="nex:LiteralMeta"/>
      </node>
      <node about="#node650" id="node650">
        <meta content=" x=0.013575333 y=-0.025758367;" datatype="xsd:string" id="meta651" property="format" xsi:type="nex:LiteralMeta"/>
      </node>
      <node about="#node652" id="node652">
        <meta content=" x=0.01562185 y=-0.030202651;" datatype="xsd:string" id="meta653" property="format" xsi:type="nex:LiteralMeta"/>
      </node>
      <node about="#node654" id="node654">
        <meta content=" x=0.016455567 y=-0.03204658;" datatype="xsd:string" id="meta655" property="format" xsi:type="nex:LiteralMeta"/>
      </node>
      <node about="#node656" id="node656">
        <meta content=" x=0.020601962 y=-0.04370233;" datatype="xsd:string" id="meta657" property="format" xsi:type="nex:LiteralMeta"/>
      </node>
      <node about="#node658" id="node658">
        <meta content=" x=0.024972819 y=-0.056844976;" datatype="xsd:string" id="meta659" property="format" xsi:type="nex:LiteralMeta"/>
      </node>
      <node about="#node660" id="node660">
        <meta content=" x=0.02835946 y=-0.067267984;" datatype="xsd:string" id="meta661" property="format" xsi:type="nex:LiteralMeta"/>
      </node>
      <node about="#node662" id="node662">
        <meta content=" x=0.029657453 y=-0.071458854;" datatype="xsd:string" id="meta663" property="format" xsi:type="nex:LiteralMeta"/>
      </node>
      <node about="#node664" id="node664">
        <meta content=" x=0.028115364 y=-0.07728095;" datatype="xsd:string" id="meta665" property="format" xsi:type="nex:LiteralMeta"/>
      </node>
      <node about="#node666" id="node666">
        <meta content=" x=0.02694164 y=-0.08159183;" datatype="xsd:string" id="meta667" property="format" xsi:type="nex:LiteralMeta"/>
      </node>
      <node about="#node668" id="node668">
        <meta content=" x=0.025257844 y=-0.08702833;" datatype="xsd:string" id="meta669" property="format" xsi:type="nex:LiteralMeta"/>
      </node>
      <node about="#node670" id="node670">
        <meta content=" x=0.024873756 y=-0.08810803;" datatype="xsd:string" id="meta671" property="format" xsi:type="nex:LiteralMeta"/>
      </node>
      <node about="#node672" id="node672">
        <meta content=" x=0.023297057 y=-0.09186854;" datatype="xsd:string" id="meta673" property="format" xsi:type="nex:LiteralMeta"/>
      </node>
      <node about="#node674" id="node674">
        <meta content=" x=0.02048174 y=-0.098211475;" datatype="xsd:string" id="meta675" property="format" xsi:type="nex:LiteralMeta"/>
      </node>
      <node about="#node676" id="node676">
        <meta content=" x=0.018033013 y=-0.103627324;" datatype="xsd:string" id="meta677" property="format" xsi:type="nex:LiteralMeta"/>
      </node>
      <node about="#node678" id="node678">
        <meta content=" x=0.014203424 y=-0.11194379;" datatype="xsd:string" id="meta679" property="format" xsi:type="nex:LiteralMeta"/>
      </node>
      <node about="#node680" id="node680">
        <meta content=" x=0.011590135 y=-0.11751727;" datatype="xsd:string" id="meta681" property="format" xsi:type="nex:LiteralMeta"/>
      </node>
      <node about="#node682" id="node682">
        <meta content=" x=0.0058389157 y=-0.12956603;" datatype="xsd:string" id="meta683" property="format" xsi:type="nex:LiteralMeta"/>
      </node>
      <node about="#node684" id="node684">
        <meta content=" x=-0.012897044 y=-0.166813;" datatype="xsd:string" id="meta685" property="format" xsi:type="nex:LiteralMeta"/>
      </node>
      <node about="#node686" id="node686">
        <meta content=" x=-0.015584667 y=-0.17206533;" datatype="xsd:string" id="meta687" property="format" xsi:type="nex:LiteralMeta"/>
      </node>
      <node about="#node688" id="node688" label="Assam-Bhaluai">
        <meta content=" nh=10 nw=10 bg=204 204 204 sh=1 x=-0.04584833 y=-0.2302149 ll=2 lv=0;" datatype="xsd:string" id="meta689" property="format" xsi:type="nex:LiteralMeta"/>
      </node>
      <node about="#node690" id="node690" label="Assam-Nania">
        <meta content=" nh=10 nw=10 bg=204 204 204 sh=1 x=-0.036948547 y=-0.21453658 ll=2 lv=0;" datatype="xsd:string" id="meta691" property="format" xsi:type="nex:LiteralMeta"/>
      </node>
      <node about="#node696" id="node696" label="Assam-Pahari-Bora">
        <meta content=" nh=10 nw=10 bg=204 204 204 sh=1 x=-0.036330193 y=-0.21504577 ll=2 lv=0;" datatype="xsd:string" id="meta697" property="format" xsi:type="nex:LiteralMeta"/>
      </node>
      <node about="#node702" id="node702">
        <meta content=" x=0.0032445225 y=-0.13530405;" datatype="xsd:string" id="meta703" property="format" xsi:type="nex:LiteralMeta"/>
      </node>
      <node about="#node704" id="node704">
        <meta content=" x=-6.1751966E-4 y=-0.14369099;" datatype="xsd:string" id="meta705" property="format" xsi:type="nex:LiteralMeta"/>
      </node>
      <node about="#node706" id="node706" label="Assam-Gamiri">
        <meta content=" nh=10 nw=10 bg=204 204 204 sh=1 x=-0.013593728 y=-0.17136596 ll=2 lv=0;" datatype="xsd:string" id="meta707" property="format" xsi:type="nex:LiteralMeta"/>
      </node>
      <node about="#node708" id="node708" label="Assam-Tarawali">
        <meta content=" nh=10 nw=10 bg=204 204 204 sh=1 x=-0.02480919 y=-0.19719571 ll=2 lv=0;" datatype="xsd:string" id="meta709" property="format" xsi:type="nex:LiteralMeta"/>
      </node>
      <node about="#node714" id="node714" label="BADAM">
        <meta content=" nh=6 nw=6 bg=255 0 0 sh=2 x=-0.013273915 y=-0.17322423 ll=2 lv=0;" datatype="xsd:string" id="meta715" property="format" xsi:type="nex:LiteralMeta"/>
      </node>
      <node about="#node724" id="node724" label="SORKARI_DHAN">
        <meta content=" nh=6 nw=6 bg=255 0 0 sh=2 x=-0.010506902 y=-0.17021981 ll=2 lv=0;" datatype="xsd:string" id="meta725" property="format" xsi:type="nex:LiteralMeta"/>
      </node>
      <node about="#node730" id="node730" label="BAROSAIL">
        <meta content=" nh=6 nw=6 bg=255 0 0 sh=2 x=-0.004776953 y=-0.15902583 ll=1 lv=0;" datatype="xsd:string" id="meta731" property="format" xsi:type="nex:LiteralMeta"/>
      </node>
      <node about="#node736" id="node736" label="SOMRA">
        <meta content=" nh=6 nw=6 bg=255 0 0 sh=2 x=-0.0024359082 y=-0.15649557 ll=1 lv=0;" datatype="xsd:string" id="meta737" property="format" xsi:type="nex:LiteralMeta"/>
      </node>
      <node about="#node742" id="node742" label="BELA">
        <meta content=" nh=6 nw=6 bg=255 0 0 sh=2 x=0.0035120454 y=-0.14390598 ll=1 lv=0;" datatype="xsd:string" id="meta743" property="format" xsi:type="nex:LiteralMeta"/>
      </node>
      <node about="#node748" id="node748">
        <meta content=" x=0.0201548 y=-0.1011035;" datatype="xsd:string" id="meta749" property="format" xsi:type="nex:LiteralMeta"/>
      </node>
      <node about="#node750" id="node750" label="MALI">
        <meta content=" nh=6 nw=6 bg=255 0 0 sh=2 x=0.0111725135 y=-0.1263532 ll=1 lv=0;" datatype="xsd:string" id="meta751" property="format" xsi:type="nex:LiteralMeta"/>
      </node>
      <node about="#node752" id="node752">
        <meta content=" x=0.01170632 y=-0.12650707;" datatype="xsd:string" id="meta753" property="format" xsi:type="nex:LiteralMeta"/>
      </node>
      <node about="#node754" id="node754" label="K_64">
        <meta content=" nh=6 nw=6 bg=255 0 0 sh=2 x=-0.0065840655 y=-0.18026176 ll=1 lv=0;" datatype="xsd:string" id="meta755" property="format" xsi:type="nex:LiteralMeta"/>
      </node>
      <node about="#node756" id="node756" label="POKKALI">
        <meta content=" nh=6 nw=6 bg=255 0 0 sh=2 x=-0.007535056 y=-0.18572594 ll=1 lv=0;" datatype="xsd:string" id="meta757" property="format" xsi:type="nex:LiteralMeta"/>
      </node>
      <node about="#node770" id="node770">
        <meta content=" x=0.023291986 y=-0.09425101;" datatype="xsd:string" id="meta771" property="format" xsi:type="nex:LiteralMeta"/>
      </node>
      <node about="#node772" id="node772">
        <meta content=" x=0.022246376 y=-0.09809134;" datatype="xsd:string" id="meta773" property="format" xsi:type="nex:LiteralMeta"/>
      </node>
      <node about="#node774" id="node774">
        <meta content=" x=0.019000433 y=-0.10939492;" datatype="xsd:string" id="meta775" property="format" xsi:type="nex:LiteralMeta"/>
      </node>
      <node about="#node776" id="node776">
        <meta content=" x=0.016800312 y=-0.11667602;" datatype="xsd:string" id="meta777" property="format" xsi:type="nex:LiteralMeta"/>
      </node>
      <node about="#node778" id="node778" label="AUSGONGAJAL">
        <meta content=" nh=6 nw=6 bg=255 0 0 sh=2 x=0.004118474 y=-0.15762217 ll=1 lv=0;" datatype="xsd:string" id="meta779" property="format" xsi:type="nex:LiteralMeta"/>
      </node>
      <node about="#node780" id="node780" label="BOROL">
        <meta content=" nh=6 nw=6 bg=255 0 0 sh=2 x=0.0036801873 y=-0.16120392 ll=1 lv=0;" datatype="xsd:string" id="meta781" property="format" xsi:type="nex:LiteralMeta"/>
      </node>
      <node about="#node786" id="node786">
        <meta content=" x=0.013961837 y=-0.12790075;" datatype="xsd:string" id="meta787" property="format" xsi:type="nex:LiteralMeta"/>
      </node>
      <node about="#node788" id="node788" label="BHATIN">
        <meta content=" nh=6 nw=6 bg=255 0 0 sh=2 x=0.005235683 y=-0.15909888 ll=1 lv=0;" datatype="xsd:string" id="meta789" property="format" xsi:type="nex:LiteralMeta"/>
      </node>
      <node about="#node790" id="node790" label="RAUSRR_29">
        <meta content=" nh=6 nw=6 bg=255 0 0 sh=2 x=0.0039678374 y=-0.16563274 ll=1 lv=0;" datatype="xsd:string" id="meta791" property="format" xsi:type="nex:LiteralMeta"/>
      </node>
      <node about="#node800" id="node800">
        <meta content=" x=0.020807767 y=-0.104015954;" datatype="xsd:string" id="meta801" property="format" xsi:type="nex:LiteralMeta"/>
      </node>
      <node about="#node802" id="node802" label="AUSKALMA">
        <meta content=" nh=6 nw=6 bg=255 0 0 sh=2 x=0.014850991 y=-0.12782943 ll=1 lv=0;" datatype="xsd:string" id="meta803" property="format" xsi:type="nex:LiteralMeta"/>
      </node>
      <node about="#node804" id="node804" label="BANSUA_BORO">
        <meta content=" nh=6 nw=6 bg=255 0 0 sh=2 x=0.008695774 y=-0.1554427 ll=1 lv=0;" datatype="xsd:string" id="meta805" property="format" xsi:type="nex:LiteralMeta"/>
      </node>
      <node about="#node814" id="node814">
        <meta content=" x=0.022568649 y=-0.09763489;" datatype="xsd:string" id="meta815" property="format" xsi:type="nex:LiteralMeta"/>
      </node>
      <node about="#node816" id="node816" label="PATHOR_KUCHI">
        <meta content=" nh=6 nw=6 bg=255 0 0 sh=2 x=0.013656137 y=-0.13796474 ll=1 lv=0;" datatype="xsd:string" id="meta817" property="format" xsi:type="nex:LiteralMeta"/>
      </node>
      <node about="#node818" id="node818" label="RAUSRR_6">
        <meta content=" nh=6 nw=6 bg=255 0 0 sh=2 x=0.0152707845 y=-0.13296707 ll=1 lv=0;" datatype="xsd:string" id="meta819" property="format" xsi:type="nex:LiteralMeta"/>
      </node>
      <node about="#node832" id="node832">
        <meta content=" x=0.024454793 y=-0.09215588;" datatype="xsd:string" id="meta833" property="format" xsi:type="nex:LiteralMeta"/>
      </node>
      <node about="#node834" id="node834">
        <meta content=" x=0.02354418 y=-0.097487494;" datatype="xsd:string" id="meta835" property="format" xsi:type="nex:LiteralMeta"/>
      </node>
      <node about="#node836" id="node836">
        <meta content=" x=0.023036163 y=-0.10034297;" datatype="xsd:string" id="meta837" property="format" xsi:type="nex:LiteralMeta"/>
      </node>
      <node about="#node838" id="node838" label="BOIRA">
        <meta content=" nh=6 nw=6 bg=255 0 0 sh=2 x=0.012734092 y=-0.15394606 ll=1 lv=0;" datatype="xsd:string" id="meta839" property="format" xsi:type="nex:LiteralMeta"/>
      </node>
      <node about="#node840" id="node840">
        <meta content=" x=0.022204528 y=-0.10521218;" datatype="xsd:string" id="meta841" property="format" xsi:type="nex:LiteralMeta"/>
      </node>
      <node about="#node842" id="node842" label="PADMA_AUS">
        <meta content=" nh=6 nw=6 bg=255 0 0 sh=2 x=0.016620861 y=-0.13659705 ll=1 lv=0;" datatype="xsd:string" id="meta843" property="format" xsi:type="nex:LiteralMeta"/>
      </node>
      <node about="#node844" id="node844" label="DADHISAIL">
        <meta content=" nh=6 nw=6 bg=255 0 0 sh=2 x=0.018699974 y=-0.12662093 ll=1 lv=0;" datatype="xsd:string" id="meta845" property="format" xsi:type="nex:LiteralMeta"/>
      </node>
      <node about="#node854" id="node854" label="CHIMANSAL">
        <meta content=" nh=6 nw=6 bg=255 0 0 sh=2 x=0.016930094 y=-0.14171436 ll=1 lv=0;" datatype="xsd:string" id="meta855" property="format" xsi:type="nex:LiteralMeta"/>
      </node>
      <node about="#node860" id="node860">
        <meta content=" x=0.023722071 y=-0.09786091;" datatype="xsd:string" id="meta861" property="format" xsi:type="nex:LiteralMeta"/>
      </node>
      <node about="#node862" id="node862" label="KALAMKATI_AUS">
        <meta content=" nh=6 nw=6 bg=255 0 0 sh=2 x=0.020316008 y=-0.123005465 ll=1 lv=0;" datatype="xsd:string" id="meta863" property="format" xsi:type="nex:LiteralMeta"/>
      </node>
      <node about="#node864" id="node864" label="HAUSTE">
        <meta content=" nh=6 nw=6 bg=255 0 0 sh=2 x=0.019605778 y=-0.13176163 ll=1 lv=0;" datatype="xsd:string" id="meta865" property="format" xsi:type="nex:LiteralMeta"/>
      </node>
      <node about="#node878" id="node878">
        <meta content=" x=0.026637629 y=-0.08541248;" datatype="xsd:string" id="meta879" property="format" xsi:type="nex:LiteralMeta"/>
      </node>
      <node about="#node880" id="node880">
        <meta content=" x=0.025815621 y=-0.09420561;" datatype="xsd:string" id="meta881" property="format" xsi:type="nex:LiteralMeta"/>
      </node>
      <node about="#node882" id="node882">
        <meta content=" x=0.024773508 y=-0.10457981;" datatype="xsd:string" id="meta883" property="format" xsi:type="nex:LiteralMeta"/>
      </node>
      <node about="#node884" id="node884" label="BOROSINURMUKHI">
        <meta content=" nh=6 nw=6 bg=255 0 0 sh=2 x=0.023176827 y=-0.11944208 ll=1 lv=0;" datatype="xsd:string" id="meta885" property="format" xsi:type="nex:LiteralMeta"/>
      </node>
      <node about="#node886" id="node886" label="RAUSRR_30">
        <meta content=" nh=6 nw=6 bg=255 0 0 sh=2 x=0.021732565 y=-0.13710918 ll=1 lv=0;" datatype="xsd:string" id="meta887" property="format" xsi:type="nex:LiteralMeta"/>
      </node>
      <node about="#node892" id="node892" label="BAUSI">
        <meta content=" nh=6 nw=6 bg=255 0 0 sh=2 x=0.023809798 y=-0.11941384 ll=1 lv=0;" datatype="xsd:string" id="meta893" property="format" xsi:type="nex:LiteralMeta"/>
      </node>
      <node about="#node898" id="node898">
        <meta content=" x=0.026282795 y=-0.09145155;" datatype="xsd:string" id="meta899" property="format" xsi:type="nex:LiteralMeta"/>
      </node>
      <node about="#node900" id="node900" label="BATASI">
        <meta content=" nh=6 nw=6 bg=255 0 0 sh=2 x=0.023963347 y=-0.12676165 ll=1 lv=0;" datatype="xsd:string" id="meta901" property="format" xsi:type="nex:LiteralMeta"/>
      </node>
      <node about="#node902" id="node902" label="GHILAUNA">
        <meta content=" nh=6 nw=6 bg=255 0 0 sh=2 x=0.024725296 y=-0.12150121 ll=1 lv=0;" datatype="xsd:string" id="meta903" property="format" xsi:type="nex:LiteralMeta"/>
      </node>
      <node about="#node916" id="node916" label="RAUSRR_28">
        <meta content=" nh=6 nw=6 bg=255 0 0 sh=2 x=0.026740761 y=-0.11346085 ll=1 lv=0;" datatype="xsd:string" id="meta917" property="format" xsi:type="nex:LiteralMeta"/>
      </node>
      <node about="#node922" id="node922">
        <meta content=" x=0.031505685 y=-0.07462632;" datatype="xsd:string" id="meta923" property="format" xsi:type="nex:LiteralMeta"/>
      </node>
      <node about="#node924" id="node924">
        <meta content=" x=0.033401124 y=-0.07852773;" datatype="xsd:string" id="meta925" property="format" xsi:type="nex:LiteralMeta"/>
      </node>
      <node about="#node926" id="node926">
        <meta content=" x=0.035762694 y=-0.08488675;" datatype="xsd:string" id="meta927" property="format" xsi:type="nex:LiteralMeta"/>
      </node>
      <node about="#node928" id="node928">
        <meta content=" x=0.036542296 y=-0.09468445;" datatype="xsd:string" id="meta929" property="format" xsi:type="nex:LiteralMeta"/>
      </node>
      <node about="#node930" id="node930">
        <meta content=" x=0.036804985 y=-0.09868351;" datatype="xsd:string" id="meta931" property="format" xsi:type="nex:LiteralMeta"/>
      </node>
      <node about="#node932" id="node932">
        <meta content=" x=0.036993474 y=-0.109601885;" datatype="xsd:string" id="meta933" property="format" xsi:type="nex:LiteralMeta"/>
      </node>
      <node about="#node934" id="node934" label="Assam-Bijeta">
        <meta content=" nh=10 nw=10 bg=204 204 204 sh=1 x=0.034578975 y=-0.20949511 ll=1 lv=0;" datatype="xsd:string" id="meta935" property="format" xsi:type="nex:LiteralMeta"/>
      </node>
      <node about="#node936" id="node936">
        <meta content=" x=0.037406165 y=-0.1266759;" datatype="xsd:string" id="meta937" property="format" xsi:type="nex:LiteralMeta"/>
      </node>
      <node about="#node938" id="node938">
        <meta content=" x=0.03896417 y=-0.21692584;" datatype="xsd:string" id="meta939" property="format" xsi:type="nex:LiteralMeta"/>
      </node>
      <node about="#node940" id="node940">
        <meta content=" x=0.03917086 y=-0.23688199;" datatype="xsd:string" id="meta941" property="format" xsi:type="nex:LiteralMeta"/>
      </node>
      <node about="#node942" id="node942">
        <meta content=" x=0.039271202 y=-0.2659469;" datatype="xsd:string" id="meta943" property="format" xsi:type="nex:LiteralMeta"/>
      </node>
      <node about="#node944" id="node944">
        <meta content=" x=0.038818374 y=-0.3971131;" datatype="xsd:string" id="meta945" property="format" xsi:type="nex:LiteralMeta"/>
      </node>
      <node about="#node946" id="node946" label="Assam-Ikra">
        <meta content=" nh=10 nw=10 bg=204 204 204 sh=1 x=0.03758667 y=-0.5160347 ll=1 lv=0;" datatype="xsd:string" id="meta947" property="format" xsi:type="nex:LiteralMeta"/>
      </node>
      <node about="#node948" id="node948" label="Assam-Maichu-Bora">
        <meta content=" nh=10 nw=10 bg=204 204 204 sh=1 x=0.03925032 y=-0.5222314 ll=1 lv=0;" datatype="xsd:string" id="meta949" property="format" xsi:type="nex:LiteralMeta"/>
      </node>
      <node about="#node954" id="node954" label="Assam-Joraahu">
        <meta content=" nh=10 nw=10 bg=204 204 204 sh=1 x=0.042092904 y=-0.42939857 ll=1 lv=0;" datatype="xsd:string" id="meta955" property="format" xsi:type="nex:LiteralMeta"/>
      </node>
      <node about="#node960" id="node960" label="WB-Kamod">
        <meta content=" nh=10 nw=10 bg=204 204 204 sh=3 x=0.045294687 y=-0.43391183 ll=1 lv=0;" datatype="xsd:string" id="meta961" property="format" xsi:type="nex:LiteralMeta"/>
      </node>
      <node about="#node966" id="node966" label="WB-Kalindi">
        <meta content=" nh=10 nw=10 bg=204 204 204 sh=3 x=0.04534597 y=-0.35902762 ll=1 lv=0;" datatype="xsd:string" id="meta967" property="format" xsi:type="nex:LiteralMeta"/>
      </node>
      <node about="#node972" id="node972" label="Assam-Kardisonlok">
        <meta content=" nh=10 nw=10 bg=204 204 204 sh=1 x=0.042651374 y=-0.21594603 ll=1 lv=0;" datatype="xsd:string" id="meta973" property="format" xsi:type="nex:LiteralMeta"/>
      </node>
      <node about="#node982" id="node982">
        <meta content=" x=0.037665628 y=-0.10620519;" datatype="xsd:string" id="meta983" property="format" xsi:type="nex:LiteralMeta"/>
      </node>
      <node about="#node984" id="node984">
        <meta content=" x=0.040100005 y=-0.13224605;" datatype="xsd:string" id="meta985" property="format" xsi:type="nex:LiteralMeta"/>
      </node>
      <node about="#node986" id="node986">
        <meta content=" x=0.040559497 y=-0.13755673;" datatype="xsd:string" id="meta987" property="format" xsi:type="nex:LiteralMeta"/>
      </node>
      <node about="#node988" id="node988" label="Assam-Inglong-Bora">
        <meta content=" nh=10 nw=10 bg=204 204 204 sh=1 x=0.046294987 y=-0.21653014 ll=1 lv=0;" datatype="xsd:string" id="meta989" property="format" xsi:type="nex:LiteralMeta"/>
      </node>
      <node about="#node990" id="node990">
        <meta content=" x=0.042331025 y=-0.15650702;" datatype="xsd:string" id="meta991" property="format" xsi:type="nex:LiteralMeta"/>
      </node>
      <node about="#node992" id="node992" label="Assam-Maniram">
        <meta content=" nh=10 nw=10 bg=204 204 204 sh=1 x=0.043292772 y=-0.16762258 ll=1 lv=0;" datatype="xsd:string" id="meta993" property="format" xsi:type="nex:LiteralMeta"/>
      </node>
      <node about="#node994" id="node994" label="Assam-Pahari-Lahi">
        <meta content=" nh=10 nw=10 bg=204 204 204 sh=1 x=0.044190567 y=-0.17501865 ll=1 lv=0;" datatype="xsd:string" id="meta995" property="format" xsi:type="nex:LiteralMeta"/>
      </node>
      <node about="#node1004" id="node1004" label="Assam-Ranjit">
        <meta content=" nh=10 nw=10 bg=204 204 204 sh=1 x=0.047444843 y=-0.19643721 ll=1 lv=0;" datatype="xsd:string" id="meta1005" property="format" xsi:type="nex:LiteralMeta"/>
      </node>
      <node about="#node1010" id="node1010">
        <meta content=" x=0.039171714 y=-0.11677442;" datatype="xsd:string" id="meta1011" property="format" xsi:type="nex:LiteralMeta"/>
      </node>
      <node about="#node1012" id="node1012">
        <meta content=" x=0.04090206 y=-0.12954836;" datatype="xsd:string" id="meta1013" property="format" xsi:type="nex:LiteralMeta"/>
      </node>
      <node about="#node1014" id="node1014" label="WB-Hiramoti">
        <meta content=" nh=10 nw=10 bg=204 204 204 sh=3 x=0.051275507 y=-0.21031682 ll=1 lv=0;" datatype="xsd:string" id="meta1015" property="format" xsi:type="nex:LiteralMeta"/>
      </node>
      <node about="#node1016" id="node1016" label="WB-Puja">
        <meta content=" nh=10 nw=10 bg=204 204 204 sh=3 x=0.052086595 y=-0.20803788 ll=1 lv=0;" datatype="xsd:string" id="meta1017" property="format" xsi:type="nex:LiteralMeta"/>
      </node>
      <node about="#node1022" id="node1022" label="WB-Rangina">
        <meta content=" nh=10 nw=10 bg=204 204 204 sh=3 x=0.050531786 y=-0.18930922 ll=1 lv=0;" datatype="xsd:string" id="meta1023" property="format" xsi:type="nex:LiteralMeta"/>
      </node>
      <node about="#node1036" id="node1036">
        <meta content=" x=0.040602833 y=-0.11750806;" datatype="xsd:string" id="meta1037" property="format" xsi:type="nex:LiteralMeta"/>
      </node>
      <node about="#node1038" id="node1038" label="WB-Deshi-Katar">
        <meta content=" nh=10 nw=10 bg=204 204 204 sh=3 x=0.05222932 y=-0.18558082 ll=1 lv=0;" datatype="xsd:string" id="meta1039" property="format" xsi:type="nex:LiteralMeta"/>
      </node>
      <node about="#node1040" id="node1040" label="WB-Malaboti">
        <meta content=" nh=10 nw=10 bg=204 204 204 sh=3 x=0.0540307 y=-0.19007486 ll=1 lv=0;" datatype="xsd:string" id="meta1041" property="format" xsi:type="nex:LiteralMeta"/>
      </node>
      <node about="#node1050" id="node1050">
        <meta content=" x=0.03677746 y=-0.0869041;" datatype="xsd:string" id="meta1051" property="format" xsi:type="nex:LiteralMeta"/>
      </node>
      <node about="#node1052" id="node1052">
        <meta content=" x=0.03807254 y=-0.09079826;" datatype="xsd:string" id="meta1053" property="format" xsi:type="nex:LiteralMeta"/>
      </node>
      <node about="#node1054" id="node1054">
        <meta content=" x=0.040146317 y=-0.1004997;" datatype="xsd:string" id="meta1055" property="format" xsi:type="nex:LiteralMeta"/>
      </node>
      <node about="#node1056" id="node1056" label="Assam-Ronga-joha">
        <meta content=" nh=10 nw=10 bg=204 204 204 sh=1 x=0.050067574 y=-0.15026498 ll=1 lv=0;" datatype="xsd:string" id="meta1057" property="format" xsi:type="nex:LiteralMeta"/>
      </node>
      <node about="#node1058" id="node1058">
        <meta content=" x=0.042682946 y=-0.11197815;" datatype="xsd:string" id="meta1059" property="format" xsi:type="nex:LiteralMeta"/>
      </node>
      <node about="#node1060" id="node1060" label="WB-Jaynagar-local-3">
        <meta content=" nh=10 nw=10 bg=204 204 204 sh=3 x=0.05297761 y=-0.16013815 ll=1 lv=0;" datatype="xsd:string" id="meta1061" property="format" xsi:type="nex:LiteralMeta"/>
      </node>
      <node about="#node1062" id="node1062" label="WB-Rash-Panchali">
        <meta content=" nh=10 nw=10 bg=204 204 204 sh=3 x=0.058214817 y=-0.18002772 ll=1 lv=0;" datatype="xsd:string" id="meta1063" property="format" xsi:type="nex:LiteralMeta"/>
      </node>
      <node about="#node1072" id="node1072">
        <meta content=" x=0.038778465 y=-0.092782654;" datatype="xsd:string" id="meta1073" property="format" xsi:type="nex:LiteralMeta"/>
      </node>
      <node about="#node1074" id="node1074">
        <meta content=" x=0.040090676 y=-0.09723611;" datatype="xsd:string" id="meta1075" property="format" xsi:type="nex:LiteralMeta"/>
      </node>
      <node about="#node1076" id="node1076">
        <meta content=" x=0.042638786 y=-0.10610958;" datatype="xsd:string" id="meta1077" property="format" xsi:type="nex:LiteralMeta"/>
      </node>
      <node about="#node1078" id="node1078">
        <meta content=" x=0.046717808 y=-0.12069307;" datatype="xsd:string" id="meta1079" property="format" xsi:type="nex:LiteralMeta"/>
      </node>
      <node about="#node1080" id="node1080">
        <meta content=" x=0.048701134 y=-0.12839553;" datatype="xsd:string" id="meta1081" property="format" xsi:type="nex:LiteralMeta"/>
      </node>
      <node about="#node1082" id="node1082">
        <meta content=" x=0.053310018 y=-0.14682053;" datatype="xsd:string" id="meta1083" property="format" xsi:type="nex:LiteralMeta"/>
      </node>
      <node about="#node1084" id="node1084" label="Assam-Sokjonthi">
        <meta content=" nh=10 nw=10 bg=204 204 204 sh=1 x=0.057982802 y=-0.16606444 ll=1 lv=0;" datatype="xsd:string" id="meta1085" property="format" xsi:type="nex:LiteralMeta"/>
      </node>
      <node about="#node1086" id="node1086" label="ASAHI">
        <meta content=" nh=6 nw=6 bg=255 0 0 sh=2 x=0.055793326 y=-0.15646473 ll=1 lv=0;" datatype="xsd:string" id="meta1087" property="format" xsi:type="nex:LiteralMeta"/>
      </node>
      <node about="#node1092" id="node1092" label="ZHENSHAN_97B">
        <meta content=" nh=6 nw=6 bg=255 0 0 sh=2 x=0.067167625 y=-0.19621953 ll=1 lv=0;" datatype="xsd:string" id="meta1093" property="format" xsi:type="nex:LiteralMeta"/>
      </node>
      <node about="#node1098" id="node1098">
        <meta content=" x=0.047860656 y=-0.124475226;" datatype="xsd:string" id="meta1099" property="format" xsi:type="nex:LiteralMeta"/>
      </node>
      <node about="#node1100" id="node1100" label="BIRMALA">
        <meta content=" nh=6 nw=6 bg=255 0 0 sh=2 x=0.05651157 y=-0.15460092 ll=1 lv=0;" datatype="xsd:string" id="meta1101" property="format" xsi:type="nex:LiteralMeta"/>
      </node>
      <node about="#node1102" id="node1102">
        <meta content=" x=0.059720106 y=-0.16276611;" datatype="xsd:string" id="meta1103" property="format" xsi:type="nex:LiteralMeta"/>
      </node>
      <node about="#node1104" id="node1104" label="BRRI_DHAN_47">
        <meta content=" nh=6 nw=6 bg=255 0 0 sh=2 x=0.059720106 y=-0.16276611 ll=1 lv=0;" datatype="xsd:string" id="meta1105" property="format" xsi:type="nex:LiteralMeta"/>
      </node>
      <node about="#node1106" id="node1106" label="BINA_DHAN_8">
        <meta content=" nh=6 nw=6 bg=255 0 0 sh=2 x=0.059720106 y=-0.16276611 ll=1 lv=0;" datatype="xsd:string" id="meta1107" property="format" xsi:type="nex:LiteralMeta"/>
      </node>
      <node about="#node1120" id="node1120" label="ABOR_A">
        <meta content=" nh=6 nw=6 bg=255 0 0 sh=2 x=0.05335702 y=-0.13833803 ll=1 lv=0;" datatype="xsd:string" id="meta1121" property="format" xsi:type="nex:LiteralMeta"/>
      </node>
      <node about="#node1126" id="node1126" label="WB-Sonam">
        <meta content=" nh=10 nw=10 bg=204 204 204 sh=3 x=0.060531512 y=-0.15597773 ll=1 lv=0;" datatype="xsd:string" id="meta1127" property="format" xsi:type="nex:LiteralMeta"/>
      </node>
      <node about="#node1132" id="node1132">
        <meta content=" x=0.040790778 y=-0.09758212;" datatype="xsd:string" id="meta1133" property="format" xsi:type="nex:LiteralMeta"/>
      </node>
      <node about="#node1134" id="node1134">
        <meta content=" x=0.042527746 y=-0.10197806;" datatype="xsd:string" id="meta1135" property="format" xsi:type="nex:LiteralMeta"/>
      </node>
      <node about="#node1136" id="node1136">
        <meta content=" x=0.043358494 y=-0.104123764;" datatype="xsd:string" id="meta1137" property="format" xsi:type="nex:LiteralMeta"/>
      </node>
      <node about="#node1138" id="node1138">
        <meta content=" x=0.04489771 y=-0.10818234;" datatype="xsd:string" id="meta1139" property="format" xsi:type="nex:LiteralMeta"/>
      </node>
      <node about="#node1140" id="node1140" label="WB-Diamondharbour-Local">
        <meta content=" nh=10 nw=10 bg=204 204 204 sh=3 x=0.06475838 y=-0.16281429 ll=1 lv=0;" datatype="xsd:string" id="meta1141" property="format" xsi:type="nex:LiteralMeta"/>
      </node>
      <node about="#node1142" id="node1142">
        <meta content=" x=0.0486246 y=-0.11780836;" datatype="xsd:string" id="meta1143" property="format" xsi:type="nex:LiteralMeta"/>
      </node>
      <node about="#node1144" id="node1144" label="WB-North-24-Parganas-Local-2">
        <meta content=" nh=10 nw=10 bg=204 204 204 sh=3 x=0.06785436 y=-0.16851307 ll=1 lv=0;" datatype="xsd:string" id="meta1145" property="format" xsi:type="nex:LiteralMeta"/>
      </node>
      <node about="#node1146" id="node1146" label="WB-Ranjan">
        <meta content=" nh=10 nw=10 bg=204 204 204 sh=3 x=0.08556872 y=-0.21130711 ll=1 lv=0;" datatype="xsd:string" id="meta1147" property="format" xsi:type="nex:LiteralMeta"/>
      </node>
      <node about="#node1156" id="node1156" label="WB-Modi">
        <meta content=" nh=10 nw=10 bg=204 204 204 sh=3 x=0.05811911 y=-0.14002165 ll=1 lv=0;" datatype="xsd:string" id="meta1157" property="format" xsi:type="nex:LiteralMeta"/>
      </node>
      <node about="#node1162" id="node1162" label="WB-Jaynagar-local-2">
        <meta content=" nh=10 nw=10 bg=204 204 204 sh=3 x=0.069404215 y=-0.16485868 ll=8 lv=0;" datatype="xsd:string" id="meta1163" property="format" xsi:type="nex:LiteralMeta"/>
      </node>
      <node about="#node1168" id="node1168">
        <meta content=" x=0.050484177 y=-0.11863261;" datatype="xsd:string" id="meta1169" property="format" xsi:type="nex:LiteralMeta"/>
      </node>
      <node about="#node1170" id="node1170">
        <meta content=" x=0.06385342 y=-0.14820136;" datatype="xsd:string" id="meta1171" property="format" xsi:type="nex:LiteralMeta"/>
      </node>
      <node about="#node1172" id="node1172" label="WB-Kankri">
        <meta content=" nh=10 nw=10 bg=204 204 204 sh=3 x=0.07495929 y=-0.17322302 ll=8 lv=0;" datatype="xsd:string" id="meta1173" property="format" xsi:type="nex:LiteralMeta"/>
      </node>
      <node about="#node1174" id="node1174" label="WB-North-24-Parganas-Local-1">
        <meta content=" nh=10 nw=10 bg=204 204 204 sh=3 x=0.077299975 y=-0.17740233 ll=8 lv=0;" datatype="xsd:string" id="meta1175" property="format" xsi:type="nex:LiteralMeta"/>
      </node>
      <node about="#node1180" id="node1180" label="WB-Talmari">
        <meta content=" nh=10 nw=10 bg=204 204 204 sh=3 x=0.09163377 y=-0.20484069 ll=8 lv=0;" datatype="xsd:string" id="meta1181" property="format" xsi:type="nex:LiteralMeta"/>
      </node>
      <node about="#node1198" id="node1198">
        <meta content=" x=0.038532916 y=-0.08948526;" datatype="xsd:string" id="meta1199" property="format" xsi:type="nex:LiteralMeta"/>
      </node>
      <node about="#node1200" id="node1200">
        <meta content=" x=0.04192367 y=-0.09600036;" datatype="xsd:string" id="meta1201" property="format" xsi:type="nex:LiteralMeta"/>
      </node>
      <node about="#node1202" id="node1202">
        <meta content=" x=0.04355924 y=-0.099196695;" datatype="xsd:string" id="meta1203" property="format" xsi:type="nex:LiteralMeta"/>
      </node>
      <node about="#node1204" id="node1204" label="WB-Ganga">
        <meta content=" nh=10 nw=10 bg=204 204 204 sh=3 x=0.06450655 y=-0.14156604 ll=8 lv=0;" datatype="xsd:string" id="meta1205" property="format" xsi:type="nex:LiteralMeta"/>
      </node>
      <node about="#node1206" id="node1206">
        <meta content=" x=0.05471483 y=-0.120631404;" datatype="xsd:string" id="meta1207" property="format" xsi:type="nex:LiteralMeta"/>
      </node>
      <node about="#node1208" id="node1208" label="SWARNA">
        <meta content=" nh=6 nw=6 bg=255 0 0 sh=2 x=0.075797476 y=-0.16183245 ll=8 lv=0;" datatype="xsd:string" id="meta1209" property="format" xsi:type="nex:LiteralMeta"/>
      </node>
      <node about="#node1210" id="node1210" label="AKHNI_SAIL">
        <meta content=" nh=6 nw=6 bg=255 0 0 sh=2 x=0.083184265 y=-0.17442326 ll=8 lv=0;" datatype="xsd:string" id="meta1211" property="format" xsi:type="nex:LiteralMeta"/>
      </node>
      <node about="#node1220" id="node1220" label="KETURA">
        <meta content=" nh=6 nw=6 bg=255 0 0 sh=2 x=0.060197864 y=-0.12940471 ll=8 lv=0;" datatype="xsd:string" id="meta1221" property="format" xsi:type="nex:LiteralMeta"/>
      </node>
      <node about="#node1226" id="node1226">
        <meta content=" x=0.04143517 y=-0.09350901;" datatype="xsd:string" id="meta1227" property="format" xsi:type="nex:LiteralMeta"/>
      </node>
      <node about="#node1228" id="node1228">
        <meta content=" x=0.044826344 y=-0.09864642;" datatype="xsd:string" id="meta1229" property="format" xsi:type="nex:LiteralMeta"/>
      </node>
      <node about="#node1230" id="node1230">
        <meta content=" x=0.048157975 y=-0.10409369;" datatype="xsd:string" id="meta1231" property="format" xsi:type="nex:LiteralMeta"/>
      </node>
      <node about="#node1232" id="node1232">
        <meta content=" x=0.04934521 y=-0.106065296;" datatype="xsd:string" id="meta1233" property="format" xsi:type="nex:LiteralMeta"/>
      </node>
      <node about="#node1234" id="node1234" label="WB-Jaynagar-local-1">
        <meta content=" nh=10 nw=10 bg=204 204 204 sh=3 x=0.07456274 y=-0.15068704 ll=8 lv=0;" datatype="xsd:string" id="meta1235" property="format" xsi:type="nex:LiteralMeta"/>
      </node>
      <node about="#node1236" id="node1236">
        <meta content=" x=0.05831843 y=-0.120736666;" datatype="xsd:string" id="meta1237" property="format" xsi:type="nex:LiteralMeta"/>
      </node>
      <node about="#node1238" id="node1238">
        <meta content=" x=0.06813519 y=-0.13703907;" datatype="xsd:string" id="meta1239" property="format" xsi:type="nex:LiteralMeta"/>
      </node>
      <node about="#node1240" id="node1240">
        <meta content=" x=0.08281676 y=-0.16180567;" datatype="xsd:string" id="meta1241" property="format" xsi:type="nex:LiteralMeta"/>
      </node>
      <node about="#node1242" id="node1242" label="WB-Kalapahar">
        <meta content=" nh=10 nw=10 bg=204 204 204 sh=3 x=0.08281676 y=-0.16180567 ll=8 lv=0;" datatype="xsd:string" id="meta1243" property="format" xsi:type="nex:LiteralMeta"/>
      </node>
      <node about="#node1244" id="node1244" label="WB-Kalm-Lamba">
        <meta content=" nh=10 nw=10 bg=204 204 204 sh=3 x=0.08281676 y=-0.16180567 ll=8 lv=0;" datatype="xsd:string" id="meta1245" property="format" xsi:type="nex:LiteralMeta"/>
      </node>
      <node about="#node1250" id="node1250" label="IR_64-21">
        <meta content=" nh=6 nw=6 bg=255 0 0 sh=2 x=0.07806949 y=-0.15303268 ll=8 lv=0;" datatype="xsd:string" id="meta1251" property="format" xsi:type="nex:LiteralMeta"/>
      </node>
      <node about="#node1256" id="node1256" label="WB-Suru-Pankaj">
        <meta content=" nh=10 nw=10 bg=204 204 204 sh=3 x=0.105839536 y=-0.19493671 ll=8 lv=0;" datatype="xsd:string" id="meta1257" property="format" xsi:type="nex:LiteralMeta"/>
      </node>
      <node about="#node1266" id="node1266" label="WB-Rupali">
        <meta content=" nh=10 nw=10 bg=204 204 204 sh=3 x=0.087879464 y=-0.16426918 ll=8 lv=0;" datatype="xsd:string" id="meta1267" property="format" xsi:type="nex:LiteralMeta"/>
      </node>
      <node about="#node1272" id="node1272">
        <meta content=" x=0.052734163 y=-0.10960999;" datatype="xsd:string" id="meta1273" property="format" xsi:type="nex:LiteralMeta"/>
      </node>
      <node about="#node1274" id="node1274">
        <meta content=" x=0.05682423 y=-0.11536387;" datatype="xsd:string" id="meta1275" property="format" xsi:type="nex:LiteralMeta"/>
      </node>
      <node about="#node1276" id="node1276">
        <meta content=" x=0.057684544 y=-0.11659203;" datatype="xsd:string" id="meta1277" property="format" xsi:type="nex:LiteralMeta"/>
      </node>
      <node about="#node1278" id="node1278">
        <meta content=" x=0.06224969 y=-0.12320578;" datatype="xsd:string" id="meta1279" property="format" xsi:type="nex:LiteralMeta"/>
      </node>
      <node about="#node1280" id="node1280" label="SATHIA">
        <meta content=" nh=6 nw=6 bg=255 0 0 sh=2 x=0.071079105 y=-0.13618822 ll=8 lv=0;" datatype="xsd:string" id="meta1281" property="format" xsi:type="nex:LiteralMeta"/>
      </node>
      <node about="#node1282" id="node1282" label="IRATOM_24">
        <meta content=" nh=6 nw=6 bg=255 0 0 sh=2 x=0.0634871 y=-0.12497227 ll=8 lv=0;" datatype="xsd:string" id="meta1283" property="format" xsi:type="nex:LiteralMeta"/>
      </node>
      <node about="#node1288" id="node1288" label="TNAU_4611">
        <meta content=" nh=6 nw=6 bg=255 0 0 sh=2 x=0.08083998 y=-0.14869523 ll=8 lv=0;" datatype="xsd:string" id="meta1289" property="format" xsi:type="nex:LiteralMeta"/>
      </node>
      <node about="#node1294" id="node1294" label="BINA_DHAN_5">
        <meta content=" nh=6 nw=6 bg=255 0 0 sh=2 x=0.06657553 y=-0.12849717 ll=8 lv=0;" datatype="xsd:string" id="meta1295" property="format" xsi:type="nex:LiteralMeta"/>
      </node>
      <node about="#node1300" id="node1300" label="BR_3">
        <meta content=" nh=6 nw=6 bg=255 0 0 sh=2 x=0.06922876 y=-0.13119605 ll=8 lv=0;" datatype="xsd:string" id="meta1301" property="format" xsi:type="nex:LiteralMeta"/>
      </node>
      <node about="#node1310" id="node1310">
        <meta content=" x=0.042795904 y=-0.09512185;" datatype="xsd:string" id="meta1311" property="format" xsi:type="nex:LiteralMeta"/>
      </node>
      <node about="#node1312" id="node1312">
        <meta content=" x=0.04573615 y=-0.09865608;" datatype="xsd:string" id="meta1313" property="format" xsi:type="nex:LiteralMeta"/>
      </node>
      <node about="#node1314" id="node1314">
        <meta content=" x=0.050347116 y=-0.10427703;" datatype="xsd:string" id="meta1315" property="format" xsi:type="nex:LiteralMeta"/>
      </node>
      <node about="#node1316" id="node1316">
        <meta content=" x=0.058453478 y=-0.11444209;" datatype="xsd:string" id="meta1317" property="format" xsi:type="nex:LiteralMeta"/>
      </node>
      <node about="#node1318" id="node1318" label="BRRI_DHAN_28">
        <meta content=" nh=6 nw=6 bg=255 0 0 sh=2 x=0.072859116 y=-0.1327643 ll=8 lv=0;" datatype="xsd:string" id="meta1319" property="format" xsi:type="nex:LiteralMeta"/>
      </node>
      <node about="#node1320" id="node1320" label="BRRI_DHAN_45">
        <meta content=" nh=6 nw=6 bg=255 0 0 sh=2 x=0.07374258 y=-0.13334478 ll=8 lv=0;" datatype="xsd:string" id="meta1321" property="format" xsi:type="nex:LiteralMeta"/>
      </node>
      <node about="#node1326" id="node1326">
        <meta content=" x=0.054437734 y=-0.10912554;" datatype="xsd:string" id="meta1327" property="format" xsi:type="nex:LiteralMeta"/>
      </node>
      <node about="#node1328" id="node1328" label="BINA_DHAN_6">
        <meta content=" nh=6 nw=6 bg=255 0 0 sh=2 x=0.064930506 y=-0.12173804 ll=8 lv=0;" datatype="xsd:string" id="meta1329" property="format" xsi:type="nex:LiteralMeta"/>
      </node>
      <node about="#node1330" id="node1330" label="DESHI_BORO">
        <meta content=" nh=6 nw=6 bg=255 0 0 sh=2 x=0.07859879 y=-0.13736512 ll=8 lv=0;" datatype="xsd:string" id="meta1331" property="format" xsi:type="nex:LiteralMeta"/>
      </node>
      <node about="#node1340" id="node1340" label="BRRI_DHAN_29">
        <meta content=" nh=6 nw=6 bg=255 0 0 sh=2 x=0.066981785 y=-0.122804895 ll=8 lv=0;" datatype="xsd:string" id="meta1341" property="format" xsi:type="nex:LiteralMeta"/>
      </node>
      <node about="#node1346" id="node1346" label="BRRI_DHAN_50">
        <meta content=" nh=6 nw=6 bg=255 0 0 sh=2 x=0.0776462 y=-0.13364834 ll=8 lv=0;" datatype="xsd:string" id="meta1347" property="format" xsi:type="nex:LiteralMeta"/>
      </node>
      <node about="#node1368" id="node1368">
        <meta content=" x=0.034571398 y=-0.07957901;" datatype="xsd:string" id="meta1369" property="format" xsi:type="nex:LiteralMeta"/>
      </node>
      <node about="#node1370" id="node1370">
        <meta content=" x=0.036426254 y=-0.08126856;" datatype="xsd:string" id="meta1371" property="format" xsi:type="nex:LiteralMeta"/>
      </node>
      <node about="#node1372" id="node1372">
        <meta content=" x=0.041809343 y=-0.08637986;" datatype="xsd:string" id="meta1373" property="format" xsi:type="nex:LiteralMeta"/>
      </node>
      <node about="#node1374" id="node1374">
        <meta content=" x=0.050729495 y=-0.09545533;" datatype="xsd:string" id="meta1375" property="format" xsi:type="nex:LiteralMeta"/>
      </node>
      <node about="#node1376" id="node1376">
        <meta content=" x=0.057683446 y=-0.102628775;" datatype="xsd:string" id="meta1377" property="format" xsi:type="nex:LiteralMeta"/>
      </node>
      <node about="#node1378" id="node1378">
        <meta content=" x=0.06414259 y=-0.109384514;" datatype="xsd:string" id="meta1379" property="format" xsi:type="nex:LiteralMeta"/>
      </node>
      <node about="#node1380" id="node1380">
        <meta content=" x=0.0726562 y=-0.11841304;" datatype="xsd:string" id="meta1381" property="format" xsi:type="nex:LiteralMeta"/>
      </node>
      <node about="#node1382" id="node1382" label="WB-Radha">
        <meta content=" nh=10 nw=10 bg=204 204 204 sh=3 x=0.090307385 y=-0.13739264 ll=8 lv=0;" datatype="xsd:string" id="meta1383" property="format" xsi:type="nex:LiteralMeta"/>
      </node>
      <node about="#node1384" id="node1384" label="CO_35">
        <meta content=" nh=6 nw=6 bg=255 0 0 sh=2 x=0.09176581 y=-0.13840012 ll=8 lv=0;" datatype="xsd:string" id="meta1385" property="format" xsi:type="nex:LiteralMeta"/>
      </node>
      <node about="#node1390" id="node1390" label="BALA">
        <meta content=" nh=6 nw=6 bg=255 0 0 sh=2 x=0.092996165 y=-0.1387405 ll=8 lv=0;" datatype="xsd:string" id="meta1391" property="format" xsi:type="nex:LiteralMeta"/>
      </node>
      <node about="#node1396" id="node1396" label="KUMAR">
        <meta content=" nh=6 nw=6 bg=255 0 0 sh=2 x=0.08700126 y=-0.13164452 ll=8 lv=0;" datatype="xsd:string" id="meta1397" property="format" xsi:type="nex:LiteralMeta"/>
      </node>
      <node about="#node1402" id="node1402" label="SHAN_HUANG_ZHAN-2">
        <meta content=" nh=6 nw=6 bg=255 0 0 sh=2 x=0.10570985 y=-0.14838646 ll=8 lv=0;" datatype="xsd:string" id="meta1403" property="format" xsi:type="nex:LiteralMeta"/>
      </node>
      <node about="#node1408" id="node1408">
        <meta content=" x=0.044119008 y=-0.088426046;" datatype="xsd:string" id="meta1409" property="format" xsi:type="nex:LiteralMeta"/>
      </node>
      <node about="#node1410" id="node1410">
        <meta content=" x=0.05488215 y=-0.098229945;" datatype="xsd:string" id="meta1411" property="format" xsi:type="nex:LiteralMeta"/>
      </node>
      <node about="#node1412" id="node1412">
        <meta content=" x=0.062664 y=-0.10541719;" datatype="xsd:string" id="meta1413" property="format" xsi:type="nex:LiteralMeta"/>
      </node>
      <node about="#node1414" id="node1414" label="AUS_BHASA">
        <meta content=" nh=6 nw=6 bg=255 0 0 sh=2 x=0.07695957 y=-0.11880452 ll=8 lv=0;" datatype="xsd:string" id="meta1415" property="format" xsi:type="nex:LiteralMeta"/>
      </node>
      <node about="#node1416" id="node1416" label="AUSKALOGORA">
        <meta content=" nh=6 nw=6 bg=255 0 0 sh=2 x=0.09218983 y=-0.1323116 ll=8 lv=0;" datatype="xsd:string" id="meta1417" property="format" xsi:type="nex:LiteralMeta"/>
      </node>
      <node about="#node1422" id="node1422" label="SADU_CHO">
        <meta content=" nh=6 nw=6 bg=255 0 0 sh=2 x=0.109329045 y=-0.14646569 ll=8 lv=0;" datatype="xsd:string" id="meta1423" property="format" xsi:type="nex:LiteralMeta"/>
      </node>
      <node about="#node1428" id="node1428">
        <meta content=" x=0.05343687 y=-0.09634262;" datatype="xsd:string" id="meta1429" property="format" xsi:type="nex:LiteralMeta"/>
      </node>
      <node about="#node1430" id="node1430" label="LALNAKANDA_41">
        <meta content=" nh=6 nw=6 bg=255 0 0 sh=2 x=0.091658205 y=-0.12927304 ll=8 lv=0;" datatype="xsd:string" id="meta1431" property="format" xsi:type="nex:LiteralMeta"/>
      </node>
      <node about="#node1432" id="node1432" label="CN_42-1-48-1">
        <meta content=" nh=6 nw=6 bg=255 0 0 sh=2 x=0.08776801 y=-0.12510501 ll=8 lv=0;" datatype="xsd:string" id="meta1433" property="format" xsi:type="nex:LiteralMeta"/>
      </node>
      <node about="#node1446" id="node1446">
        <meta content=" x=0.041835528 y=-0.08555184;" datatype="xsd:string" id="meta1447" property="format" xsi:type="nex:LiteralMeta"/>
      </node>
      <node about="#node1448" id="node1448" label="ARC_7102">
        <meta content=" nh=6 nw=6 bg=255 0 0 sh=2 x=0.08027867 y=-0.11686604 ll=8 lv=0;" datatype="xsd:string" id="meta1449" property="format" xsi:type="nex:LiteralMeta"/>
      </node>
      <node about="#node1450" id="node1450">
        <meta content=" x=0.054363452 y=-0.095332;" datatype="xsd:string" id="meta1451" property="format" xsi:type="nex:LiteralMeta"/>
      </node>
      <node about="#node1452" id="node1452" label="BOROPONDI">
        <meta content=" nh=6 nw=6 bg=255 0 0 sh=2 x=0.09731744 y=-0.12934473 ll=8 lv=0;" datatype="xsd:string" id="meta1453" property="format" xsi:type="nex:LiteralMeta"/>
      </node>
      <node about="#node1454" id="node1454" label="RIMADJA">
        <meta content=" nh=6 nw=6 bg=255 0 0 sh=2 x=0.09585207 y=-0.12726225 ll=8 lv=0;" datatype="xsd:string" id="meta1455" property="format" xsi:type="nex:LiteralMeta"/>
      </node>
      <node about="#node1468" id="node1468" label="BR_6">
        <meta content=" nh=6 nw=6 bg=255 0 0 sh=2 x=0.07803304 y=-0.11208207 ll=8 lv=0;" datatype="xsd:string" id="meta1469" property="format" xsi:type="nex:LiteralMeta"/>
      </node>
      <node about="#node1478" id="node1478">
        <meta content=" x=0.034797158 y=-0.07668657;" datatype="xsd:string" id="meta1479" property="format" xsi:type="nex:LiteralMeta"/>
      </node>
      <node about="#node1480" id="node1480">
        <meta content=" x=0.038299542 y=-0.078912646;" datatype="xsd:string" id="meta1481" property="format" xsi:type="nex:LiteralMeta"/>
      </node>
      <node about="#node1482" id="node1482">
        <meta content=" x=0.046827976 y=-0.084930755;" datatype="xsd:string" id="meta1483" property="format" xsi:type="nex:LiteralMeta"/>
      </node>
      <node about="#node1484" id="node1484" label="BORA_DHAN">
        <meta content=" nh=6 nw=6 bg=255 0 0 sh=2 x=0.09080298 y=-0.11688047 ll=8 lv=0;" datatype="xsd:string" id="meta1485" property="format" xsi:type="nex:LiteralMeta"/>
      </node>
      <node about="#node1486" id="node1486">
        <meta content=" x=0.06573183 y=-0.098075725;" datatype="xsd:string" id="meta1487" property="format" xsi:type="nex:LiteralMeta"/>
      </node>
      <node about="#node1488" id="node1488" label="AUS_8">
        <meta content=" nh=6 nw=6 bg=255 0 0 sh=2 x=0.16864417 y=-0.17069605 ll=8 lv=0;" datatype="xsd:string" id="meta1489" property="format" xsi:type="nex:LiteralMeta"/>
      </node>
      <node about="#node1490" id="node1490" label="HAZI_SAIL">
        <meta content=" nh=6 nw=6 bg=255 0 0 sh=2 x=0.10913704 y=-0.12781547 ll=8 lv=0;" datatype="xsd:string" id="meta1491" property="format" xsi:type="nex:LiteralMeta"/>
      </node>
      <node about="#node1500" id="node1500">
        <meta content=" x=0.04893562 y=-0.08536747;" datatype="xsd:string" id="meta1501" property="format" xsi:type="nex:LiteralMeta"/>
      </node>
      <node about="#node1502" id="node1502">
        <meta content=" x=0.05440027 y=-0.08873571;" datatype="xsd:string" id="meta1503" property="format" xsi:type="nex:LiteralMeta"/>
      </node>
      <node about="#node1504" id="node1504">
        <meta content=" x=0.062204562 y=-0.09377202;" datatype="xsd:string" id="meta1505" property="format" xsi:type="nex:LiteralMeta"/>
      </node>
      <node about="#node1506" id="node1506">
        <meta content=" x=0.0687203 y=-0.0980408;" datatype="xsd:string" id="meta1507" property="format" xsi:type="nex:LiteralMeta"/>
      </node>
      <node about="#node1508" id="node1508" label="ARC_14910">
        <meta content=" nh=6 nw=6 bg=255 0 0 sh=2 x=0.13108245 y=-0.13951549 ll=8 lv=0;" datatype="xsd:string" id="meta1509" property="format" xsi:type="nex:LiteralMeta"/>
      </node>
      <node about="#node1510" id="node1510" label="GARAL_AUS">
        <meta content=" nh=6 nw=6 bg=255 0 0 sh=2 x=0.12582487 y=-0.13489181 ll=8 lv=0;" datatype="xsd:string" id="meta1511" property="format" xsi:type="nex:LiteralMeta"/>
      </node>
      <node about="#node1516" id="node1516" label="USAR_1">
        <meta content=" nh=6 nw=6 bg=255 0 0 sh=2 x=0.09596569 y=-0.114904344 ll=8 lv=0;" datatype="xsd:string" id="meta1517" property="format" xsi:type="nex:LiteralMeta"/>
      </node>
      <node about="#node1522" id="node1522">
        <meta content=" x=0.057938326 y=-0.09081659;" datatype="xsd:string" id="meta1523" property="format" xsi:type="nex:LiteralMeta"/>
      </node>
      <node about="#node1524" id="node1524">
        <meta content=" x=0.07070303 y=-0.09844314;" datatype="xsd:string" id="meta1525" property="format" xsi:type="nex:LiteralMeta"/>
      </node>
      <node about="#node1526" id="node1526" label="MULOI">
        <meta content=" nh=6 nw=6 bg=255 0 0 sh=2 x=0.10277189 y=-0.11790511 ll=8 lv=0;" datatype="xsd:string" id="meta1527" property="format" xsi:type="nex:LiteralMeta"/>
      </node>
      <node about="#node1528" id="node1528" label="HASHA_BORON">
        <meta content=" nh=6 nw=6 bg=255 0 0 sh=2 x=0.10506856 y=-0.11865492 ll=8 lv=0;" datatype="xsd:string" id="meta1529" property="format" xsi:type="nex:LiteralMeta"/>
      </node>
      <node about="#node1534" id="node1534" label="CHINIGURA">
        <meta content=" nh=6 nw=6 bg=255 0 0 sh=2 x=0.096737914 y=-0.11292086 ll=8 lv=0;" datatype="xsd:string" id="meta1535" property="format" xsi:type="nex:LiteralMeta"/>
      </node>
      <node about="#node1544" id="node1544" label="CHANDAINA">
        <meta content=" nh=6 nw=6 bg=255 0 0 sh=2 x=0.09152695 y=-0.108858906 ll=8 lv=0;" datatype="xsd:string" id="meta1545" property="format" xsi:type="nex:LiteralMeta"/>
      </node>
      <node about="#node1554" id="node1554" label="KHISAIL">
        <meta content=" nh=6 nw=6 bg=255 0 0 sh=2 x=0.096695736 y=-0.10972056 ll=8 lv=0;" datatype="xsd:string" id="meta1555" property="format" xsi:type="nex:LiteralMeta"/>
      </node>
      <node about="#node1568" id="node1568">
        <meta content=" x=0.039541688 y=-0.072941326;" datatype="xsd:string" id="meta1569" property="format" xsi:type="nex:LiteralMeta"/>
      </node>
      <node about="#node1570" id="node1570" label="SUOKALMA_2">
        <meta content=" nh=6 nw=6 bg=255 0 0 sh=2 x=0.09019704 y=-0.09908281 ll=8 lv=0;" datatype="xsd:string" id="meta1571" property="format" xsi:type="nex:LiteralMeta"/>
      </node>
      <node about="#node1572" id="node1572" label="ASWINA">
        <meta content=" nh=6 nw=6 bg=255 0 0 sh=2 x=0.07908471 y=-0.092661485 ll=8 lv=0;" datatype="xsd:string" id="meta1573" property="format" xsi:type="nex:LiteralMeta"/>
      </node>
      <node about="#node1582" id="node1582" label="FINE_AUS">
        <meta content=" nh=6 nw=6 bg=255 0 0 sh=2 x=0.06664984 y=-0.07691557 ll=8 lv=0;" datatype="xsd:string" id="meta1583" property="format" xsi:type="nex:LiteralMeta"/>
      </node>
      <node about="#node1588" id="node1588">
        <meta content=" x=0.033282634 y=-0.049383134;" datatype="xsd:string" id="meta1589" property="format" xsi:type="nex:LiteralMeta"/>
      </node>
      <node about="#node1590" id="node1590" label="Assam-Inglongkiri">
        <meta content=" nh=10 nw=10 bg=204 204 204 sh=1 x=0.08464401 y=-0.07324944 ll=8 lv=0;" datatype="xsd:string" id="meta1591" property="format" xsi:type="nex:LiteralMeta"/>
      </node>
      <node about="#node1592" id="node1592">
        <meta content=" x=0.03865097 y=-0.051743723;" datatype="xsd:string" id="meta1593" property="format" xsi:type="nex:LiteralMeta"/>
      </node>
      <node about="#node1594" id="node1594" label="Assam-Kolasophila">
        <meta content=" nh=10 nw=10 bg=204 204 204 sh=1 x=0.10718182 y=-0.08244481 ll=8 lv=0;" datatype="xsd:string" id="meta1595" property="format" xsi:type="nex:LiteralMeta"/>
      </node>
      <node about="#node1596" id="node1596" label="Assam-Tuprithaizok">
        <meta content=" nh=10 nw=10 bg=204 204 204 sh=1 x=0.10086926 y=-0.07859151 ll=8 lv=0;" datatype="xsd:string" id="meta1597" property="format" xsi:type="nex:LiteralMeta"/>
      </node>
      <node about="#node1610" id="node1610">
        <meta content=" x=0.021822207 y=-0.033810813;" datatype="xsd:string" id="meta1611" property="format" xsi:type="nex:LiteralMeta"/>
      </node>
      <node about="#node1612" id="node1612">
        <meta content=" x=0.022876961 y=-0.034181934;" datatype="xsd:string" id="meta1613" property="format" xsi:type="nex:LiteralMeta"/>
      </node>
      <node about="#node1614" id="node1614">
        <meta content=" x=0.024129784 y=-0.034671966;" datatype="xsd:string" id="meta1615" property="format" xsi:type="nex:LiteralMeta"/>
      </node>
      <node about="#node1616" id="node1616">
        <meta content=" x=0.039748143 y=-0.04103103;" datatype="xsd:string" id="meta1617" property="format" xsi:type="nex:LiteralMeta"/>
      </node>
      <node about="#node1618" id="node1618" label="ARC_7334">
        <meta content=" nh=6 nw=6 bg=0 255 0 sh=2 x=0.039748143 y=-0.04103103 ll=7 lv=0;" datatype="xsd:string" id="meta1619" property="format" xsi:type="nex:LiteralMeta"/>
      </node>
      <node about="#node1620" id="node1620" label="SORIBHOG">
        <meta content=" nh=6 nw=6 bg=0 255 0 sh=2 x=0.039748143 y=-0.04103103 ll=7 lv=0;" datatype="xsd:string" id="meta1621" property="format" xsi:type="nex:LiteralMeta"/>
      </node>
      <node about="#node1626" id="node1626">
        <meta content=" x=0.03063304 y=-0.03711268;" datatype="xsd:string" id="meta1627" property="format" xsi:type="nex:LiteralMeta"/>
      </node>
      <node about="#node1628" id="node1628" label="AUS_420">
        <meta content=" nh=6 nw=6 bg=0 255 0 sh=2 x=0.046684176 y=-0.04326354 ll=7 lv=0;" datatype="xsd:string" id="meta1629" property="format" xsi:type="nex:LiteralMeta"/>
      </node>
      <node about="#node1630" id="node1630" label="AUS_440">
        <meta content=" nh=6 nw=6 bg=0 255 0 sh=2 x=0.042434167 y=-0.041448995 ll=7 lv=0;" datatype="xsd:string" id="meta1631" property="format" xsi:type="nex:LiteralMeta"/>
      </node>
      <node about="#node1640" id="node1640">
        <meta content=" x=0.034878977 y=-0.038035866;" datatype="xsd:string" id="meta1641" property="format" xsi:type="nex:LiteralMeta"/>
      </node>
      <node about="#node1642" id="node1642">
        <meta content=" x=0.038514886 y=-0.03923114;" datatype="xsd:string" id="meta1643" property="format" xsi:type="nex:LiteralMeta"/>
      </node>
      <node about="#node1644" id="node1644">
        <meta content=" x=0.044992585 y=-0.041410293;" datatype="xsd:string" id="meta1645" property="format" xsi:type="nex:LiteralMeta"/>
      </node>
      <node about="#node1646" id="node1646">
        <meta content=" x=0.04963272 y=-0.043007027;" datatype="xsd:string" id="meta1647" property="format" xsi:type="nex:LiteralMeta"/>
      </node>
      <node about="#node1648" id="node1648" label="AUS_435">
        <meta content=" nh=6 nw=6 bg=0 255 0 sh=2 x=0.057949573 y=-0.045933343 ll=7 lv=0;" datatype="xsd:string" id="meta1649" property="format" xsi:type="nex:LiteralMeta"/>
      </node>
      <node about="#node1650" id="node1650" label="99216">
        <meta content=" nh=6 nw=6 bg=0 255 0 sh=2 x=0.06384307 y=-0.047787517 ll=7 lv=0;" datatype="xsd:string" id="meta1651" property="format" xsi:type="nex:LiteralMeta"/>
      </node>
      <node about="#node1656" id="node1656" label="MUNSHISHAIL">
        <meta content=" nh=6 nw=6 bg=0 255 0 sh=2 x=0.05732251 y=-0.04536952 ll=7 lv=0;" datatype="xsd:string" id="meta1657" property="format" xsi:type="nex:LiteralMeta"/>
      </node>
      <node about="#node1662" id="node1662" label="AUS_446">
        <meta content=" nh=6 nw=6 bg=0 255 0 sh=2 x=0.060439277 y=-0.045938697 ll=7 lv=0;" datatype="xsd:string" id="meta1663" property="format" xsi:type="nex:LiteralMeta"/>
      </node>
      <node about="#node1668" id="node1668" label="CTG_250">
        <meta content=" nh=6 nw=6 bg=0 255 0 sh=2 x=0.0554947 y=-0.044033006 ll=7 lv=0;" datatype="xsd:string" id="meta1669" property="format" xsi:type="nex:LiteralMeta"/>
      </node>
      <node about="#node1678" id="node1678">
        <meta content=" x=0.025689667 y=-0.034820907;" datatype="xsd:string" id="meta1679" property="format" xsi:type="nex:LiteralMeta"/>
      </node>
      <node about="#node1680" id="node1680">
        <meta content=" x=0.029327197 y=-0.035797823;" datatype="xsd:string" id="meta1681" property="format" xsi:type="nex:LiteralMeta"/>
      </node>
      <node about="#node1682" id="node1682" label="AUS_60">
        <meta content=" nh=6 nw=6 bg=0 255 0 sh=2 x=0.060912788 y=-0.04451489 ll=7 lv=0;" datatype="xsd:string" id="meta1683" property="format" xsi:type="nex:LiteralMeta"/>
      </node>
      <node about="#node1684" id="node1684" label="GHORBHAI">
        <meta content=" nh=6 nw=6 bg=0 255 0 sh=2 x=0.04945696 y=-0.041055255 ll=7 lv=0;" datatype="xsd:string" id="meta1685" property="format" xsi:type="nex:LiteralMeta"/>
      </node>
      <node about="#node1690" id="node1690" label="AUS_PADDY_WHITE">
        <meta content=" nh=6 nw=6 bg=0 255 0 sh=2 x=0.050929785 y=-0.041042034 ll=7 lv=0;" datatype="xsd:string" id="meta1691" property="format" xsi:type="nex:LiteralMeta"/>
      </node>
      <node about="#node1704" id="node1704" label="AUS_22">
        <meta content=" nh=6 nw=6 bg=0 255 0 sh=2 x=0.05358531 y=-0.03900556 ll=7 lv=0;" datatype="xsd:string" id="meta1705" property="format" xsi:type="nex:LiteralMeta"/>
      </node>
      <node about="#node1710" id="node1710">
        <meta content=" x=0.017405724 y=-0.026480835;" datatype="xsd:string" id="meta1711" property="format" xsi:type="nex:LiteralMeta"/>
      </node>
      <node about="#node1712" id="node1712">
        <meta content=" x=0.022240888 y=-0.027496954;" datatype="xsd:string" id="meta1713" property="format" xsi:type="nex:LiteralMeta"/>
      </node>
      <node about="#node1714" id="node1714" label="AUS_89">
        <meta content=" nh=6 nw=6 bg=0 255 0 sh=2 x=0.041175123 y=-0.031612735 ll=7 lv=0;" datatype="xsd:string" id="meta1715" property="format" xsi:type="nex:LiteralMeta"/>
      </node>
      <node about="#node1716" id="node1716" label="AUS_382">
        <meta content=" nh=6 nw=6 bg=0 255 0 sh=2 x=0.05575268 y=-0.034298275 ll=7 lv=0;" datatype="xsd:string" id="meta1717" property="format" xsi:type="nex:LiteralMeta"/>
      </node>
      <node about="#node1722" id="node1722">
        <meta content=" x=0.033062145 y=-0.029210532;" datatype="xsd:string" id="meta1723" property="format" xsi:type="nex:LiteralMeta"/>
      </node>
      <node about="#node1724" id="node1724">
        <meta content=" x=0.043174777 y=-0.031045705;" datatype="xsd:string" id="meta1725" property="format" xsi:type="nex:LiteralMeta"/>
      </node>
      <node about="#node1726" id="node1726" label="AUS_452">
        <meta content=" nh=6 nw=6 bg=0 255 0 sh=2 x=0.043174777 y=-0.031045705 ll=7 lv=0;" datatype="xsd:string" id="meta1727" property="format" xsi:type="nex:LiteralMeta"/>
      </node>
      <node about="#node1728" id="node1728" label="AUS_462">
        <meta content=" nh=6 nw=6 bg=0 255 0 sh=2 x=0.043174777 y=-0.031045705 ll=7 lv=0;" datatype="xsd:string" id="meta1729" property="format" xsi:type="nex:LiteralMeta"/>
      </node>
      <node about="#node1734" id="node1734" label="AUS_453">
        <meta content=" nh=6 nw=6 bg=0 255 0 sh=2 x=0.064056076 y=-0.034174345 ll=7 lv=0;" datatype="xsd:string" id="meta1735" property="format" xsi:type="nex:LiteralMeta"/>
      </node>
      <node about="#node1752" id="node1752">
        <meta content=" x=0.012869501 y=-0.021474179;" datatype="xsd:string" id="meta1753" property="format" xsi:type="nex:LiteralMeta"/>
      </node>
      <node about="#node1754" id="node1754">
        <meta content=" x=0.01468746 y=-0.021549536;" datatype="xsd:string" id="meta1755" property="format" xsi:type="nex:LiteralMeta"/>
      </node>
      <node about="#node1756" id="node1756">
        <meta content=" x=0.017066976 y=-0.021714093;" datatype="xsd:string" id="meta1757" property="format" xsi:type="nex:LiteralMeta"/>
      </node>
      <node about="#node1758" id="node1758">
        <meta content=" x=0.020091813 y=-0.022091975;" datatype="xsd:string" id="meta1759" property="format" xsi:type="nex:LiteralMeta"/>
      </node>
      <node about="#node1760" id="node1760">
        <meta content=" x=0.022426547 y=-0.022400033;" datatype="xsd:string" id="meta1761" property="format" xsi:type="nex:LiteralMeta"/>
      </node>
      <node about="#node1762" id="node1762">
        <meta content=" x=0.031209793 y=-0.023620697;" datatype="xsd:string" id="meta1763" property="format" xsi:type="nex:LiteralMeta"/>
      </node>
      <node about="#node1764" id="node1764" label="AUS_28">
        <meta content=" nh=6 nw=6 bg=0 255 0 sh=2 x=0.031209793 y=-0.023620697 ll=7 lv=0;" datatype="xsd:string" id="meta1765" property="format" xsi:type="nex:LiteralMeta"/>
      </node>
      <node about="#node1766" id="node1766" label="AUS_42">
        <meta content=" nh=6 nw=6 bg=0 255 0 sh=2 x=0.031209793 y=-0.023620697 ll=7 lv=0;" datatype="xsd:string" id="meta1767" property="format" xsi:type="nex:LiteralMeta"/>
      </node>
      <node about="#node1772" id="node1772" label="SHAMLA_MEGHI">
        <meta content=" nh=6 nw=6 bg=0 255 0 sh=2 x=0.031354174 y=-0.023452781 ll=7 lv=0;" datatype="xsd:string" id="meta1773" property="format" xsi:type="nex:LiteralMeta"/>
      </node>
      <node about="#node1778" id="node1778" label="AUS_323">
        <meta content=" nh=6 nw=6 bg=0 255 0 sh=2 x=0.04143145 y=-0.024310037 ll=7 lv=0;" datatype="xsd:string" id="meta1779" property="format" xsi:type="nex:LiteralMeta"/>
      </node>
      <node about="#node1784" id="node1784">
        <meta content=" x=0.021455338 y=-0.021895995;" datatype="xsd:string" id="meta1785" property="format" xsi:type="nex:LiteralMeta"/>
      </node>
      <node about="#node1786" id="node1786">
        <meta content=" x=0.028654486 y=-0.022343937;" datatype="xsd:string" id="meta1787" property="format" xsi:type="nex:LiteralMeta"/>
      </node>
      <node about="#node1788" id="node1788">
        <meta content=" x=0.035704773 y=-0.022880444;" datatype="xsd:string" id="meta1789" property="format" xsi:type="nex:LiteralMeta"/>
      </node>
      <node about="#node1790" id="node1790" label="AUS_63">
        <meta content=" nh=6 nw=6 bg=0 255 0 sh=2 x=0.040214993 y=-0.02328637 ll=7 lv=0;" datatype="xsd:string" id="meta1791" property="format" xsi:type="nex:LiteralMeta"/>
      </node>
      <node about="#node1792" id="node1792">
        <meta content=" x=0.043063506 y=-0.023389343;" datatype="xsd:string" id="meta1793" property="format" xsi:type="nex:LiteralMeta"/>
      </node>
      <node about="#node1794" id="node1794" label="DA_12">
        <meta content=" nh=6 nw=6 bg=0 255 0 sh=2 x=0.043063506 y=-0.023389343 ll=7 lv=0;" datatype="xsd:string" id="meta1795" property="format" xsi:type="nex:LiteralMeta"/>
      </node>
      <node about="#node1796" id="node1796" label="PAN_BORA">
        <meta content=" nh=6 nw=6 bg=0 255 0 sh=2 x=0.043063506 y=-0.023389343 ll=7 lv=0;" datatype="xsd:string" id="meta1797" property="format" xsi:type="nex:LiteralMeta"/>
      </node>
      <node about="#node1806" id="node1806">
        <meta content=" x=0.03348443 y=-0.022544146;" datatype="xsd:string" id="meta1807" property="format" xsi:type="nex:LiteralMeta"/>
      </node>
      <node about="#node1808" id="node1808" label="AUS_280">
        <meta content=" nh=6 nw=6 bg=0 255 0 sh=2 x=0.03348443 y=-0.022544146 ll=7 lv=0;" datatype="xsd:string" id="meta1809" property="format" xsi:type="nex:LiteralMeta"/>
      </node>
      <node about="#node1810" id="node1810" label="DV_118">
        <meta content=" nh=6 nw=6 bg=0 255 0 sh=2 x=0.03348443 y=-0.022544146 ll=7 lv=0;" datatype="xsd:string" id="meta1811" property="format" xsi:type="nex:LiteralMeta"/>
      </node>
      <node about="#node1820" id="node1820">
        <meta content=" x=0.024658863 y=-0.021918116;" datatype="xsd:string" id="meta1821" property="format" xsi:type="nex:LiteralMeta"/>
      </node>
      <node about="#node1822" id="node1822" label="AUS_294">
        <meta content=" nh=6 nw=6 bg=0 255 0 sh=2 x=0.045935698 y=-0.022358902 ll=7 lv=0;" datatype="xsd:string" id="meta1823" property="format" xsi:type="nex:LiteralMeta"/>
      </node>
      <node about="#node1824" id="node1824">
        <meta content=" x=0.03909166 y=-0.021918116;" datatype="xsd:string" id="meta1825" property="format" xsi:type="nex:LiteralMeta"/>
      </node>
      <node about="#node1826" id="node1826" label="BALAM_AUS">
        <meta content=" nh=6 nw=6 bg=0 255 0 sh=2 x=0.03909166 y=-0.021918116 ll=7 lv=0;" datatype="xsd:string" id="meta1827" property="format" xsi:type="nex:LiteralMeta"/>
      </node>
      <node about="#node1828" id="node1828" label="DJ_24">
        <meta content=" nh=6 nw=6 bg=0 255 0 sh=2 x=0.03909166 y=-0.021918116 ll=7 lv=0;" datatype="xsd:string" id="meta1829" property="format" xsi:type="nex:LiteralMeta"/>
      </node>
      <node about="#node1846" id="node1846">
        <meta content=" x=0.019180842 y=-0.021363279;" datatype="xsd:string" id="meta1847" property="format" xsi:type="nex:LiteralMeta"/>
      </node>
      <node about="#node1848" id="node1848">
        <meta content=" x=0.028957881 y=-0.021093184;" datatype="xsd:string" id="meta1849" property="format" xsi:type="nex:LiteralMeta"/>
      </node>
      <node about="#node1850" id="node1850" label="AUS_31">
        <meta content=" nh=6 nw=6 bg=0 255 0 sh=2 x=0.041761335 y=-0.020827938 ll=7 lv=0;" datatype="xsd:string" id="meta1851" property="format" xsi:type="nex:LiteralMeta"/>
      </node>
      <node about="#node1852" id="node1852" label="AUS_373">
        <meta content=" nh=6 nw=6 bg=0 255 0 sh=2 x=0.06969879 y=-0.019686127 ll=7 lv=0;" datatype="xsd:string" id="meta1853" property="format" xsi:type="nex:LiteralMeta"/>
      </node>
      <node about="#node1858" id="node1858">
        <meta content=" x=0.028730724 y=-0.020835236;" datatype="xsd:string" id="meta1859" property="format" xsi:type="nex:LiteralMeta"/>
      </node>
      <node about="#node1860" id="node1860" label="SOA_MUKHI">
        <meta content=" nh=6 nw=6 bg=0 255 0 sh=2 x=0.055828843 y=-0.019524503 ll=7 lv=0;" datatype="xsd:string" id="meta1861" property="format" xsi:type="nex:LiteralMeta"/>
      </node>
      <node about="#node1862" id="node1862" label="PTB_30">
        <meta content=" nh=6 nw=6 bg=0 255 0 sh=2 x=0.05512139 y=-0.01919317 ll=7 lv=0;" datatype="xsd:string" id="meta1863" property="format" xsi:type="nex:LiteralMeta"/>
      </node>
      <node about="#node1876" id="node1876">
        <meta content=" x=0.016699849 y=-0.021049296;" datatype="xsd:string" id="meta1877" property="format" xsi:type="nex:LiteralMeta"/>
      </node>
      <node about="#node1878" id="node1878">
        <meta content=" x=0.020067077 y=-0.02074624;" datatype="xsd:string" id="meta1879" property="format" xsi:type="nex:LiteralMeta"/>
      </node>
      <node about="#node1880" id="node1880">
        <meta content=" x=0.022309538 y=-0.020560015;" datatype="xsd:string" id="meta1881" property="format" xsi:type="nex:LiteralMeta"/>
      </node>
      <node about="#node1882" id="node1882" label="AUS_138">
        <meta content=" nh=6 nw=6 bg=0 255 0 sh=2 x=0.029333211 y=-0.020025535 ll=7 lv=0;" datatype="xsd:string" id="meta1883" property="format" xsi:type="nex:LiteralMeta"/>
      </node>
      <node about="#node1884" id="node1884" label="DJ_53">
        <meta content=" nh=6 nw=6 bg=0 255 0 sh=2 x=0.033079207 y=-0.019590726 ll=7 lv=0;" datatype="xsd:string" id="meta1885" property="format" xsi:type="nex:LiteralMeta"/>
      </node>
      <node about="#node1890" id="node1890" label="AUS_152">
        <meta content=" nh=6 nw=6 bg=0 255 0 sh=2 x=0.029669924 y=-0.019748112 ll=7 lv=0;" datatype="xsd:string" id="meta1891" property="format" xsi:type="nex:LiteralMeta"/>
      </node>
      <node about="#node1896" id="node1896">
        <meta content=" x=0.019249301 y=-0.020712908;" datatype="xsd:string" id="meta1897" property="format" xsi:type="nex:LiteralMeta"/>
      </node>
      <node about="#node1898" id="node1898" label="AUS_321">
        <meta content=" nh=6 nw=6 bg=0 255 0 sh=2 x=0.039005715 y=-0.018383227 ll=7 lv=0;" datatype="xsd:string" id="meta1899" property="format" xsi:type="nex:LiteralMeta"/>
      </node>
      <node about="#node1900" id="node1900">
        <meta content=" x=0.02312829 y=-0.02017382;" datatype="xsd:string" id="meta1901" property="format" xsi:type="nex:LiteralMeta"/>
      </node>
      <node about="#node1902" id="node1902" label="CTG_1516">
        <meta content=" nh=6 nw=6 bg=0 255 0 sh=2 x=0.02312829 y=-0.02017382 ll=7 lv=0;" datatype="xsd:string" id="meta1903" property="format" xsi:type="nex:LiteralMeta"/>
      </node>
      <node about="#node1904" id="node1904" label="DM_59">
        <meta content=" nh=6 nw=6 bg=0 255 0 sh=2 x=0.02312829 y=-0.02017382 ll=7 lv=0;" datatype="xsd:string" id="meta1905" property="format" xsi:type="nex:LiteralMeta"/>
      </node>
      <node about="#node1926" id="node1926">
        <meta content=" x=0.013405734 y=-0.019096965;" datatype="xsd:string" id="meta1927" property="format" xsi:type="nex:LiteralMeta"/>
      </node>
      <node about="#node1928" id="node1928">
        <meta content=" x=0.01614523 y=-0.018401641;" datatype="xsd:string" id="meta1929" property="format" xsi:type="nex:LiteralMeta"/>
      </node>
      <node about="#node1930" id="node1930">
        <meta content=" x=0.020483647 y=-0.017427173;" datatype="xsd:string" id="meta1931" property="format" xsi:type="nex:LiteralMeta"/>
      </node>
      <node about="#node1932" id="node1932">
        <meta content=" x=0.02440332 y=-0.016575143;" datatype="xsd:string" id="meta1933" property="format" xsi:type="nex:LiteralMeta"/>
      </node>
      <node about="#node1934" id="node1934">
        <meta content=" x=0.027984867 y=-0.015822472;" datatype="xsd:string" id="meta1935" property="format" xsi:type="nex:LiteralMeta"/>
      </node>
      <node about="#node1936" id="node1936">
        <meta content=" x=0.031764727 y=-0.015163454;" datatype="xsd:string" id="meta1937" property="format" xsi:type="nex:LiteralMeta"/>
      </node>
      <node about="#node1938" id="node1938">
        <meta content=" x=0.032428067 y=-0.015052514;" datatype="xsd:string" id="meta1939" property="format" xsi:type="nex:LiteralMeta"/>
      </node>
      <node about="#node1940" id="node1940" label="ATLAI">
        <meta content=" nh=6 nw=6 bg=0 255 0 sh=2 x=0.032428067 y=-0.015052514 ll=7 lv=0;" datatype="xsd:string" id="meta1941" property="format" xsi:type="nex:LiteralMeta"/>
      </node>
      <node about="#node1942" id="node1942" label="DA_4">
        <meta content=" nh=6 nw=6 bg=0 255 0 sh=2 x=0.032428067 y=-0.015052514 ll=7 lv=0;" datatype="xsd:string" id="meta1943" property="format" xsi:type="nex:LiteralMeta"/>
      </node>
      <node about="#node1948" id="node1948" label="AUS_127">
        <meta content=" nh=6 nw=6 bg=0 255 0 sh=2 x=0.036953077 y=-0.014184858 ll=7 lv=0;" datatype="xsd:string" id="meta1949" property="format" xsi:type="nex:LiteralMeta"/>
      </node>
      <node about="#node1954" id="node1954">
        <meta content=" x=0.03004569 y=-0.015344612;" datatype="xsd:string" id="meta1955" property="format" xsi:type="nex:LiteralMeta"/>
      </node>
      <node about="#node1956" id="node1956">
        <meta content=" x=0.03004569 y=-0.015344612;" datatype="xsd:string" id="meta1957" property="format" xsi:type="nex:LiteralMeta"/>
      </node>
      <node about="#node1958" id="node1958">
        <meta content=" x=0.03004569 y=-0.015344612;" datatype="xsd:string" id="meta1959" property="format" xsi:type="nex:LiteralMeta"/>
      </node>
      <node about="#node1960" id="node1960" label="AUS_385">
        <meta content=" nh=6 nw=6 bg=0 255 0 sh=2 x=0.03004569 y=-0.015344612 ll=7 lv=0;" datatype="xsd:string" id="meta1961" property="format" xsi:type="nex:LiteralMeta"/>
      </node>
      <node about="#node1962" id="node1962" label="AUS_387">
        <meta content=" nh=6 nw=6 bg=0 255 0 sh=2 x=0.03004569 y=-0.015344612 ll=7 lv=0;" datatype="xsd:string" id="meta1963" property="format" xsi:type="nex:LiteralMeta"/>
      </node>
      <node about="#node1968" id="node1968" label="SURJAMKUHI">
        <meta content=" nh=6 nw=6 bg=0 255 0 sh=2 x=0.03004569 y=-0.015344612 ll=7 lv=0;" datatype="xsd:string" id="meta1969" property="format" xsi:type="nex:LiteralMeta"/>
      </node>
      <node about="#node1974" id="node1974">
        <meta content=" x=0.03004569 y=-0.015344612;" datatype="xsd:string" id="meta1975" property="format" xsi:type="nex:LiteralMeta"/>
      </node>
      <node about="#node1976" id="node1976" label="AUS_415">
        <meta content=" nh=6 nw=6 bg=0 255 0 sh=2 x=0.03004569 y=-0.015344612 ll=7 lv=0;" datatype="xsd:string" id="meta1977" property="format" xsi:type="nex:LiteralMeta"/>
      </node>
      <node about="#node1978" id="node1978" label="AUS_441">
        <meta content=" nh=6 nw=6 bg=0 255 0 sh=2 x=0.03004569 y=-0.015344612 ll=7 lv=0;" datatype="xsd:string" id="meta1979" property="format" xsi:type="nex:LiteralMeta"/>
      </node>
      <node about="#node1992" id="node1992" label="AUS_417">
        <meta content=" nh=6 nw=6 bg=0 255 0 sh=2 x=0.026613312 y=-0.015965223 ll=7 lv=0;" datatype="xsd:string" id="meta1993" property="format" xsi:type="nex:LiteralMeta"/>
      </node>
      <node about="#node1998" id="node1998" label="ARC_14915">
        <meta content=" nh=6 nw=6 bg=0 255 0 sh=2 x=0.03663618 y=-0.012728379 ll=7 lv=0;" datatype="xsd:string" id="meta1999" property="format" xsi:type="nex:LiteralMeta"/>
      </node>
      <node about="#node2004" id="node2004">
        <meta content=" x=0.021816775 y=-0.016537173;" datatype="xsd:string" id="meta2005" property="format" xsi:type="nex:LiteralMeta"/>
      </node>
      <node about="#node2006" id="node2006">
        <meta content=" x=0.07231641 y=-7.0516585E-4;" datatype="xsd:string" id="meta2007" property="format" xsi:type="nex:LiteralMeta"/>
      </node>
      <node about="#node2008" id="node2008" label="AUS_100">
        <meta content=" nh=6 nw=6 bg=0 255 0 sh=2 x=0.13177222 y=0.01748477 ll=7 lv=0;" datatype="xsd:string" id="meta2009" property="format" xsi:type="nex:LiteralMeta"/>
      </node>
      <node about="#node2010" id="node2010" label="AUS_105">
        <meta content=" nh=6 nw=6 bg=0 255 0 sh=2 x=0.09812803 y=0.0075831325 ll=7 lv=0;" datatype="xsd:string" id="meta2011" property="format" xsi:type="nex:LiteralMeta"/>
      </node>
      <node about="#node2016" id="node2016">
        <meta content=" x=0.030872397 y=-0.013421015;" datatype="xsd:string" id="meta2017" property="format" xsi:type="nex:LiteralMeta"/>
      </node>
      <node about="#node2018" id="node2018" label="AUS_411">
        <meta content=" nh=6 nw=6 bg=0 255 0 sh=2 x=0.030872397 y=-0.013421015 ll=7 lv=0;" datatype="xsd:string" id="meta2019" property="format" xsi:type="nex:LiteralMeta"/>
      </node>
      <node about="#node2020" id="node2020" label="AUS_412">
        <meta content=" nh=6 nw=6 bg=0 255 0 sh=2 x=0.030872397 y=-0.013421015 ll=7 lv=0;" datatype="xsd:string" id="meta2021" property="format" xsi:type="nex:LiteralMeta"/>
      </node>
      <node about="#node2034" id="node2034" label="AUS_357">
        <meta content=" nh=6 nw=6 bg=0 255 0 sh=2 x=0.034498163 y=-0.011346566 ll=7 lv=0;" datatype="xsd:string" id="meta2035" property="format" xsi:type="nex:LiteralMeta"/>
      </node>
      <node about="#node2044" id="node2044">
        <meta content=" x=0.012520552 y=-0.015746094;" datatype="xsd:string" id="meta2045" property="format" xsi:type="nex:LiteralMeta"/>
      </node>
      <node about="#node2046" id="node2046">
        <meta content=" x=0.01617008 y=-0.0140807945;" datatype="xsd:string" id="meta2047" property="format" xsi:type="nex:LiteralMeta"/>
      </node>
      <node about="#node2048" id="node2048">
        <meta content=" x=0.021519082 y=-0.01181633;" datatype="xsd:string" id="meta2049" property="format" xsi:type="nex:LiteralMeta"/>
      </node>
      <node about="#node2050" id="node2050">
        <meta content=" x=0.039974246 y=-0.0045977095;" datatype="xsd:string" id="meta2051" property="format" xsi:type="nex:LiteralMeta"/>
      </node>
      <node about="#node2052" id="node2052" label="WB-Hansnabad-local">
        <meta content=" nh=10 nw=10 bg=204 204 204 sh=3 x=0.051757883 y=-8.217209E-5 ll=7 lv=0;" datatype="xsd:string" id="meta2053" property="format" xsi:type="nex:LiteralMeta"/>
      </node>
      <node about="#node2054" id="node2054" label="WB-Lakshmi-Kajal">
        <meta content=" nh=10 nw=10 bg=204 204 204 sh=3 x=0.055895634 y=0.0017569357 ll=7 lv=0;" datatype="xsd:string" id="meta2055" property="format" xsi:type="nex:LiteralMeta"/>
      </node>
      <node about="#node2060" id="node2060">
        <meta content=" x=0.02483359 y=-0.01035886;" datatype="xsd:string" id="meta2061" property="format" xsi:type="nex:LiteralMeta"/>
      </node>
      <node about="#node2062" id="node2062" label="AUS_96">
        <meta content=" nh=6 nw=6 bg=0 255 0 sh=2 x=0.036347106 y=-0.0055781594 ll=6 lv=0;" datatype="xsd:string" id="meta2063" property="format" xsi:type="nex:LiteralMeta"/>
      </node>
      <node about="#node2064" id="node2064">
        <meta content=" x=0.027036898 y=-0.009371801;" datatype="xsd:string" id="meta2065" property="format" xsi:type="nex:LiteralMeta"/>
      </node>
      <node about="#node2066" id="node2066" label="AUS_KUSHI">
        <meta content=" nh=6 nw=6 bg=0 255 0 sh=2 x=0.03162135 y=-0.0073935655 ll=6 lv=0;" datatype="xsd:string" id="meta2067" property="format" xsi:type="nex:LiteralMeta"/>
      </node>
      <node about="#node2068" id="node2068">
        <meta content=" x=0.033324912 y=-0.006502547;" datatype="xsd:string" id="meta2069" property="format" xsi:type="nex:LiteralMeta"/>
      </node>
      <node about="#node2070" id="node2070" label="CHOUDDA_MUGUR">
        <meta content=" nh=6 nw=6 bg=0 255 0 sh=2 x=0.050353974 y=0.0011262905 ll=6 lv=0;" datatype="xsd:string" id="meta2071" property="format" xsi:type="nex:LiteralMeta"/>
      </node>
      <node about="#node2072" id="node2072" label="SETE">
        <meta content=" nh=6 nw=6 bg=0 255 0 sh=2 x=0.03799505 y=-0.0043324535 ll=6 lv=0;" datatype="xsd:string" id="meta2073" property="format" xsi:type="nex:LiteralMeta"/>
      </node>
      <node about="#node2090" id="node2090">
        <meta content=" x=0.019118335 y=-0.012584989;" datatype="xsd:string" id="meta2091" property="format" xsi:type="nex:LiteralMeta"/>
      </node>
      <node about="#node2092" id="node2092">
        <meta content=" x=0.02440871 y=-0.009946672;" datatype="xsd:string" id="meta2093" property="format" xsi:type="nex:LiteralMeta"/>
      </node>
      <node about="#node2094" id="node2094">
        <meta content=" x=0.041367784 y=-0.0016348772;" datatype="xsd:string" id="meta2095" property="format" xsi:type="nex:LiteralMeta"/>
      </node>
      <node about="#node2096" id="node2096" label="AUS_326">
        <meta content=" nh=6 nw=6 bg=0 255 0 sh=2 x=0.041367784 y=-0.0016348772 ll=6 lv=0;" datatype="xsd:string" id="meta2097" property="format" xsi:type="nex:LiteralMeta"/>
      </node>
      <node about="#node2098" id="node2098" label="AUS_328">
        <meta content=" nh=6 nw=6 bg=0 255 0 sh=2 x=0.041367784 y=-0.0016348772 ll=6 lv=0;" datatype="xsd:string" id="meta2099" property="format" xsi:type="nex:LiteralMeta"/>
      </node>
      <node about="#node2104" id="node2104" label="AUS_358">
        <meta content=" nh=6 nw=6 bg=0 255 0 sh=2 x=0.034073155 y=-0.0049591847 ll=6 lv=0;" datatype="xsd:string" id="meta2105" property="format" xsi:type="nex:LiteralMeta"/>
      </node>
      <node about="#node2110" id="node2110" label="TARA">
        <meta content=" nh=6 nw=6 bg=0 255 0 sh=2 x=0.02965688 y=-0.006960787 ll=6 lv=0;" datatype="xsd:string" id="meta2111" property="format" xsi:type="nex:LiteralMeta"/>
      </node>
      <node about="#node2120" id="node2120">
        <meta content=" x=0.01880319 y=-0.012051017;" datatype="xsd:string" id="meta2121" property="format" xsi:type="nex:LiteralMeta"/>
      </node>
      <node about="#node2122" id="node2122" label="AUS_364">
        <meta content=" nh=6 nw=6 bg=0 255 0 sh=2 x=0.029455708 y=-0.006175575 ll=6 lv=0;" datatype="xsd:string" id="meta2123" property="format" xsi:type="nex:LiteralMeta"/>
      </node>
      <node about="#node2124" id="node2124">
        <meta content=" x=0.02624413 y=-0.007605262;" datatype="xsd:string" id="meta2125" property="format" xsi:type="nex:LiteralMeta"/>
      </node>
      <node about="#node2126" id="node2126">
        <meta content=" x=0.03391027 y=-0.0031674425;" datatype="xsd:string" id="meta2127" property="format" xsi:type="nex:LiteralMeta"/>
      </node>
      <node about="#node2128" id="node2128" label="KUMRI">
        <meta content=" nh=6 nw=6 bg=0 255 0 sh=2 x=0.04031268 y=4.800348E-4 ll=6 lv=0;" datatype="xsd:string" id="meta2129" property="format" xsi:type="nex:LiteralMeta"/>
      </node>
      <node about="#node2130" id="node2130" label="MOTZHUL">
        <meta content=" nh=6 nw=6 bg=0 255 0 sh=2 x=0.058343492 y=0.0112027405 ll=6 lv=0;" datatype="xsd:string" id="meta2131" property="format" xsi:type="nex:LiteralMeta"/>
      </node>
      <node about="#node2136" id="node2136">
        <meta content=" x=0.028837796 y=-0.0060066083;" datatype="xsd:string" id="meta2137" property="format" xsi:type="nex:LiteralMeta"/>
      </node>
      <node about="#node2138" id="node2138" label="JAGAL">
        <meta content=" nh=6 nw=6 bg=0 255 0 sh=2 x=0.0459876 y=0.004401272 ll=6 lv=0;" datatype="xsd:string" id="meta2139" property="format" xsi:type="nex:LiteralMeta"/>
      </node>
      <node about="#node2140" id="node2140" label="DA_24">
        <meta content=" nh=6 nw=6 bg=0 255 0 sh=2 x=0.042106267 y=0.0022986114 ll=6 lv=0;" datatype="xsd:string" id="meta2141" property="format" xsi:type="nex:LiteralMeta"/>
      </node>
      <node about="#node2162" id="node2162">
        <meta content=" x=0.017379059 y=-0.010145187;" datatype="xsd:string" id="meta2163" property="format" xsi:type="nex:LiteralMeta"/>
      </node>
      <node about="#node2164" id="node2164">
        <meta content=" x=0.019836916 y=-0.008534923;" datatype="xsd:string" id="meta2165" property="format" xsi:type="nex:LiteralMeta"/>
      </node>
      <node about="#node2166" id="node2166" label="AUS_131">
        <meta content=" nh=6 nw=6 bg=0 255 0 sh=2 x=0.048198763 y=0.009767685 ll=6 lv=0;" datatype="xsd:string" id="meta2167" property="format" xsi:type="nex:LiteralMeta"/>
      </node>
      <node about="#node2168" id="node2168" label="SORISHAFUL">
        <meta content=" nh=6 nw=6 bg=0 255 0 sh=2 x=0.031381253 y=-8.572224E-4 ll=6 lv=0;" datatype="xsd:string" id="meta2169" property="format" xsi:type="nex:LiteralMeta"/>
      </node>
      <node about="#node2174" id="node2174" label="AUS_401">
        <meta content=" nh=6 nw=6 bg=0 255 0 sh=2 x=0.029686173 y=-0.0017127803 ll=6 lv=0;" datatype="xsd:string" id="meta2175" property="format" xsi:type="nex:LiteralMeta"/>
      </node>
      <node about="#node2184" id="node2184">
        <meta content=" x=0.0121094845 y=-0.011930045;" datatype="xsd:string" id="meta2185" property="format" xsi:type="nex:LiteralMeta"/>
      </node>
      <node about="#node2186" id="node2186">
        <meta content=" x=0.014493817 y=-0.010095026;" datatype="xsd:string" id="meta2187" property="format" xsi:type="nex:LiteralMeta"/>
      </node>
      <node about="#node2188" id="node2188">
        <meta content=" x=0.015162478 y=-0.0095877275;" datatype="xsd:string" id="meta2189" property="format" xsi:type="nex:LiteralMeta"/>
      </node>
      <node about="#node2190" id="node2190">
        <meta content=" x=0.017240534 y=-0.008055899;" datatype="xsd:string" id="meta2191" property="format" xsi:type="nex:LiteralMeta"/>
      </node>
      <node about="#node2192" id="node2192">
        <meta content=" x=0.020026142 y=-0.0060320366;" datatype="xsd:string" id="meta2193" property="format" xsi:type="nex:LiteralMeta"/>
      </node>
      <node about="#node2194" id="node2194">
        <meta content=" x=0.030382687 y=0.0013837237;" datatype="xsd:string" id="meta2195" property="format" xsi:type="nex:LiteralMeta"/>
      </node>
      <node about="#node2196" id="node2196" label="AUS_69">
        <meta content=" nh=6 nw=6 bg=0 255 0 sh=2 x=0.030382687 y=0.0013837237 ll=6 lv=0;" datatype="xsd:string" id="meta2197" property="format" xsi:type="nex:LiteralMeta"/>
      </node>
      <node about="#node2198" id="node2198" label="AUS_77">
        <meta content=" nh=6 nw=6 bg=0 255 0 sh=2 x=0.030382687 y=0.0013837237 ll=6 lv=0;" datatype="xsd:string" id="meta2199" property="format" xsi:type="nex:LiteralMeta"/>
      </node>
      <node about="#node2204" id="node2204" label="AUS_180">
        <meta content=" nh=6 nw=6 bg=0 255 0 sh=2 x=0.02412582 y=-0.0029660664 ll=6 lv=0;" datatype="xsd:string" id="meta2205" property="format" xsi:type="nex:LiteralMeta"/>
      </node>
      <node about="#node2210" id="node2210" label="AUS_391">
        <meta content=" nh=6 nw=6 bg=0 255 0 sh=2 x=0.023946125 y=-0.0028951766 ll=6 lv=0;" datatype="xsd:string" id="meta2211" property="format" xsi:type="nex:LiteralMeta"/>
      </node>
      <node about="#node2216" id="node2216">
        <meta content=" x=0.017790565 y=-0.007477014;" datatype="xsd:string" id="meta2217" property="format" xsi:type="nex:LiteralMeta"/>
      </node>
      <node about="#node2218" id="node2218" label="KELE_BARI">
        <meta content=" nh=6 nw=6 bg=0 255 0 sh=2 x=0.023326643 y=-0.0030933204 ll=6 lv=0;" datatype="xsd:string" id="meta2219" property="format" xsi:type="nex:LiteralMeta"/>
      </node>
      <node about="#node2220" id="node2220" label="ARC_10303">
        <meta content=" nh=6 nw=6 bg=0 255 0 sh=2 x=0.035390917 y=0.0068595046 ll=6 lv=0;" datatype="xsd:string" id="meta2221" property="format" xsi:type="nex:LiteralMeta"/>
      </node>
      <node about="#node2230" id="node2230" label="AUS_414">
        <meta content=" nh=6 nw=6 bg=0 255 0 sh=2 x=0.02069453 y=-0.0049001123 ll=6 lv=0;" datatype="xsd:string" id="meta2231" property="format" xsi:type="nex:LiteralMeta"/>
      </node>
      <node about="#node2236" id="node2236">
        <meta content=" x=0.015110779 y=-0.009196234;" datatype="xsd:string" id="meta2237" property="format" xsi:type="nex:LiteralMeta"/>
      </node>
      <node about="#node2238" id="node2238">
        <meta content=" x=0.018933265 y=-0.0058566295;" datatype="xsd:string" id="meta2239" property="format" xsi:type="nex:LiteralMeta"/>
      </node>
      <node about="#node2240" id="node2240" label="AUS_210">
        <meta content=" nh=6 nw=6 bg=0 255 0 sh=2 x=0.024833145 y=-7.734609E-4 ll=6 lv=0;" datatype="xsd:string" id="meta2241" property="format" xsi:type="nex:LiteralMeta"/>
      </node>
      <node about="#node2242" id="node2242" label="GOTA_LEMMA">
        <meta content=" nh=6 nw=6 bg=0 255 0 sh=2 x=0.026470393 y=8.206842E-4 ll=6 lv=0;" datatype="xsd:string" id="meta2243" property="format" xsi:type="nex:LiteralMeta"/>
      </node>
      <node about="#node2248" id="node2248">
        <meta content=" x=0.017922923 y=-0.0065627536;" datatype="xsd:string" id="meta2249" property="format" xsi:type="nex:LiteralMeta"/>
      </node>
      <node about="#node2250" id="node2250">
        <meta content=" x=0.021764351 y=-0.0030148465;" datatype="xsd:string" id="meta2251" property="format" xsi:type="nex:LiteralMeta"/>
      </node>
      <node about="#node2252" id="node2252" label="AUS_272">
        <meta content=" nh=6 nw=6 bg=0 255 0 sh=2 x=0.021764351 y=-0.0030148465 ll=6 lv=0;" datatype="xsd:string" id="meta2253" property="format" xsi:type="nex:LiteralMeta"/>
      </node>
      <node about="#node2254" id="node2254" label="AUS_273">
        <meta content=" nh=6 nw=6 bg=0 255 0 sh=2 x=0.021764351 y=-0.0030148465 ll=6 lv=0;" datatype="xsd:string" id="meta2255" property="format" xsi:type="nex:LiteralMeta"/>
      </node>
      <node about="#node2260" id="node2260" label="AUS_361">
        <meta content=" nh=6 nw=6 bg=0 255 0 sh=2 x=0.027020195 y=0.0021954442 ll=6 lv=0;" datatype="xsd:string" id="meta2261" property="format" xsi:type="nex:LiteralMeta"/>
      </node>
      <node about="#node2278" id="node2278">
        <meta content=" x=0.009319664 y=-0.013128648;" datatype="xsd:string" id="meta2279" property="format" xsi:type="nex:LiteralMeta"/>
      </node>
      <node about="#node2280" id="node2280">
        <meta content=" x=0.011871108 y=-0.010346914;" datatype="xsd:string" id="meta2281" property="format" xsi:type="nex:LiteralMeta"/>
      </node>
      <node about="#node2282" id="node2282">
        <meta content=" x=0.013677129 y=-0.008483889;" datatype="xsd:string" id="meta2283" property="format" xsi:type="nex:LiteralMeta"/>
      </node>
      <node about="#node2284" id="node2284">
        <meta content=" x=0.020276144 y=-0.0018620507;" datatype="xsd:string" id="meta2285" property="format" xsi:type="nex:LiteralMeta"/>
      </node>
      <node about="#node2286" id="node2286" label="BOWALIA_2">
        <meta content=" nh=6 nw=6 bg=0 255 0 sh=2 x=0.020276144 y=-0.0018620507 ll=6 lv=0;" datatype="xsd:string" id="meta2287" property="format" xsi:type="nex:LiteralMeta"/>
      </node>
      <node about="#node2288" id="node2288" label="AUS_265">
        <meta content=" nh=6 nw=6 bg=0 255 0 sh=2 x=0.020276144 y=-0.0018620507 ll=6 lv=0;" datatype="xsd:string" id="meta2289" property="format" xsi:type="nex:LiteralMeta"/>
      </node>
      <node about="#node2294" id="node2294">
        <meta content=" x=0.01951448 y=-0.0022934864;" datatype="xsd:string" id="meta2295" property="format" xsi:type="nex:LiteralMeta"/>
      </node>
      <node about="#node2296" id="node2296" label="AUS_360">
        <meta content=" nh=6 nw=6 bg=0 255 0 sh=2 x=0.01951448 y=-0.0022934864 ll=6 lv=0;" datatype="xsd:string" id="meta2297" property="format" xsi:type="nex:LiteralMeta"/>
      </node>
      <node about="#node2298" id="node2298" label="AUS_362">
        <meta content=" nh=6 nw=6 bg=0 255 0 sh=2 x=0.01951448 y=-0.0022934864 ll=6 lv=0;" datatype="xsd:string" id="meta2299" property="format" xsi:type="nex:LiteralMeta"/>
      </node>
      <node about="#node2308" id="node2308">
        <meta content=" x=0.016021902 y=-0.005562714;" datatype="xsd:string" id="meta2309" property="format" xsi:type="nex:LiteralMeta"/>
      </node>
      <node about="#node2310" id="node2310">
        <meta content=" x=0.021840345 y=0.0010508117;" datatype="xsd:string" id="meta2311" property="format" xsi:type="nex:LiteralMeta"/>
      </node>
      <node about="#node2312" id="node2312" label="AUS_366">
        <meta content=" nh=6 nw=6 bg=0 255 0 sh=2 x=0.025804657 y=0.0054332986 ll=6 lv=0;" datatype="xsd:string" id="meta2313" property="format" xsi:type="nex:LiteralMeta"/>
      </node>
      <node about="#node2314" id="node2314">
        <meta content=" x=0.021868458 y=0.0010832137;" datatype="xsd:string" id="meta2315" property="format" xsi:type="nex:LiteralMeta"/>
      </node>
      <node about="#node2316" id="node2316" label="AUS_369">
        <meta content=" nh=6 nw=6 bg=0 255 0 sh=2 x=0.021868458 y=0.0010832137 ll=6 lv=0;" datatype="xsd:string" id="meta2317" property="format" xsi:type="nex:LiteralMeta"/>
      </node>
      <node about="#node2318" id="node2318" label="DM_75">
        <meta content=" nh=6 nw=6 bg=0 255 0 sh=2 x=0.021868458 y=0.0010832137 ll=6 lv=0;" datatype="xsd:string" id="meta2319" property="format" xsi:type="nex:LiteralMeta"/>
      </node>
      <node about="#node2328" id="node2328" label="KANCHA_NONI">
        <meta content=" nh=6 nw=6 bg=0 255 0 sh=2 x=0.029422512 y=0.010545055 ll=6 lv=0;" datatype="xsd:string" id="meta2329" property="format" xsi:type="nex:LiteralMeta"/>
      </node>
      <node about="#node2338" id="node2338">
        <meta content=" x=0.012533086 y=-0.009099143;" datatype="xsd:string" id="meta2339" property="format" xsi:type="nex:LiteralMeta"/>
      </node>
      <node about="#node2340" id="node2340" label="POUNG_NGEUN">
        <meta content=" nh=6 nw=6 bg=0 255 0 sh=2 x=0.02581061 y=0.007316538 ll=6 lv=0;" datatype="xsd:string" id="meta2341" property="format" xsi:type="nex:LiteralMeta"/>
      </node>
      <node about="#node2342" id="node2342" label="DNJ_179">
        <meta content=" nh=6 nw=6 bg=0 255 0 sh=2 x=0.021557687 y=0.0023790416 ll=6 lv=0;" datatype="xsd:string" id="meta2343" property="format" xsi:type="nex:LiteralMeta"/>
      </node>
      <node about="#node2360" id="node2360" label="JABOR_SAIL">
        <meta content=" nh=6 nw=6 bg=0 255 0 sh=2 x=0.018484423 y=0.007602513 ll=6 lv=0;" datatype="xsd:string" id="meta2361" property="format" xsi:type="nex:LiteralMeta"/>
      </node>
      <node about="#node2366" id="node2366">
        <meta content=" x=0.004515469 y=0.0011791881;" datatype="xsd:string" id="meta2367" property="format" xsi:type="nex:LiteralMeta"/>
      </node>
      <node about="#node2368" id="node2368">
        <meta content=" x=0.0066670543 y=0.005383954;" datatype="xsd:string" id="meta2369" property="format" xsi:type="nex:LiteralMeta"/>
      </node>
      <node about="#node2370" id="node2370">
        <meta content=" x=0.0073125754 y=0.0066242786;" datatype="xsd:string" id="meta2371" property="format" xsi:type="nex:LiteralMeta"/>
      </node>
      <node about="#node2372" id="node2372">
        <meta content=" x=0.009589004 y=0.010718093;" datatype="xsd:string" id="meta2373" property="format" xsi:type="nex:LiteralMeta"/>
      </node>
      <node about="#node2374" id="node2374">
        <meta content=" x=0.01002618 y=0.011479344;" datatype="xsd:string" id="meta2375" property="format" xsi:type="nex:LiteralMeta"/>
      </node>
      <node about="#node2376" id="node2376">
        <meta content=" x=0.012736543 y=0.015910836;" datatype="xsd:string" id="meta2377" property="format" xsi:type="nex:LiteralMeta"/>
      </node>
      <node about="#node2378" id="node2378">
        <meta content=" x=0.014066415 y=0.017987313;" datatype="xsd:string" id="meta2379" property="format" xsi:type="nex:LiteralMeta"/>
      </node>
      <node about="#node2380" id="node2380">
        <meta content=" x=0.02177641 y=0.02949386;" datatype="xsd:string" id="meta2381" property="format" xsi:type="nex:LiteralMeta"/>
      </node>
      <node about="#node2382" id="node2382">
        <meta content=" x=0.02440317 y=0.03329938;" datatype="xsd:string" id="meta2383" property="format" xsi:type="nex:LiteralMeta"/>
      </node>
      <node about="#node2384" id="node2384">
        <meta content=" x=0.028673569 y=0.03930695;" datatype="xsd:string" id="meta2385" property="format" xsi:type="nex:LiteralMeta"/>
      </node>
      <node about="#node2386" id="node2386">
        <meta content=" x=0.035621013 y=0.04893904;" datatype="xsd:string" id="meta2387" property="format" xsi:type="nex:LiteralMeta"/>
      </node>
      <node about="#node2388" id="node2388">
        <meta content=" x=0.037420705 y=0.051398207;" datatype="xsd:string" id="meta2389" property="format" xsi:type="nex:LiteralMeta"/>
      </node>
      <node about="#node2390" id="node2390" label="WB-Akandi">
        <meta content=" nh=10 nw=10 bg=204 204 204 sh=3 x=0.043659233 y=0.05980041 ll=6 lv=0;" datatype="xsd:string" id="meta2391" property="format" xsi:type="nex:LiteralMeta"/>
      </node>
      <node about="#node2392" id="node2392" label="WB-Assamlaya">
        <meta content=" nh=10 nw=10 bg=204 204 204 sh=3 x=0.045227148 y=0.06222123 ll=6 lv=0;" datatype="xsd:string" id="meta2393" property="format" xsi:type="nex:LiteralMeta"/>
      </node>
      <node about="#node2398" id="node2398" label="WB-Paluni">
        <meta content=" nh=10 nw=10 bg=204 204 204 sh=3 x=0.03728772 y=0.051318374 ll=6 lv=0;" datatype="xsd:string" id="meta2399" property="format" xsi:type="nex:LiteralMeta"/>
      </node>
      <node about="#node2404" id="node2404" label="ARC_14855">
        <meta content=" nh=6 nw=6 bg=255 153 0 sh=2 x=0.03203709 y=0.04425255 ll=6 lv=0;" datatype="xsd:string" id="meta2405" property="format" xsi:type="nex:LiteralMeta"/>
      </node>
      <node about="#node2410" id="node2410">
        <meta content=" x=0.026874783 y=0.037100542;" datatype="xsd:string" id="meta2411" property="format" xsi:type="nex:LiteralMeta"/>
      </node>
      <node about="#node2412" id="node2412" label="ARC_6000">
        <meta content=" nh=6 nw=6 bg=255 153 0 sh=2 x=0.028666576 y=0.03981499 ll=6 lv=0;" datatype="xsd:string" id="meta2413" property="format" xsi:type="nex:LiteralMeta"/>
      </node>
      <node about="#node2414" id="node2414" label="DULAAUS">
        <meta content=" nh=6 nw=6 bg=255 153 0 sh=2 x=0.034751337 y=0.049399085 ll=6 lv=0;" datatype="xsd:string" id="meta2415" property="format" xsi:type="nex:LiteralMeta"/>
      </node>
      <node about="#node2424" id="node2424">
        <meta content=" x=0.023634134 y=0.032531273;" datatype="xsd:string" id="meta2425" property="format" xsi:type="nex:LiteralMeta"/>
      </node>
      <node about="#node2426" id="node2426" label="AUS_MURALI">
        <meta content=" nh=6 nw=6 bg=255 153 0 sh=2 x=0.03285027 y=0.047368675 ll=6 lv=0;" datatype="xsd:string" id="meta2427" property="format" xsi:type="nex:LiteralMeta"/>
      </node>
      <node about="#node2428" id="node2428" label="KASALATH">
        <meta content=" nh=6 nw=6 bg=255 153 0 sh=2 x=0.029976735 y=0.04306424 ll=6 lv=0;" datatype="xsd:string" id="meta2429" property="format" xsi:type="nex:LiteralMeta"/>
      </node>
      <node about="#node2438" id="node2438">
        <meta content=" x=0.017684923 y=0.024390167;" datatype="xsd:string" id="meta2439" property="format" xsi:type="nex:LiteralMeta"/>
      </node>
      <node about="#node2440" id="node2440">
        <meta content=" x=0.019041715 y=0.026752738;" datatype="xsd:string" id="meta2441" property="format" xsi:type="nex:LiteralMeta"/>
      </node>
      <node about="#node2442" id="node2442" label="BORO_BLACK">
        <meta content=" nh=6 nw=6 bg=255 153 0 sh=2 x=0.022561518 y=0.032784924 ll=6 lv=0;" datatype="xsd:string" id="meta2443" property="format" xsi:type="nex:LiteralMeta"/>
      </node>
      <node about="#node2444" id="node2444" label="ARC_14963">
        <meta content=" nh=6 nw=6 bg=255 153 0 sh=2 x=0.030248582 y=0.04658299 ll=6 lv=0;" datatype="xsd:string" id="meta2445" property="format" xsi:type="nex:LiteralMeta"/>
      </node>
      <node about="#node2450" id="node2450" label="CHENGRI_1">
        <meta content=" nh=6 nw=6 bg=255 153 0 sh=2 x=0.024947673 y=0.037666127 ll=6 lv=0;" datatype="xsd:string" id="meta2451" property="format" xsi:type="nex:LiteralMeta"/>
      </node>
      <node about="#node2460" id="node2460">
        <meta content=" x=0.013244411 y=0.016903345;" datatype="xsd:string" id="meta2461" property="format" xsi:type="nex:LiteralMeta"/>
      </node>
      <node about="#node2462" id="node2462">
        <meta content=" x=0.018443158 y=0.026892383;" datatype="xsd:string" id="meta2463" property="format" xsi:type="nex:LiteralMeta"/>
      </node>
      <node about="#node2464" id="node2464" label="WB-Mouloro">
        <meta content=" nh=10 nw=10 bg=204 204 204 sh=3 x=0.023797244 y=0.03700871 ll=6 lv=0;" datatype="xsd:string" id="meta2465" property="format" xsi:type="nex:LiteralMeta"/>
      </node>
      <node about="#node2466" id="node2466" label="ARC_10958">
        <meta content=" nh=6 nw=6 bg=255 153 0 sh=2 x=0.021363689 y=0.03259987 ll=6 lv=0;" datatype="xsd:string" id="meta2467" property="format" xsi:type="nex:LiteralMeta"/>
      </node>
      <node about="#node2472" id="node2472" label="AUS_154">
        <meta content=" nh=6 nw=6 bg=255 153 0 sh=2 x=0.01880589 y=0.028152337 ll=6 lv=0;" datatype="xsd:string" id="meta2473" property="format" xsi:type="nex:LiteralMeta"/>
      </node>
      <node about="#node2482" id="node2482">
        <meta content=" x=0.011612405 y=0.014987599;" datatype="xsd:string" id="meta2483" property="format" xsi:type="nex:LiteralMeta"/>
      </node>
      <node about="#node2484" id="node2484">
        <meta content=" x=0.021526482 y=0.036131825;" datatype="xsd:string" id="meta2485" property="format" xsi:type="nex:LiteralMeta"/>
      </node>
      <node about="#node2486" id="node2486" label="AUS_338">
        <meta content=" nh=6 nw=6 bg=255 153 0 sh=2 x=0.023538036 y=0.040346015 ll=6 lv=0;" datatype="xsd:string" id="meta2487" property="format" xsi:type="nex:LiteralMeta"/>
      </node>
      <node about="#node2488" id="node2488" label="AUS_349">
        <meta content=" nh=6 nw=6 bg=255 153 0 sh=2 x=0.022063008 y=0.037296962 ll=6 lv=0;" datatype="xsd:string" id="meta2489" property="format" xsi:type="nex:LiteralMeta"/>
      </node>
      <node about="#node2494" id="node2494">
        <meta content=" x=0.014171857 y=0.020863146;" datatype="xsd:string" id="meta2495" property="format" xsi:type="nex:LiteralMeta"/>
      </node>
      <node about="#node2496" id="node2496" label="AUS_354">
        <meta content=" nh=6 nw=6 bg=255 153 0 sh=2 x=0.019976806 y=0.033941757 ll=6 lv=0;" datatype="xsd:string" id="meta2497" property="format" xsi:type="nex:LiteralMeta"/>
      </node>
      <node about="#node2498" id="node2498" label="AUS_PADDY_BLACK">
        <meta content=" nh=6 nw=6 bg=255 153 0 sh=2 x=0.020245234 y=0.035072517 ll=6 lv=0;" datatype="xsd:string" id="meta2499" property="format" xsi:type="nex:LiteralMeta"/>
      </node>
      <node about="#node2512" id="node2512">
        <meta content=" x=0.014972497 y=0.02407219;" datatype="xsd:string" id="meta2513" property="format" xsi:type="nex:LiteralMeta"/>
      </node>
      <node about="#node2514" id="node2514" label="KAL_BURI">
        <meta content=" nh=6 nw=6 bg=255 153 0 sh=2 x=0.018087756 y=0.03164852 ll=5 lv=0;" datatype="xsd:string" id="meta2515" property="format" xsi:type="nex:LiteralMeta"/>
      </node>
      <node about="#node2516" id="node2516" label="KALIBURI">
        <meta content=" nh=6 nw=6 bg=255 153 0 sh=2 x=0.01852434 y=0.03306125 ll=5 lv=0;" datatype="xsd:string" id="meta2517" property="format" xsi:type="nex:LiteralMeta"/>
      </node>
      <node about="#node2526" id="node2526">
        <meta content=" x=0.007968498 y=0.008468115;" datatype="xsd:string" id="meta2527" property="format" xsi:type="nex:LiteralMeta"/>
      </node>
      <node about="#node2528" id="node2528">
        <meta content=" x=0.011401805 y=0.017713021;" datatype="xsd:string" id="meta2529" property="format" xsi:type="nex:LiteralMeta"/>
      </node>
      <node about="#node2530" id="node2530" label="WB-Bajra-Tora">
        <meta content=" nh=10 nw=10 bg=204 204 204 sh=3 x=0.026119681 y=0.05652087 ll=5 lv=0;" datatype="xsd:string" id="meta2531" property="format" xsi:type="nex:LiteralMeta"/>
      </node>
      <node about="#node2532" id="node2532" label="ARC_7325">
        <meta content=" nh=6 nw=6 bg=255 153 0 sh=2 x=0.017558102 y=0.034647517 ll=5 lv=0;" datatype="xsd:string" id="meta2533" property="format" xsi:type="nex:LiteralMeta"/>
      </node>
      <node about="#node2538" id="node2538">
        <meta content=" x=0.008626564 y=0.010402144;" datatype="xsd:string" id="meta2539" property="format" xsi:type="nex:LiteralMeta"/>
      </node>
      <node about="#node2540" id="node2540" label="WB-Hatchal-Patnai">
        <meta content=" nh=10 nw=10 bg=204 204 204 sh=3 x=0.023192335 y=0.052260354 ll=5 lv=0;" datatype="xsd:string" id="meta2541" property="format" xsi:type="nex:LiteralMeta"/>
      </node>
      <node about="#node2542" id="node2542" label="DJ_29">
        <meta content=" nh=6 nw=6 bg=255 153 0 sh=2 x=0.015302927 y=0.030477172 ll=5 lv=0;" datatype="xsd:string" id="meta2543" property="format" xsi:type="nex:LiteralMeta"/>
      </node>
      <node about="#node2556" id="node2556" label="BORO">
        <meta content=" nh=6 nw=6 bg=255 153 0 sh=2 x=0.017526967 y=0.039609622 ll=5 lv=0;" datatype="xsd:string" id="meta2557" property="format" xsi:type="nex:LiteralMeta"/>
      </node>
      <node about="#node2562" id="node2562">
        <meta content=" x=0.0061516077 y=0.0071884235;" datatype="xsd:string" id="meta2563" property="format" xsi:type="nex:LiteralMeta"/>
      </node>
      <node about="#node2564" id="node2564">
        <meta content=" x=0.0069395704 y=0.010005581;" datatype="xsd:string" id="meta2565" property="format" xsi:type="nex:LiteralMeta"/>
      </node>
      <node about="#node2566" id="node2566">
        <meta content=" x=0.007847747 y=0.013168188;" datatype="xsd:string" id="meta2567" property="format" xsi:type="nex:LiteralMeta"/>
      </node>
      <node about="#node2568" id="node2568">
        <meta content=" x=0.010866721 y=0.023414174;" datatype="xsd:string" id="meta2569" property="format" xsi:type="nex:LiteralMeta"/>
      </node>
      <node about="#node2570" id="node2570" label="AUS_239">
        <meta content=" nh=6 nw=6 bg=255 153 0 sh=2 x=0.015372604 y=0.038325973 ll=5 lv=0;" datatype="xsd:string" id="meta2571" property="format" xsi:type="nex:LiteralMeta"/>
      </node>
      <node about="#node2572" id="node2572" label="CHINSURAH_2">
        <meta content=" nh=6 nw=6 bg=255 153 0 sh=2 x=0.014781646 y=0.0370474 ll=5 lv=0;" datatype="xsd:string" id="meta2573" property="format" xsi:type="nex:LiteralMeta"/>
      </node>
      <node about="#node2578" id="node2578" label="DHALGOIRA">
        <meta content=" nh=6 nw=6 bg=255 153 0 sh=2 x=0.015987787 y=0.04306505 ll=5 lv=0;" datatype="xsd:string" id="meta2579" property="format" xsi:type="nex:LiteralMeta"/>
      </node>
      <node about="#node2584" id="node2584" label="GORIA">
        <meta content=" nh=6 nw=6 bg=255 153 0 sh=2 x=0.012056184 y=0.029876508 ll=5 lv=0;" datatype="xsd:string" id="meta2585" property="format" xsi:type="nex:LiteralMeta"/>
      </node>
      <node about="#node2590" id="node2590" label="WHITE_DUBHI">
        <meta content=" nh=6 nw=6 bg=255 153 0 sh=2 x=0.011079491 y=0.0274829 ll=5 lv=0;" datatype="xsd:string" id="meta2591" property="format" xsi:type="nex:LiteralMeta"/>
      </node>
      <node about="#node2604" id="node2604">
        <meta content=" x=0.0021152983 y=9.432224E-4;" datatype="xsd:string" id="meta2605" property="format" xsi:type="nex:LiteralMeta"/>
      </node>
      <node about="#node2606" id="node2606" label="SHANI">
        <meta content=" nh=6 nw=6 bg=255 153 0 sh=2 x=0.0054258313 y=0.015447615 ll=5 lv=0;" datatype="xsd:string" id="meta2607" property="format" xsi:type="nex:LiteralMeta"/>
      </node>
      <node about="#node2608" id="node2608" label="BOWALIA_PI_574758">
        <meta content=" nh=6 nw=6 bg=255 153 0 sh=2 x=0.007715258 y=0.027140684 ll=5 lv=0;" datatype="xsd:string" id="meta2609" property="format" xsi:type="nex:LiteralMeta"/>
      </node>
      <node about="#node2618" id="node2618">
        <meta content=" x=-4.3282507E-4 y=5.3512375E-4;" datatype="xsd:string" id="meta2619" property="format" xsi:type="nex:LiteralMeta"/>
      </node>
      <node about="#node2620" id="node2620">
        <meta content=" x=-0.001842678 y=0.004586672;" datatype="xsd:string" id="meta2621" property="format" xsi:type="nex:LiteralMeta"/>
      </node>
      <node about="#node2622" id="node2622">
        <meta content=" x=-0.0031371734 y=0.008666352;" datatype="xsd:string" id="meta2623" property="format" xsi:type="nex:LiteralMeta"/>
      </node>
      <node about="#node2624" id="node2624">
        <meta content=" x=-0.004238337 y=0.01240355;" datatype="xsd:string" id="meta2625" property="format" xsi:type="nex:LiteralMeta"/>
      </node>
      <node about="#node2626" id="node2626">
        <meta content=" x=-0.004677902 y=0.014459904;" datatype="xsd:string" id="meta2627" property="format" xsi:type="nex:LiteralMeta"/>
      </node>
      <node about="#node2628" id="node2628">
        <meta content=" x=-0.0076771313 y=0.030065304;" datatype="xsd:string" id="meta2629" property="format" xsi:type="nex:LiteralMeta"/>
      </node>
      <node about="#node2630" id="node2630">
        <meta content=" x=-0.026834197 y=0.1335938;" datatype="xsd:string" id="meta2631" property="format" xsi:type="nex:LiteralMeta"/>
      </node>
      <node about="#node2632" id="node2632">
        <meta content=" x=-0.02876592 y=0.1444517;" datatype="xsd:string" id="meta2633" property="format" xsi:type="nex:LiteralMeta"/>
      </node>
      <node about="#node2634" id="node2634">
        <meta content=" x=-0.028817894 y=0.14660192;" datatype="xsd:string" id="meta2635" property="format" xsi:type="nex:LiteralMeta"/>
      </node>
      <node about="#node2636" id="node2636">
        <meta content=" x=-0.025021741 y=0.18439244;" datatype="xsd:string" id="meta2637" property="format" xsi:type="nex:LiteralMeta"/>
      </node>
      <node about="#node2638" id="node2638">
        <meta content=" x=-0.014031009 y=0.26996714;" datatype="xsd:string" id="meta2639" property="format" xsi:type="nex:LiteralMeta"/>
      </node>
      <node about="#node2640" id="node2640">
        <meta content=" x=-0.010602351 y=0.29091224;" datatype="xsd:string" id="meta2641" property="format" xsi:type="nex:LiteralMeta"/>
      </node>
      <node about="#node2642" id="node2642">
        <meta content=" x=-0.007356023 y=0.30991942;" datatype="xsd:string" id="meta2643" property="format" xsi:type="nex:LiteralMeta"/>
      </node>
      <node about="#node2644" id="node2644">
        <meta content=" x=-0.00470084 y=0.32484376;" datatype="xsd:string" id="meta2645" property="format" xsi:type="nex:LiteralMeta"/>
      </node>
      <node about="#node2646" id="node2646">
        <meta content=" x=0.0012999963 y=0.35606694;" datatype="xsd:string" id="meta2647" property="format" xsi:type="nex:LiteralMeta"/>
      </node>
      <node about="#node2648" id="node2648" label="Assam-Chama-Ahu">
        <meta content=" nh=10 nw=10 bg=204 204 204 sh=1 x=0.015413455 y=0.42686042 ll=5 lv=0;" datatype="xsd:string" id="meta2649" property="format" xsi:type="nex:LiteralMeta"/>
      </node>
      <node about="#node2650" id="node2650" label="ARC_12784">
        <meta content=" nh=6 nw=6 bg=0 0 255 sh=2 x=0.011992589 y=0.41385177 ll=5 lv=0;" datatype="xsd:string" id="meta2651" property="format" xsi:type="nex:LiteralMeta"/>
      </node>
      <node about="#node2656" id="node2656">
        <meta content=" x=-7.0206623E-4 y=0.34927163;" datatype="xsd:string" id="meta2657" property="format" xsi:type="nex:LiteralMeta"/>
      </node>
      <node about="#node2658" id="node2658" label="MOROBEREKAN">
        <meta content=" nh=6 nw=6 bg=0 0 255 sh=2 x=0.012153913 y=0.42454305 ll=5 lv=0;" datatype="xsd:string" id="meta2659" property="format" xsi:type="nex:LiteralMeta"/>
      </node>
      <node about="#node2660" id="node2660" label="DAWN">
        <meta content=" nh=6 nw=6 bg=0 0 255 sh=2 x=0.01695487 y=0.46201232 ll=5 lv=0;" datatype="xsd:string" id="meta2661" property="format" xsi:type="nex:LiteralMeta"/>
      </node>
      <node about="#node2670" id="node2670" label="AZUCENA">
        <meta content=" nh=6 nw=6 bg=0 0 255 sh=2 x=0.007509734 y=0.41424257 ll=5 lv=0;" datatype="xsd:string" id="meta2671" property="format" xsi:type="nex:LiteralMeta"/>
      </node>
      <node about="#node2676" id="node2676" label="BARA_BORO_DHAN">
        <meta content=" nh=6 nw=6 bg=0 0 255 sh=2 x=3.0568056E-4 y=0.37584302 ll=5 lv=0;" datatype="xsd:string" id="meta2677" property="format" xsi:type="nex:LiteralMeta"/>
      </node>
      <node about="#node2682" id="node2682">
        <meta content=" x=-0.013108631 y=0.2806277;" datatype="xsd:string" id="meta2683" property="format" xsi:type="nex:LiteralMeta"/>
      </node>
      <node about="#node2684" id="node2684" label="LI-JIANG-XIN-TUAN-HEI-GU">
        <meta content=" nh=6 nw=6 bg=0 0 255 sh=2 x=0.0014826014 y=0.40814963 ll=5 lv=0;" datatype="xsd:string" id="meta2685" property="format" xsi:type="nex:LiteralMeta"/>
      </node>
      <node about="#node2686" id="node2686">
        <meta content=" x=-0.006764738 y=0.3603547;" datatype="xsd:string" id="meta2687" property="format" xsi:type="nex:LiteralMeta"/>
      </node>
      <node about="#node2688" id="node2688" label="M_202">
        <meta content=" nh=6 nw=6 bg=0 0 255 sh=2 x=0.009775809 y=0.525015 ll=5 lv=0;" datatype="xsd:string" id="meta2689" property="format" xsi:type="nex:LiteralMeta"/>
      </node>
      <node about="#node2690" id="node2690">
        <meta content=" x=-0.0010743323 y=0.43870735;" datatype="xsd:string" id="meta2691" property="format" xsi:type="nex:LiteralMeta"/>
      </node>
      <node about="#node2692" id="node2692">
        <meta content=" x=1.6923057E-4 y=0.45433584;" datatype="xsd:string" id="meta2693" property="format" xsi:type="nex:LiteralMeta"/>
      </node>
      <node about="#node2694" id="node2694" label="NIPPONBARE">
        <meta content=" nh=6 nw=6 bg=0 0 255 sh=2 x=0.004652314 y=0.50614995 ll=5 lv=0;" datatype="xsd:string" id="meta2695" property="format" xsi:type="nex:LiteralMeta"/>
      </node>
      <node about="#node2696" id="node2696" label="TAINUNG_67">
        <meta content=" nh=6 nw=6 bg=0 0 255 sh=2 x=0.0020071333 y=0.4796424 ll=5 lv=0;" datatype="xsd:string" id="meta2697" property="format" xsi:type="nex:LiteralMeta"/>
      </node>
      <node about="#node2702" id="node2702" label="NORTAI">
        <meta content=" nh=6 nw=6 bg=0 0 255 sh=2 x=0.002544888 y=0.5003042 ll=5 lv=0;" datatype="xsd:string" id="meta2703" property="format" xsi:type="nex:LiteralMeta"/>
      </node>
      <node about="#node2720" id="node2720">
        <meta content=" x=-0.023526186 y=0.24626686;" datatype="xsd:string" id="meta2721" property="format" xsi:type="nex:LiteralMeta"/>
      </node>
      <node about="#node2722" id="node2722">
        <meta content=" x=-0.02329538 y=0.25369292;" datatype="xsd:string" id="meta2723" property="format" xsi:type="nex:LiteralMeta"/>
      </node>
      <node about="#node2724" id="node2724">
        <meta content=" x=-0.023111962 y=0.2585205;" datatype="xsd:string" id="meta2725" property="format" xsi:type="nex:LiteralMeta"/>
      </node>
      <node about="#node2726" id="node2726" label="CHINGAIR">
        <meta content=" nh=6 nw=6 bg=0 0 255 sh=2 x=-0.02184955 y=0.2866303 ll=5 lv=0;" datatype="xsd:string" id="meta2727" property="format" xsi:type="nex:LiteralMeta"/>
      </node>
      <node about="#node2728" id="node2728" label="SHOLUI_BORON">
        <meta content=" nh=6 nw=6 bg=0 0 255 sh=2 x=-0.022321858 y=0.28394154 ll=5 lv=0;" datatype="xsd:string" id="meta2729" property="format" xsi:type="nex:LiteralMeta"/>
      </node>
      <node about="#node2734" id="node2734" label="KACHRA_BORON">
        <meta content=" nh=6 nw=6 bg=0 0 255 sh=2 x=-0.022865057 y=0.27862 ll=5 lv=0;" datatype="xsd:string" id="meta2735" property="format" xsi:type="nex:LiteralMeta"/>
      </node>
      <node about="#node2740" id="node2740" label="LOKHI_BORON">
        <meta content=" nh=6 nw=6 bg=0 0 255 sh=2 x=-0.023387441 y=0.28645602 ll=5 lv=0;" datatype="xsd:string" id="meta2741" property="format" xsi:type="nex:LiteralMeta"/>
      </node>
      <node about="#node2750" id="node2750">
        <meta content=" x=-0.035779864 y=0.20080838;" datatype="xsd:string" id="meta2751" property="format" xsi:type="nex:LiteralMeta"/>
      </node>
      <node about="#node2752" id="node2752">
        <meta content=" x=-0.03632375 y=0.20528765;" datatype="xsd:string" id="meta2753" property="format" xsi:type="nex:LiteralMeta"/>
      </node>
      <node about="#node2754" id="node2754">
        <meta content=" x=-0.03724598 y=0.2151529;" datatype="xsd:string" id="meta2755" property="format" xsi:type="nex:LiteralMeta"/>
      </node>
      <node about="#node2756" id="node2756">
        <meta content=" x=-0.037543956 y=0.22022425;" datatype="xsd:string" id="meta2757" property="format" xsi:type="nex:LiteralMeta"/>
      </node>
      <node about="#node2758" id="node2758">
        <meta content=" x=-0.037628166 y=0.22510223;" datatype="xsd:string" id="meta2759" property="format" xsi:type="nex:LiteralMeta"/>
      </node>
      <node about="#node2760" id="node2760" label="BATI_BORO">
        <meta content=" nh=6 nw=6 bg=0 0 255 sh=2 x=-0.037963264 y=0.2574561 ll=5 lv=0;" datatype="xsd:string" id="meta2761" property="format" xsi:type="nex:LiteralMeta"/>
      </node>
      <node about="#node2762" id="node2762" label="SAILBORO_712">
        <meta content=" nh=6 nw=6 bg=0 0 255 sh=2 x=-0.03814082 y=0.24631184 ll=5 lv=0;" datatype="xsd:string" id="meta2763" property="format" xsi:type="nex:LiteralMeta"/>
      </node>
      <node about="#node2768" id="node2768">
        <meta content=" x=-0.0378912 y=0.22500557;" datatype="xsd:string" id="meta2769" property="format" xsi:type="nex:LiteralMeta"/>
      </node>
      <node about="#node2770" id="node2770">
        <meta content=" x=-0.038462665 y=0.23370521;" datatype="xsd:string" id="meta2771" property="format" xsi:type="nex:LiteralMeta"/>
      </node>
      <node about="#node2772" id="node2772">
        <meta content=" x=-0.03897591 y=0.24360754;" datatype="xsd:string" id="meta2773" property="format" xsi:type="nex:LiteralMeta"/>
      </node>
      <node about="#node2774" id="node2774">
        <meta content=" x=-0.03917869 y=0.24812283;" datatype="xsd:string" id="meta2775" property="format" xsi:type="nex:LiteralMeta"/>
      </node>
      <node about="#node2776" id="node2776" label="BORHAIL">
        <meta content=" nh=6 nw=6 bg=0 0 255 sh=2 x=-0.039288018 y=0.25100031 ll=5 lv=0;" datatype="xsd:string" id="meta2777" property="format" xsi:type="nex:LiteralMeta"/>
      </node>
      <node about="#node2778" id="node2778" label="GUL_TEPI">
        <meta content=" nh=6 nw=6 bg=0 0 255 sh=2 x=-0.039337743 y=0.25119153 ll=5 lv=0;" datatype="xsd:string" id="meta2779" property="format" xsi:type="nex:LiteralMeta"/>
      </node>
      <node about="#node2784" id="node2784" label="BORAYA">
        <meta content=" nh=6 nw=6 bg=0 0 255 sh=2 x=-0.039459966 y=0.2509766 ll=5 lv=0;" datatype="xsd:string" id="meta2785" property="format" xsi:type="nex:LiteralMeta"/>
      </node>
      <node about="#node2790" id="node2790">
        <meta content=" x=-0.039660323 y=0.24754739;" datatype="xsd:string" id="meta2791" property="format" xsi:type="nex:LiteralMeta"/>
      </node>
      <node about="#node2792" id="node2792" label="TUPA_104">
        <meta content=" nh=6 nw=6 bg=0 0 255 sh=2 x=-0.039753348 y=0.2487165 ll=5 lv=0;" datatype="xsd:string" id="meta2793" property="format" xsi:type="nex:LiteralMeta"/>
      </node>
      <node about="#node2794" id="node2794" label="TUPA_493">
        <meta content=" nh=6 nw=6 bg=0 0 255 sh=2 x=-0.040659226 y=0.2582328 ll=5 lv=0;" datatype="xsd:string" id="meta2795" property="format" xsi:type="nex:LiteralMeta"/>
      </node>
      <node about="#node2804" id="node2804" label="TUPA_BORO">
        <meta content=" nh=6 nw=6 bg=0 0 255 sh=2 x=-0.040456917 y=0.24888784 ll=5 lv=0;" datatype="xsd:string" id="meta2805" property="format" xsi:type="nex:LiteralMeta"/>
      </node>
      <node about="#node2814" id="node2814">
        <meta content=" x=-0.037883967 y=0.21941897;" datatype="xsd:string" id="meta2815" property="format" xsi:type="nex:LiteralMeta"/>
      </node>
      <node about="#node2816" id="node2816">
        <meta content=" x=-0.03932461 y=0.22952895;" datatype="xsd:string" id="meta2817" property="format" xsi:type="nex:LiteralMeta"/>
      </node>
      <node about="#node2818" id="node2818" label="SAILBORO_138-1">
        <meta content=" nh=6 nw=6 bg=0 0 255 sh=2 x=-0.042116806 y=0.25252476 ll=5 lv=0;" datatype="xsd:string" id="meta2819" property="format" xsi:type="nex:LiteralMeta"/>
      </node>
      <node about="#node2820" id="node2820">
        <meta content=" x=-0.040740553 y=0.23899703;" datatype="xsd:string" id="meta2821" property="format" xsi:type="nex:LiteralMeta"/>
      </node>
      <node about="#node2822" id="node2822">
        <meta content=" x=-0.041353595 y=0.24329916;" datatype="xsd:string" id="meta2823" property="format" xsi:type="nex:LiteralMeta"/>
      </node>
      <node about="#node2824" id="node2824" label="OMNI_BORO_IRGC_60567">
        <meta content=" nh=6 nw=6 bg=0 0 255 sh=2 x=-0.044283357 y=0.2649275 ll=5 lv=0;" datatype="xsd:string" id="meta2825" property="format" xsi:type="nex:LiteralMeta"/>
      </node>
      <node about="#node2826" id="node2826" label="GOBIR_SAIL">
        <meta content=" nh=6 nw=6 bg=0 0 255 sh=2 x=-0.04516852 y=0.26880866 ll=5 lv=0;" datatype="xsd:string" id="meta2827" property="format" xsi:type="nex:LiteralMeta"/>
      </node>
      <node about="#node2832" id="node2832" label="BACHI_BORO">
        <meta content=" nh=6 nw=6 bg=0 0 255 sh=2 x=-0.045808073 y=0.2699537 ll=5 lv=0;" datatype="xsd:string" id="meta2833" property="format" xsi:type="nex:LiteralMeta"/>
      </node>
      <node about="#node2842" id="node2842" label="GACHI">
        <meta content=" nh=6 nw=6 bg=0 0 255 sh=2 x=-0.0418296 y=0.24159673 ll=5 lv=0;" datatype="xsd:string" id="meta2843" property="format" xsi:type="nex:LiteralMeta"/>
      </node>
      <node about="#node2852" id="node2852">
        <meta content=" x=-0.037567362 y=0.21110547;" datatype="xsd:string" id="meta2853" property="format" xsi:type="nex:LiteralMeta"/>
      </node>
      <node about="#node2854" id="node2854" label="SAILBORO_46">
        <meta content=" nh=6 nw=6 bg=0 0 255 sh=2 x=-0.045255642 y=0.25110865 ll=5 lv=0;" datatype="xsd:string" id="meta2855" property="format" xsi:type="nex:LiteralMeta"/>
      </node>
      <node about="#node2856" id="node2856">
        <meta content=" x=-0.044190466 y=0.24107556;" datatype="xsd:string" id="meta2857" property="format" xsi:type="nex:LiteralMeta"/>
      </node>
      <node about="#node2858" id="node2858">
        <meta content=" x=-0.045424614 y=0.24684909;" datatype="xsd:string" id="meta2859" property="format" xsi:type="nex:LiteralMeta"/>
      </node>
      <node about="#node2860" id="node2860" label="LAKAI">
        <meta content=" nh=6 nw=6 bg=0 0 255 sh=2 x=-0.045424614 y=0.24684909 ll=5 lv=0;" datatype="xsd:string" id="meta2861" property="format" xsi:type="nex:LiteralMeta"/>
      </node>
      <node about="#node2862" id="node2862" label="LAKHAI">
        <meta content=" nh=6 nw=6 bg=0 0 255 sh=2 x=-0.045424614 y=0.24684909 ll=5 lv=0;" datatype="xsd:string" id="meta2863" property="format" xsi:type="nex:LiteralMeta"/>
      </node>
      <node about="#node2868" id="node2868" label="LAHAYA">
        <meta content=" nh=6 nw=6 bg=0 0 255 sh=2 x=-0.044201568 y=0.2411227 ll=5 lv=0;" datatype="xsd:string" id="meta2869" property="format" xsi:type="nex:LiteralMeta"/>
      </node>
      <node about="#node2882" id="node2882" label="SAILBORO_426">
        <meta content=" nh=6 nw=6 bg=0 0 255 sh=2 x=-0.044265635 y=0.23473205 ll=5 lv=0;" datatype="xsd:string" id="meta2883" property="format" xsi:type="nex:LiteralMeta"/>
      </node>
      <node about="#node2892" id="node2892">
        <meta content=" x=-0.03515918 y=0.15940948;" datatype="xsd:string" id="meta2893" property="format" xsi:type="nex:LiteralMeta"/>
      </node>
      <node about="#node2894" id="node2894">
        <meta content=" x=-0.04149665 y=0.17452465;" datatype="xsd:string" id="meta2895" property="format" xsi:type="nex:LiteralMeta"/>
      </node>
      <node about="#node2896" id="node2896">
        <meta content=" x=-0.046545804 y=0.18970686;" datatype="xsd:string" id="meta2897" property="format" xsi:type="nex:LiteralMeta"/>
      </node>
      <node about="#node2898" id="node2898">
        <meta content=" x=-0.0493254 y=0.19826157;" datatype="xsd:string" id="meta2899" property="format" xsi:type="nex:LiteralMeta"/>
      </node>
      <node about="#node2900" id="node2900">
        <meta content=" x=-0.052266333 y=0.20753011;" datatype="xsd:string" id="meta2901" property="format" xsi:type="nex:LiteralMeta"/>
      </node>
      <node about="#node2902" id="node2902">
        <meta content=" x=-0.05409185 y=0.21342419;" datatype="xsd:string" id="meta2903" property="format" xsi:type="nex:LiteralMeta"/>
      </node>
      <node about="#node2904" id="node2904">
        <meta content=" x=-0.05548632 y=0.21803908;" datatype="xsd:string" id="meta2905" property="format" xsi:type="nex:LiteralMeta"/>
      </node>
      <node about="#node2906" id="node2906" label="BORON">
        <meta content=" nh=6 nw=6 bg=0 0 255 sh=2 x=-0.07408544 y=0.28825936 ll=5 lv=0;" datatype="xsd:string" id="meta2907" property="format" xsi:type="nex:LiteralMeta"/>
      </node>
      <node about="#node2908" id="node2908">
        <meta content=" x=-0.06217157 y=0.2396239;" datatype="xsd:string" id="meta2909" property="format" xsi:type="nex:LiteralMeta"/>
      </node>
      <node about="#node2910" id="node2910">
        <meta content=" x=-0.06457212 y=0.2479835;" datatype="xsd:string" id="meta2911" property="format" xsi:type="nex:LiteralMeta"/>
      </node>
      <node about="#node2912" id="node2912" label="BORAMAIL">
        <meta content=" nh=6 nw=6 bg=0 0 255 sh=2 x=-0.08420296 y=0.31816852 ll=5 lv=0;" datatype="xsd:string" id="meta2913" property="format" xsi:type="nex:LiteralMeta"/>
      </node>
      <node about="#node2914" id="node2914" label="RAUSRR_16">
        <meta content=" nh=6 nw=6 bg=0 0 255 sh=2 x=-0.07593875 y=0.28656027 ll=5 lv=0;" datatype="xsd:string" id="meta2915" property="format" xsi:type="nex:LiteralMeta"/>
      </node>
      <node about="#node2920" id="node2920">
        <meta content=" x=-0.06500207 y=0.24833529;" datatype="xsd:string" id="meta2921" property="format" xsi:type="nex:LiteralMeta"/>
      </node>
      <node about="#node2922" id="node2922" label="RAUSRR_14_KASAUJH_SELECTION">
        <meta content=" nh=6 nw=6 bg=0 0 255 sh=2 x=-0.07085964 y=0.26724774 ll=5 lv=0;" datatype="xsd:string" id="meta2923" property="format" xsi:type="nex:LiteralMeta"/>
      </node>
      <node about="#node2924" id="node2924">
        <meta content=" x=-0.07378147 y=0.27473387;" datatype="xsd:string" id="meta2925" property="format" xsi:type="nex:LiteralMeta"/>
      </node>
      <node about="#node2926" id="node2926" label="RAUSRR_12">
        <meta content=" nh=6 nw=6 bg=0 0 255 sh=2 x=-0.07378147 y=0.27473387 ll=5 lv=0;" datatype="xsd:string" id="meta2927" property="format" xsi:type="nex:LiteralMeta"/>
      </node>
      <node about="#node2928" id="node2928" label="RAUSRR_15">
        <meta content=" nh=6 nw=6 bg=0 0 255 sh=2 x=-0.07378147 y=0.27473387 ll=5 lv=0;" datatype="xsd:string" id="meta2929" property="format" xsi:type="nex:LiteralMeta"/>
      </node>
      <node about="#node2946" id="node2946" label="AUSGURGURI">
        <meta content=" nh=6 nw=6 bg=0 0 255 sh=2 x=-0.080406256 y=0.28739548 ll=5 lv=0;" datatype="xsd:string" id="meta2947" property="format" xsi:type="nex:LiteralMeta"/>
      </node>
      <node about="#node2952" id="node2952" label="GIRASAL">
        <meta content=" nh=6 nw=6 bg=0 0 255 sh=2 x=-0.073949255 y=0.265916 ll=5 lv=0;" datatype="xsd:string" id="meta2953" property="format" xsi:type="nex:LiteralMeta"/>
      </node>
      <node about="#node2958" id="node2958" label="GURDOI">
        <meta content=" nh=6 nw=6 bg=0 0 255 sh=2 x=-0.07079808 y=0.2537224 ll=5 lv=0;" datatype="xsd:string" id="meta2959" property="format" xsi:type="nex:LiteralMeta"/>
      </node>
      <node about="#node2964" id="node2964" label="JC214">
        <meta content=" nh=6 nw=6 bg=0 0 255 sh=2 x=-0.07350597 y=0.25658327 ll=5 lv=0;" datatype="xsd:string" id="meta2965" property="format" xsi:type="nex:LiteralMeta"/>
      </node>
      <node about="#node2970" id="node2970">
        <meta content=" x=-0.04196003 y=0.17544585;" datatype="xsd:string" id="meta2971" property="format" xsi:type="nex:LiteralMeta"/>
      </node>
      <node about="#node2972" id="node2972">
        <meta content=" x=-0.0461485 y=0.18391772;" datatype="xsd:string" id="meta2973" property="format" xsi:type="nex:LiteralMeta"/>
      </node>
      <node about="#node2974" id="node2974">
        <meta content=" x=-0.04703291 y=0.18580393;" datatype="xsd:string" id="meta2975" property="format" xsi:type="nex:LiteralMeta"/>
      </node>
      <node about="#node2976" id="node2976">
        <meta content=" x=-0.049945496 y=0.192129;" datatype="xsd:string" id="meta2977" property="format" xsi:type="nex:LiteralMeta"/>
      </node>
      <node about="#node2978" id="node2978">
        <meta content=" x=-0.054714527 y=0.20287368;" datatype="xsd:string" id="meta2979" property="format" xsi:type="nex:LiteralMeta"/>
      </node>
      <node about="#node2980" id="node2980" label="JC_170">
        <meta content=" nh=6 nw=6 bg=0 0 255 sh=2 x=-0.06331937 y=0.22339666 ll=4 lv=0;" datatype="xsd:string" id="meta2981" property="format" xsi:type="nex:LiteralMeta"/>
      </node>
      <node about="#node2982" id="node2982">
        <meta content=" x=-0.05719466 y=0.20835899;" datatype="xsd:string" id="meta2983" property="format" xsi:type="nex:LiteralMeta"/>
      </node>
      <node about="#node2984" id="node2984" label="SITABHOG">
        <meta content=" nh=6 nw=6 bg=0 0 255 sh=2 x=-0.06375003 y=0.22340767 ll=4 lv=0;" datatype="xsd:string" id="meta2985" property="format" xsi:type="nex:LiteralMeta"/>
      </node>
      <node about="#node2986" id="node2986">
        <meta content=" x=-0.06028775 y=0.21507604;" datatype="xsd:string" id="meta2987" property="format" xsi:type="nex:LiteralMeta"/>
      </node>
      <node about="#node2988" id="node2988" label="CHINE_KANAI">
        <meta content=" nh=6 nw=6 bg=0 0 255 sh=2 x=-0.073141314 y=0.24350426 ll=4 lv=0;" datatype="xsd:string" id="meta2989" property="format" xsi:type="nex:LiteralMeta"/>
      </node>
      <node about="#node2990" id="node2990" label="KALOJIRA">
        <meta content=" nh=6 nw=6 bg=0 0 255 sh=2 x=-0.084947266 y=0.26766858 ll=4 lv=0;" datatype="xsd:string" id="meta2991" property="format" xsi:type="nex:LiteralMeta"/>
      </node>
      <node about="#node3004" id="node3004">
        <meta content=" x=-0.054133598 y=0.20060012;" datatype="xsd:string" id="meta3005" property="format" xsi:type="nex:LiteralMeta"/>
      </node>
      <node about="#node3006" id="node3006" label="RAUSRR_22">
        <meta content=" nh=6 nw=6 bg=0 0 255 sh=2 x=-0.0721848 y=0.23775515 ll=4 lv=0;" datatype="xsd:string" id="meta3007" property="format" xsi:type="nex:LiteralMeta"/>
      </node>
      <node about="#node3008" id="node3008" label="RAUSRR_5">
        <meta content=" nh=6 nw=6 bg=0 0 255 sh=2 x=-0.06499412 y=0.22219077 ll=4 lv=0;" datatype="xsd:string" id="meta3009" property="format" xsi:type="nex:LiteralMeta"/>
      </node>
      <node about="#node3018" id="node3018" label="KALI_JIRA">
        <meta content=" nh=6 nw=6 bg=0 0 255 sh=2 x=-0.07001 y=0.22995284 ll=4 lv=0;" datatype="xsd:string" id="meta3019" property="format" xsi:type="nex:LiteralMeta"/>
      </node>
      <node about="#node3024" id="node3024">
        <meta content=" x=-0.052187186 y=0.19477738;" datatype="xsd:string" id="meta3025" property="format" xsi:type="nex:LiteralMeta"/>
      </node>
      <node about="#node3026" id="node3026" label="SHAHPASAND">
        <meta content=" nh=6 nw=6 bg=0 0 255 sh=2 x=-0.06556341 y=0.21963456 ll=4 lv=0;" datatype="xsd:string" id="meta3027" property="format" xsi:type="nex:LiteralMeta"/>
      </node>
      <node about="#node3028" id="node3028">
        <meta content=" x=-0.069049366 y=0.22461456;" datatype="xsd:string" id="meta3029" property="format" xsi:type="nex:LiteralMeta"/>
      </node>
      <node about="#node3030" id="node3030" label="DOM_SUFID">
        <meta content=" nh=6 nw=6 bg=0 0 255 sh=2 x=-0.09762855 y=0.27600992 ll=4 lv=0;" datatype="xsd:string" id="meta3031" property="format" xsi:type="nex:LiteralMeta"/>
      </node>
      <node about="#node3032" id="node3032" label="DUMSIA_81">
        <meta content=" nh=6 nw=6 bg=0 0 255 sh=2 x=-0.07533504 y=0.23555976 ll=4 lv=0;" datatype="xsd:string" id="meta3033" property="format" xsi:type="nex:LiteralMeta"/>
      </node>
      <node about="#node3046" id="node3046" label="K_LI_JIRA">
        <meta content=" nh=6 nw=6 bg=0 0 255 sh=2 x=-0.08395104 y=0.24628124 ll=4 lv=0;" datatype="xsd:string" id="meta3047" property="format" xsi:type="nex:LiteralMeta"/>
      </node>
      <node about="#node3056" id="node3056" label="JEERAGA_SAMBA_S">
        <meta content=" nh=6 nw=6 bg=0 0 255 sh=2 x=-0.06570529 y=0.20935291 ll=4 lv=0;" datatype="xsd:string" id="meta3057" property="format" xsi:type="nex:LiteralMeta"/>
      </node>
      <node about="#node3066" id="node3066" label="AUS_7">
        <meta content=" nh=6 nw=6 bg=0 0 255 sh=2 x=-0.078676045 y=0.21578434 ll=4 lv=0;" datatype="xsd:string" id="meta3067" property="format" xsi:type="nex:LiteralMeta"/>
      </node>
      <node about="#node3072" id="node3072" label="MTU_18">
        <meta content=" nh=6 nw=6 bg=255 153 0 sh=2 x=-0.0433918 y=0.08499186 ll=4 lv=0;" datatype="xsd:string" id="meta3073" property="format" xsi:type="nex:LiteralMeta"/>
      </node>
      <node about="#node3078" id="node3078">
        <meta content=" x=-0.0066017783 y=0.01724712;" datatype="xsd:string" id="meta3079" property="format" xsi:type="nex:LiteralMeta"/>
      </node>
      <node about="#node3080" id="node3080">
        <meta content=" x=-0.016121896 y=0.03124515;" datatype="xsd:string" id="meta3081" property="format" xsi:type="nex:LiteralMeta"/>
      </node>
      <node about="#node3082" id="node3082" label="BCULARN_AUS">
        <meta content=" nh=6 nw=6 bg=255 153 0 sh=2 x=-0.023814302 y=0.042725448 ll=4 lv=0;" datatype="xsd:string" id="meta3083" property="format" xsi:type="nex:LiteralMeta"/>
      </node>
      <node about="#node3084" id="node3084" label="CHAMKA">
        <meta content=" nh=6 nw=6 bg=255 153 0 sh=2 x=-0.018415684 y=0.034568276 ll=4 lv=0;" datatype="xsd:string" id="meta3085" property="format" xsi:type="nex:LiteralMeta"/>
      </node>
      <node about="#node3090" id="node3090" label="ARC_14969">
        <meta content=" nh=6 nw=6 bg=255 153 0 sh=2 x=-0.024383027 y=0.04226167 ll=4 lv=0;" datatype="xsd:string" id="meta3091" property="format" xsi:type="nex:LiteralMeta"/>
      </node>
      <node about="#node3100" id="node3100">
        <meta content=" x=-0.007188406 y=0.015900195;" datatype="xsd:string" id="meta3101" property="format" xsi:type="nex:LiteralMeta"/>
      </node>
      <node about="#node3102" id="node3102">
        <meta content=" x=-0.010167837 y=0.019583818;" datatype="xsd:string" id="meta3103" property="format" xsi:type="nex:LiteralMeta"/>
      </node>
      <node about="#node3104" id="node3104">
        <meta content=" x=-0.01537519 y=0.026398545;" datatype="xsd:string" id="meta3105" property="format" xsi:type="nex:LiteralMeta"/>
      </node>
      <node about="#node3106" id="node3106">
        <meta content=" x=-0.020931344 y=0.033774756;" datatype="xsd:string" id="meta3107" property="format" xsi:type="nex:LiteralMeta"/>
      </node>
      <node about="#node3108" id="node3108" label="BEURO">
        <meta content=" nh=6 nw=6 bg=255 153 0 sh=2 x=-0.042281978 y=0.06294905 ll=4 lv=0;" datatype="xsd:string" id="meta3109" property="format" xsi:type="nex:LiteralMeta"/>
      </node>
      <node about="#node3110" id="node3110">
        <meta content=" x=-0.035121642 y=0.052345227;" datatype="xsd:string" id="meta3111" property="format" xsi:type="nex:LiteralMeta"/>
      </node>
      <node about="#node3112" id="node3112" label="JW_103">
        <meta content=" nh=6 nw=6 bg=255 153 0 sh=2 x=-0.035627067 y=0.053016216 ll=4 lv=0;" datatype="xsd:string" id="meta3113" property="format" xsi:type="nex:LiteralMeta"/>
      </node>
      <node about="#node3114" id="node3114" label="JW_102">
        <meta content=" nh=6 nw=6 bg=255 153 0 sh=2 x=-0.03825364 y=0.05638585 ll=4 lv=0;" datatype="xsd:string" id="meta3115" property="format" xsi:type="nex:LiteralMeta"/>
      </node>
      <node about="#node3124" id="node3124" label="FR_13A">
        <meta content=" nh=6 nw=6 bg=255 153 0 sh=2 x=-0.03559621 y=0.051754903 ll=4 lv=0;" datatype="xsd:string" id="meta3125" property="format" xsi:type="nex:LiteralMeta"/>
      </node>
      <node about="#node3130" id="node3130">
        <meta content=" x=-0.025875391 y=0.037942894;" datatype="xsd:string" id="meta3131" property="format" xsi:type="nex:LiteralMeta"/>
      </node>
      <node about="#node3132" id="node3132" label="KADA_68-1">
        <meta content=" nh=6 nw=6 bg=255 153 0 sh=2 x=-0.030935321 y=0.044111148 ll=4 lv=0;" datatype="xsd:string" id="meta3133" property="format" xsi:type="nex:LiteralMeta"/>
      </node>
      <node about="#node3134" id="node3134">
        <meta content=" x=-0.036250263 y=0.049900956;" datatype="xsd:string" id="meta3135" property="format" xsi:type="nex:LiteralMeta"/>
      </node>
      <node about="#node3136" id="node3136">
        <meta content=" x=-0.036250263 y=0.049900956;" datatype="xsd:string" id="meta3137" property="format" xsi:type="nex:LiteralMeta"/>
      </node>
      <node about="#node3138" id="node3138" label="KADA_176-12">
        <meta content=" nh=6 nw=6 bg=255 153 0 sh=2 x=-0.036250263 y=0.049900956 ll=4 lv=0;" datatype="xsd:string" id="meta3139" property="format" xsi:type="nex:LiteralMeta"/>
      </node>
      <node about="#node3140" id="node3140" label="SIRIO">
        <meta content=" nh=6 nw=6 bg=255 153 0 sh=2 x=-0.036250263 y=0.049900956 ll=4 lv=0;" datatype="xsd:string" id="meta3141" property="format" xsi:type="nex:LiteralMeta"/>
      </node>
      <node about="#node3146" id="node3146" label="KUDA">
        <meta content=" nh=6 nw=6 bg=255 153 0 sh=2 x=-0.036250263 y=0.049900956 ll=4 lv=0;" datatype="xsd:string" id="meta3147" property="format" xsi:type="nex:LiteralMeta"/>
      </node>
      <node about="#node3160" id="node3160">
        <meta content=" x=-0.008276957 y=0.017054582;" datatype="xsd:string" id="meta3161" property="format" xsi:type="nex:LiteralMeta"/>
      </node>
      <node about="#node3162" id="node3162">
        <meta content=" x=-0.023224097 y=0.033126634;" datatype="xsd:string" id="meta3163" property="format" xsi:type="nex:LiteralMeta"/>
      </node>
      <node about="#node3164" id="node3164" label="DUDH_SAIL">
        <meta content=" nh=6 nw=6 bg=255 153 0 sh=2 x=-0.031878337 y=0.042561997 ll=4 lv=0;" datatype="xsd:string" id="meta3165" property="format" xsi:type="nex:LiteralMeta"/>
      </node>
      <node about="#node3166" id="node3166" label="KASHIFUL">
        <meta content=" nh=6 nw=6 bg=255 153 0 sh=2 x=-0.030775031 y=0.04113426 ll=4 lv=0;" datatype="xsd:string" id="meta3167" property="format" xsi:type="nex:LiteralMeta"/>
      </node>
      <node about="#node3172" id="node3172" label="RAYADA">
        <meta content=" nh=6 nw=6 bg=255 153 0 sh=2 x=-0.038573973 y=0.048307884 ll=4 lv=0;" datatype="xsd:string" id="meta3173" property="format" xsi:type="nex:LiteralMeta"/>
      </node>
      <node about="#node3186" id="node3186">
        <meta content=" x=-0.0116160195 y=0.016942734;" datatype="xsd:string" id="meta3187" property="format" xsi:type="nex:LiteralMeta"/>
      </node>
      <node about="#node3188" id="node3188" label="AUS_175">
        <meta content=" nh=6 nw=6 bg=255 153 0 sh=2 x=-0.02951042 y=0.03489902 ll=4 lv=0;" datatype="xsd:string" id="meta3189" property="format" xsi:type="nex:LiteralMeta"/>
      </node>
      <node about="#node3190" id="node3190">
        <meta content=" x=-0.023370361 y=0.028258966;" datatype="xsd:string" id="meta3191" property="format" xsi:type="nex:LiteralMeta"/>
      </node>
      <node about="#node3192" id="node3192" label="DM_43">
        <meta content=" nh=6 nw=6 bg=255 153 0 sh=2 x=-0.02353683 y=0.02842146 ll=4 lv=0;" datatype="xsd:string" id="meta3193" property="format" xsi:type="nex:LiteralMeta"/>
      </node>
      <node about="#node3194" id="node3194" label="DV_85">
        <meta content=" nh=6 nw=6 bg=255 153 0 sh=2 x=-0.027518187 y=0.032197375 ll=4 lv=0;" datatype="xsd:string" id="meta3195" property="format" xsi:type="nex:LiteralMeta"/>
      </node>
      <node about="#node3208" id="node3208">
        <meta content=" x=-0.007863033 y=0.00992024;" datatype="xsd:string" id="meta3209" property="format" xsi:type="nex:LiteralMeta"/>
      </node>
      <node about="#node3210" id="node3210" label="BROWN_GORA_S_B_92">
        <meta content=" nh=6 nw=6 bg=255 153 0 sh=2 x=-0.037179403 y=0.036996562 ll=4 lv=0;" datatype="xsd:string" id="meta3211" property="format" xsi:type="nex:LiteralMeta"/>
      </node>
      <node about="#node3212" id="node3212">
        <meta content=" x=-0.020394517 y=0.02086867;" datatype="xsd:string" id="meta3213" property="format" xsi:type="nex:LiteralMeta"/>
      </node>
      <node about="#node3214" id="node3214" label="KALINDI">
        <meta content=" nh=6 nw=6 bg=255 153 0 sh=2 x=-0.030058859 y=0.029550364 ll=4 lv=0;" datatype="xsd:string" id="meta3215" property="format" xsi:type="nex:LiteralMeta"/>
      </node>
      <node about="#node3216" id="node3216">
        <meta content=" x=-0.028590422 y=0.027930027;" datatype="xsd:string" id="meta3217" property="format" xsi:type="nex:LiteralMeta"/>
      </node>
      <node about="#node3218" id="node3218" label="KALI_AUS">
        <meta content=" nh=6 nw=6 bg=255 153 0 sh=2 x=-0.034641795 y=0.033216953 ll=4 lv=0;" datatype="xsd:string" id="meta3219" property="format" xsi:type="nex:LiteralMeta"/>
      </node>
      <node about="#node3220" id="node3220" label="KALASU">
        <meta content=" nh=6 nw=6 bg=255 153 0 sh=2 x=-0.036075287 y=0.034289263 ll=4 lv=0;" datatype="xsd:string" id="meta3221" property="format" xsi:type="nex:LiteralMeta"/>
      </node>
      <node about="#node3238" id="node3238">
        <meta content=" x=-0.006164819 y=0.0026413412;" datatype="xsd:string" id="meta3239" property="format" xsi:type="nex:LiteralMeta"/>
      </node>
      <node about="#node3240" id="node3240">
        <meta content=" x=-0.009514948 y=0.0038986658;" datatype="xsd:string" id="meta3241" property="format" xsi:type="nex:LiteralMeta"/>
      </node>
      <node about="#node3242" id="node3242">
        <meta content=" x=-0.010893591 y=0.004426967;" datatype="xsd:string" id="meta3243" property="format" xsi:type="nex:LiteralMeta"/>
      </node>
      <node about="#node3244" id="node3244">
        <meta content=" x=-0.014856628 y=0.0067947716;" datatype="xsd:string" id="meta3245" property="format" xsi:type="nex:LiteralMeta"/>
      </node>
      <node about="#node3246" id="node3246">
        <meta content=" x=-0.016917342 y=0.008045379;" datatype="xsd:string" id="meta3247" property="format" xsi:type="nex:LiteralMeta"/>
      </node>
      <node about="#node3248" id="node3248">
        <meta content=" x=-0.018110223 y=0.008937484;" datatype="xsd:string" id="meta3249" property="format" xsi:type="nex:LiteralMeta"/>
      </node>
      <node about="#node3250" id="node3250">
        <meta content=" x=-0.02174478 y=0.011694943;" datatype="xsd:string" id="meta3251" property="format" xsi:type="nex:LiteralMeta"/>
      </node>
      <node about="#node3252" id="node3252">
        <meta content=" x=-0.025589418 y=0.014653834;" datatype="xsd:string" id="meta3253" property="format" xsi:type="nex:LiteralMeta"/>
      </node>
      <node about="#node3254" id="node3254">
        <meta content=" x=-0.0284667 y=0.016900036;" datatype="xsd:string" id="meta3255" property="format" xsi:type="nex:LiteralMeta"/>
      </node>
      <node about="#node3256" id="node3256">
        <meta content=" x=-0.029816383 y=0.01796877;" datatype="xsd:string" id="meta3257" property="format" xsi:type="nex:LiteralMeta"/>
      </node>
      <node about="#node3258" id="node3258" label="BANKURA_1">
        <meta content=" nh=6 nw=6 bg=255 153 0 sh=2 x=-0.033187 y=0.020753268 ll=4 lv=0;" datatype="xsd:string" id="meta3259" property="format" xsi:type="nex:LiteralMeta"/>
      </node>
      <node about="#node3260" id="node3260">
        <meta content=" x=-0.033408076 y=0.020772692;" datatype="xsd:string" id="meta3261" property="format" xsi:type="nex:LiteralMeta"/>
      </node>
      <node about="#node3262" id="node3262">
        <meta content=" x=-0.036309175 y=0.023069901;" datatype="xsd:string" id="meta3263" property="format" xsi:type="nex:LiteralMeta"/>
      </node>
      <node about="#node3264" id="node3264" label="KELE_AUS_IRGC_11486">
        <meta content=" nh=6 nw=6 bg=255 153 0 sh=2 x=-0.041065175 y=0.026889618 ll=4 lv=0;" datatype="xsd:string" id="meta3265" property="format" xsi:type="nex:LiteralMeta"/>
      </node>
      <node about="#node3266" id="node3266" label="PACHODI_427">
        <meta content=" nh=6 nw=6 bg=255 153 0 sh=2 x=-0.04557675 y=0.030304803 ll=4 lv=0;" datatype="xsd:string" id="meta3267" property="format" xsi:type="nex:LiteralMeta"/>
      </node>
      <node about="#node3272" id="node3272" label="KELE_AUS_IRGC_46104">
        <meta content=" nh=6 nw=6 bg=255 153 0 sh=2 x=-0.04468628 y=0.029329224 ll=4 lv=0;" datatype="xsd:string" id="meta3273" property="format" xsi:type="nex:LiteralMeta"/>
      </node>
      <node about="#node3282" id="node3282" label="BJ_1">
        <meta content=" nh=6 nw=6 bg=255 153 0 sh=2 x=-0.039059218 y=0.02470826 ll=4 lv=0;" datatype="xsd:string" id="meta3283" property="format" xsi:type="nex:LiteralMeta"/>
      </node>
      <node about="#node3288" id="node3288" label="AS2">
        <meta content=" nh=6 nw=6 bg=255 153 0 sh=2 x=-0.028066149 y=0.016427286 ll=4 lv=0;" datatype="xsd:string" id="meta3289" property="format" xsi:type="nex:LiteralMeta"/>
      </node>
      <node about="#node3294" id="node3294" label="ASSAM_4_BORO">
        <meta content=" nh=6 nw=6 bg=255 153 0 sh=2 x=-0.027535697 y=0.015721712 ll=4 lv=0;" datatype="xsd:string" id="meta3295" property="format" xsi:type="nex:LiteralMeta"/>
      </node>
      <node about="#node3300" id="node3300" label="KALIBORO_80-3">
        <meta content=" nh=6 nw=6 bg=255 153 0 sh=2 x=-0.019262446 y=0.009715309 ll=4 lv=0;" datatype="xsd:string" id="meta3301" property="format" xsi:type="nex:LiteralMeta"/>
      </node>
      <node about="#node3306" id="node3306">
        <meta content=" x=-0.017562201 y=0.008389526;" datatype="xsd:string" id="meta3307" property="format" xsi:type="nex:LiteralMeta"/>
      </node>
      <node about="#node3308" id="node3308">
        <meta content=" x=-0.019789772 y=0.00963829;" datatype="xsd:string" id="meta3309" property="format" xsi:type="nex:LiteralMeta"/>
      </node>
      <node about="#node3310" id="node3310">
        <meta content=" x=-0.02083653 y=0.010234632;" datatype="xsd:string" id="meta3311" property="format" xsi:type="nex:LiteralMeta"/>
      </node>
      <node about="#node3312" id="node3312">
        <meta content=" x=-0.022810975 y=0.011395884;" datatype="xsd:string" id="meta3313" property="format" xsi:type="nex:LiteralMeta"/>
      </node>
      <node about="#node3314" id="node3314">
        <meta content=" x=-0.025627296 y=0.013131774;" datatype="xsd:string" id="meta3315" property="format" xsi:type="nex:LiteralMeta"/>
      </node>
      <node about="#node3316" id="node3316">
        <meta content=" x=-0.027942603 y=0.01458101;" datatype="xsd:string" id="meta3317" property="format" xsi:type="nex:LiteralMeta"/>
      </node>
      <node about="#node3318" id="node3318">
        <meta content=" x=-0.03037018 y=0.016123949;" datatype="xsd:string" id="meta3319" property="format" xsi:type="nex:LiteralMeta"/>
      </node>
      <node about="#node3320" id="node3320" label="BORO_109-2">
        <meta content=" nh=6 nw=6 bg=255 153 0 sh=2 x=-0.030975008 y=0.0165202 ll=4 lv=0;" datatype="xsd:string" id="meta3321" property="format" xsi:type="nex:LiteralMeta"/>
      </node>
      <node about="#node3322" id="node3322">
        <meta content=" x=-0.03480276 y=0.018898463;" datatype="xsd:string" id="meta3323" property="format" xsi:type="nex:LiteralMeta"/>
      </node>
      <node about="#node3324" id="node3324" label="KALIBORO_26">
        <meta content=" nh=6 nw=6 bg=255 153 0 sh=2 x=-0.03480276 y=0.018898463 ll=4 lv=0;" datatype="xsd:string" id="meta3325" property="format" xsi:type="nex:LiteralMeta"/>
      </node>
      <node about="#node3326" id="node3326" label="KALIBORO_41-1">
        <meta content=" nh=6 nw=6 bg=255 153 0 sh=2 x=-0.03480276 y=0.018898463 ll=4 lv=0;" datatype="xsd:string" id="meta3327" property="format" xsi:type="nex:LiteralMeta"/>
      </node>
      <node about="#node3336" id="node3336" label="KHALISHA_BORO">
        <meta content=" nh=6 nw=6 bg=255 153 0 sh=2 x=-0.030583158 y=0.016158666 ll=4 lv=0;" datatype="xsd:string" id="meta3337" property="format" xsi:type="nex:LiteralMeta"/>
      </node>
      <node about="#node3342" id="node3342" label="DHALIBORO_105-2">
        <meta content=" nh=6 nw=6 bg=255 153 0 sh=2 x=-0.02841483 y=0.0147454385 ll=4 lv=0;" datatype="xsd:string" id="meta3343" property="format" xsi:type="nex:LiteralMeta"/>
      </node>
      <node about="#node3348" id="node3348">
        <meta content=" x=-0.024807986 y=0.012479428;" datatype="xsd:string" id="meta3349" property="format" xsi:type="nex:LiteralMeta"/>
      </node>
      <node about="#node3350" id="node3350">
        <meta content=" x=-0.026860496 y=0.013611499;" datatype="xsd:string" id="meta3351" property="format" xsi:type="nex:LiteralMeta"/>
      </node>
      <node about="#node3352" id="node3352" label="BORO_354">
        <meta content=" nh=6 nw=6 bg=255 153 0 sh=2 x=-0.028580286 y=0.0145756025 ll=4 lv=0;" datatype="xsd:string" id="meta3353" property="format" xsi:type="nex:LiteralMeta"/>
      </node>
      <node about="#node3354" id="node3354" label="KAZLA_BORO">
        <meta content=" nh=6 nw=6 bg=255 153 0 sh=2 x=-0.0355913 y=0.018348686 ll=4 lv=0;" datatype="xsd:string" id="meta3355" property="format" xsi:type="nex:LiteralMeta"/>
      </node>
      <node about="#node3360" id="node3360" label="RATA_BORO">
        <meta content=" nh=6 nw=6 bg=255 153 0 sh=2 x=-0.03327361 y=0.01692253 ll=4 lv=0;" datatype="xsd:string" id="meta3361" property="format" xsi:type="nex:LiteralMeta"/>
      </node>
      <node about="#node3370" id="node3370">
        <meta content=" x=-0.027609078 y=0.013612111;" datatype="xsd:string" id="meta3371" property="format" xsi:type="nex:LiteralMeta"/>
      </node>
      <node about="#node3372" id="node3372" label="BORO_194">
        <meta content=" nh=6 nw=6 bg=255 153 0 sh=2 x=-0.038201034 y=0.018985972 ll=4 lv=0;" datatype="xsd:string" id="meta3373" property="format" xsi:type="nex:LiteralMeta"/>
      </node>
      <node about="#node3374" id="node3374" label="SADA_BORO">
        <meta content=" nh=6 nw=6 bg=255 153 0 sh=2 x=-0.0276338 y=0.013624227 ll=4 lv=0;" datatype="xsd:string" id="meta3375" property="format" xsi:type="nex:LiteralMeta"/>
      </node>
      <node about="#node3384" id="node3384" label="SHANGA_BORO">
        <meta content=" nh=6 nw=6 bg=255 153 0 sh=2 x=-0.022736238 y=0.0110322535 ll=4 lv=0;" datatype="xsd:string" id="meta3385" property="format" xsi:type="nex:LiteralMeta"/>
      </node>
      <node about="#node3390" id="node3390">
        <meta content=" x=-0.01956656 y=0.009270892;" datatype="xsd:string" id="meta3391" property="format" xsi:type="nex:LiteralMeta"/>
      </node>
      <node about="#node3392" id="node3392">
        <meta content=" x=-0.024412602 y=0.011441868;" datatype="xsd:string" id="meta3393" property="format" xsi:type="nex:LiteralMeta"/>
      </node>
      <node about="#node3394" id="node3394" label="KHAILAORGOABEZ">
        <meta content=" nh=6 nw=6 bg=255 153 0 sh=2 x=-0.02959802 y=0.013808002 ll=4 lv=0;" datatype="xsd:string" id="meta3395" property="format" xsi:type="nex:LiteralMeta"/>
      </node>
      <node about="#node3396" id="node3396" label="KALIBORO_138-2">
        <meta content=" nh=6 nw=6 bg=255 153 0 sh=2 x=-0.030092718 y=0.013939553 ll=4 lv=0;" datatype="xsd:string" id="meta3397" property="format" xsi:type="nex:LiteralMeta"/>
      </node>
      <node about="#node3402" id="node3402" label="KALIBORO_2-2">
        <meta content=" nh=6 nw=6 bg=255 153 0 sh=2 x=-0.025639435 y=0.011841805 ll=4 lv=0;" datatype="xsd:string" id="meta3403" property="format" xsi:type="nex:LiteralMeta"/>
      </node>
      <node about="#node3416" id="node3416" label="BORO_522">
        <meta content=" nh=6 nw=6 bg=255 153 0 sh=2 x=-0.021178827 y=0.009368874 ll=3 lv=0;" datatype="xsd:string" id="meta3417" property="format" xsi:type="nex:LiteralMeta"/>
      </node>
      <node about="#node3422" id="node3422">
        <meta content=" x=-0.0149604175 y=0.0052816197;" datatype="xsd:string" id="meta3423" property="format" xsi:type="nex:LiteralMeta"/>
      </node>
      <node about="#node3424" id="node3424">
        <meta content=" x=-0.017046927 y=0.005888588;" datatype="xsd:string" id="meta3425" property="format" xsi:type="nex:LiteralMeta"/>
      </node>
      <node about="#node3426" id="node3426">
        <meta content=" x=-0.019918595 y=0.0068326225;" datatype="xsd:string" id="meta3427" property="format" xsi:type="nex:LiteralMeta"/>
      </node>
      <node about="#node3428" id="node3428">
        <meta content=" x=-0.020491602 y=0.007025387;" datatype="xsd:string" id="meta3429" property="format" xsi:type="nex:LiteralMeta"/>
      </node>
      <node about="#node3430" id="node3430">
        <meta content=" x=-0.021711694 y=0.007445237;" datatype="xsd:string" id="meta3431" property="format" xsi:type="nex:LiteralMeta"/>
      </node>
      <node about="#node3432" id="node3432">
        <meta content=" x=-0.023789633 y=0.008192531;" datatype="xsd:string" id="meta3433" property="format" xsi:type="nex:LiteralMeta"/>
      </node>
      <node about="#node3434" id="node3434">
        <meta content=" x=-0.024982978 y=0.0086404;" datatype="xsd:string" id="meta3435" property="format" xsi:type="nex:LiteralMeta"/>
      </node>
      <node about="#node3436" id="node3436" label="AUS_309">
        <meta content=" nh=6 nw=6 bg=255 153 0 sh=2 x=-0.029931042 y=0.010575805 ll=3 lv=0;" datatype="xsd:string" id="meta3437" property="format" xsi:type="nex:LiteralMeta"/>
      </node>
      <node about="#node3438" id="node3438">
        <meta content=" x=-0.02558302 y=0.008860885;" datatype="xsd:string" id="meta3439" property="format" xsi:type="nex:LiteralMeta"/>
      </node>
      <node about="#node3440" id="node3440" label="BORO_705">
        <meta content=" nh=6 nw=6 bg=255 153 0 sh=2 x=-0.02558302 y=0.008860885 ll=3 lv=0;" datatype="xsd:string" id="meta3441" property="format" xsi:type="nex:LiteralMeta"/>
      </node>
      <node about="#node3442" id="node3442" label="BOGURA">
        <meta content=" nh=6 nw=6 bg=255 153 0 sh=2 x=-0.02558302 y=0.008860885 ll=3 lv=0;" datatype="xsd:string" id="meta3443" property="format" xsi:type="nex:LiteralMeta"/>
      </node>
      <node about="#node3452" id="node3452">
        <meta content=" x=-0.028223239 y=0.009684036;" datatype="xsd:string" id="meta3453" property="format" xsi:type="nex:LiteralMeta"/>
      </node>
      <node about="#node3454" id="node3454" label="BASH_BORO">
        <meta content=" nh=6 nw=6 bg=255 153 0 sh=2 x=-0.028223239 y=0.009684036 ll=3 lv=0;" datatype="xsd:string" id="meta3455" property="format" xsi:type="nex:LiteralMeta"/>
      </node>
      <node about="#node3456" id="node3456" label="TUPA">
        <meta content=" nh=6 nw=6 bg=255 153 0 sh=2 x=-0.028223239 y=0.009684036 ll=3 lv=0;" datatype="xsd:string" id="meta3457" property="format" xsi:type="nex:LiteralMeta"/>
      </node>
      <node about="#node3466" id="node3466">
        <meta content=" x=-0.025292043 y=0.00854061;" datatype="xsd:string" id="meta3467" property="format" xsi:type="nex:LiteralMeta"/>
      </node>
      <node about="#node3468" id="node3468" label="DHALIBORO_7-2">
        <meta content=" nh=6 nw=6 bg=255 153 0 sh=2 x=-0.034967117 y=0.011573818 ll=3 lv=0;" datatype="xsd:string" id="meta3469" property="format" xsi:type="nex:LiteralMeta"/>
      </node>
      <node about="#node3470" id="node3470" label="DHALIBORO_111-3">
        <meta content=" nh=6 nw=6 bg=255 153 0 sh=2 x=-0.026983682 y=0.009045404 ll=3 lv=0;" datatype="xsd:string" id="meta3471" property="format" xsi:type="nex:LiteralMeta"/>
      </node>
      <node about="#node3480" id="node3480" label="SHADA_BORO">
        <meta content=" nh=6 nw=6 bg=255 153 0 sh=2 x=-0.022113591 y=0.0074851033 ll=3 lv=0;" datatype="xsd:string" id="meta3481" property="format" xsi:type="nex:LiteralMeta"/>
      </node>
      <node about="#node3486" id="node3486" label="CHOUDHURY_SAIL">
        <meta content=" nh=6 nw=6 sh=2 x=-0.09334882 y=0.026553484 ll=3 lv=0;" datatype="xsd:string" id="meta3487" property="format" xsi:type="nex:LiteralMeta"/>
      </node>
      <node about="#node3492" id="node3492">
        <meta content=" x=-0.020495074 y=0.0066630905;" datatype="xsd:string" id="meta3493" property="format" xsi:type="nex:LiteralMeta"/>
      </node>
      <node about="#node3494" id="node3494">
        <meta content=" x=-0.024004864 y=0.007476935;" datatype="xsd:string" id="meta3495" property="format" xsi:type="nex:LiteralMeta"/>
      </node>
      <node about="#node3496" id="node3496" label="BORO_135-1">
        <meta content=" nh=6 nw=6 bg=255 153 0 sh=2 x=-0.026925601 y=0.008218261 ll=3 lv=0;" datatype="xsd:string" id="meta3497" property="format" xsi:type="nex:LiteralMeta"/>
      </node>
      <node about="#node3498" id="node3498">
        <meta content=" x=-0.026872447 y=0.008121035;" datatype="xsd:string" id="meta3499" property="format" xsi:type="nex:LiteralMeta"/>
      </node>
      <node about="#node3500" id="node3500" label="KALIBORO_704">
        <meta content=" nh=6 nw=6 bg=255 153 0 sh=2 x=-0.031015065 y=0.009111809 ll=3 lv=0;" datatype="xsd:string" id="meta3501" property="format" xsi:type="nex:LiteralMeta"/>
      </node>
      <node about="#node3502" id="node3502">
        <meta content=" x=-0.028526744 y=0.008480634;" datatype="xsd:string" id="meta3503" property="format" xsi:type="nex:LiteralMeta"/>
      </node>
      <node about="#node3504" id="node3504" label="GOA_BISH">
        <meta content=" nh=6 nw=6 bg=255 153 0 sh=2 x=-0.035727855 y=0.010098105 ll=3 lv=0;" datatype="xsd:string" id="meta3505" property="format" xsi:type="nex:LiteralMeta"/>
      </node>
      <node about="#node3506" id="node3506" label="CHAILI_BOROI">
        <meta content=" nh=6 nw=6 bg=255 153 0 sh=2 x=-0.03295426 y=0.009411086 ll=3 lv=0;" datatype="xsd:string" id="meta3507" property="format" xsi:type="nex:LiteralMeta"/>
      </node>
      <node about="#node3520" id="node3520" label="CUNAIL">
        <meta content=" nh=6 nw=6 bg=255 153 0 sh=2 x=-0.025721528 y=0.007686294 ll=3 lv=0;" datatype="xsd:string" id="meta3521" property="format" xsi:type="nex:LiteralMeta"/>
      </node>
      <node about="#node3530" id="node3530">
        <meta content=" x=-0.0153542925 y=0.0053253104;" datatype="xsd:string" id="meta3531" property="format" xsi:type="nex:LiteralMeta"/>
      </node>
      <node about="#node3532" id="node3532">
        <meta content=" x=-0.019721776 y=0.0059630563;" datatype="xsd:string" id="meta3533" property="format" xsi:type="nex:LiteralMeta"/>
      </node>
      <node about="#node3534" id="node3534">
        <meta content=" x=-0.023291107 y=0.0065094507;" datatype="xsd:string" id="meta3535" property="format" xsi:type="nex:LiteralMeta"/>
      </node>
      <node about="#node3536" id="node3536">
        <meta content=" x=-0.0283523 y=0.007320023;" datatype="xsd:string" id="meta3537" property="format" xsi:type="nex:LiteralMeta"/>
      </node>
      <node about="#node3538" id="node3538">
        <meta content=" x=-0.032297317 y=0.008007837;" datatype="xsd:string" id="meta3539" property="format" xsi:type="nex:LiteralMeta"/>
      </node>
      <node about="#node3540" id="node3540" label="DESHI_BORO_IRGC_37411">
        <meta content=" nh=6 nw=6 bg=255 153 0 sh=2 x=-0.032767456 y=0.008093155 ll=3 lv=0;" datatype="xsd:string" id="meta3541" property="format" xsi:type="nex:LiteralMeta"/>
      </node>
      <node about="#node3542" id="node3542" label="BR_16">
        <meta content=" nh=6 nw=6 bg=255 153 0 sh=2 x=-0.037696883 y=0.008910882 ll=3 lv=0;" datatype="xsd:string" id="meta3543" property="format" xsi:type="nex:LiteralMeta"/>
      </node>
      <node about="#node3548" id="node3548">
        <meta content=" x=-0.030279709 y=0.007601466;" datatype="xsd:string" id="meta3549" property="format" xsi:type="nex:LiteralMeta"/>
      </node>
      <node about="#node3550" id="node3550" label="SAITA_BORO">
        <meta content=" nh=6 nw=6 bg=255 153 0 sh=2 x=-0.032086086 y=0.007877987 ll=3 lv=0;" datatype="xsd:string" id="meta3551" property="format" xsi:type="nex:LiteralMeta"/>
      </node>
      <node about="#node3552" id="node3552" label="OMNI_BORO">
        <meta content=" nh=6 nw=6 bg=255 153 0 sh=2 x=-0.0343654 y=0.008169281 ll=3 lv=0;" datatype="xsd:string" id="meta3553" property="format" xsi:type="nex:LiteralMeta"/>
      </node>
      <node about="#node3562" id="node3562" label="DA_2">
        <meta content=" nh=6 nw=6 bg=255 153 0 sh=2 x=-0.027064655 y=0.0069808676 ll=3 lv=0;" datatype="xsd:string" id="meta3563" property="format" xsi:type="nex:LiteralMeta"/>
      </node>
      <node about="#node3568" id="node3568" label="CHHOLA_BORO">
        <meta content=" nh=6 nw=6 bg=255 153 0 sh=2 x=-0.029444095 y=0.0070415065 ll=3 lv=0;" datatype="xsd:string" id="meta3569" property="format" xsi:type="nex:LiteralMeta"/>
      </node>
      <node about="#node3574" id="node3574">
        <meta content=" x=-0.017631484 y=0.0054827915;" datatype="xsd:string" id="meta3575" property="format" xsi:type="nex:LiteralMeta"/>
      </node>
      <node about="#node3576" id="node3576">
        <meta content=" x=-0.018455049 y=0.005556914;" datatype="xsd:string" id="meta3577" property="format" xsi:type="nex:LiteralMeta"/>
      </node>
      <node about="#node3578" id="node3578" label="JAGLE_BORO">
        <meta content=" nh=6 nw=6 bg=255 153 0 sh=2 x=-0.018455049 y=0.005556914 ll=3 lv=0;" datatype="xsd:string" id="meta3579" property="format" xsi:type="nex:LiteralMeta"/>
      </node>
      <node about="#node3580" id="node3580" label="CHHOLA_BORO_2">
        <meta content=" nh=6 nw=6 bg=255 153 0 sh=2 x=-0.018455049 y=0.005556914 ll=3 lv=0;" datatype="xsd:string" id="meta3581" property="format" xsi:type="nex:LiteralMeta"/>
      </node>
      <node about="#node3586" id="node3586">
        <meta content=" x=-0.022749156 y=0.0057657636;" datatype="xsd:string" id="meta3587" property="format" xsi:type="nex:LiteralMeta"/>
      </node>
      <node about="#node3588" id="node3588">
        <meta content=" x=-0.023999978 y=0.0058435914;" datatype="xsd:string" id="meta3589" property="format" xsi:type="nex:LiteralMeta"/>
      </node>
      <node about="#node3590" id="node3590" label="DESHI_BOGURA">
        <meta content=" nh=6 nw=6 bg=255 153 0 sh=2 x=-0.023999978 y=0.0058435914 ll=3 lv=0;" datatype="xsd:string" id="meta3591" property="format" xsi:type="nex:LiteralMeta"/>
      </node>
      <node about="#node3592" id="node3592" label="TULSI_BORO">
        <meta content=" nh=6 nw=6 bg=255 153 0 sh=2 x=-0.023999978 y=0.0058435914 ll=3 lv=0;" datatype="xsd:string" id="meta3593" property="format" xsi:type="nex:LiteralMeta"/>
      </node>
      <node about="#node3598" id="node3598" label="LAFAI">
        <meta content=" nh=6 nw=6 bg=255 153 0 sh=2 x=-0.027444264 y=0.0059603816 ll=3 lv=0;" datatype="xsd:string" id="meta3599" property="format" xsi:type="nex:LiteralMeta"/>
      </node>
      <node about="#node3620" id="node3620" label="JAMIR">
        <meta content=" nh=6 nw=6 bg=255 153 0 sh=2 x=-0.02461079 y=0.004315695 ll=3 lv=0;" datatype="xsd:string" id="meta3621" property="format" xsi:type="nex:LiteralMeta"/>
      </node>
      <node about="#node3626" id="node3626" label="JAGAL_1640_A">
        <meta content=" nh=6 nw=6 bg=255 153 0 sh=2 x=-0.016763108 y=0.0027877043 ll=3 lv=0;" datatype="xsd:string" id="meta3627" property="format" xsi:type="nex:LiteralMeta"/>
      </node>
      <edge about="#edge40" id="edge40" length="0.0135719" source="node34" target="node36">
        <meta content=" dr=1;" datatype="xsd:string" id="meta41" property="format" xsi:type="nex:LiteralMeta"/>
      </edge>
      <edge about="#edge42" id="edge42" length="0.0340472" source="node34" target="node38">
        <meta content=" dr=1;" datatype="xsd:string" id="meta43" property="format" xsi:type="nex:LiteralMeta"/>
      </edge>
      <edge about="#edge44" id="edge44" length="0.0671414" source="node30" target="node32">
        <meta content=" dr=1;" datatype="xsd:string" id="meta45" property="format" xsi:type="nex:LiteralMeta"/>
      </edge>
      <edge about="#edge46" id="edge46" length="0.0429776" source="node30" target="node34">
        <meta content=" dr=1;" datatype="xsd:string" id="meta47" property="format" xsi:type="nex:LiteralMeta"/>
      </edge>
      <edge about="#edge58" id="edge58" length="0.0512796" source="node52" target="node54">
        <meta content=" dr=1;" datatype="xsd:string" id="meta59" property="format" xsi:type="nex:LiteralMeta"/>
      </edge>
      <edge about="#edge60" id="edge60" length="0.0261013" source="node52" target="node56">
        <meta content=" dr=1;" datatype="xsd:string" id="meta61" property="format" xsi:type="nex:LiteralMeta"/>
      </edge>
      <edge about="#edge64" id="edge64" length="0.0190169" source="node50" target="node52">
        <meta content=" dr=1;" datatype="xsd:string" id="meta65" property="format" xsi:type="nex:LiteralMeta"/>
      </edge>
      <edge about="#edge66" id="edge66" length="0.073245" source="node50" target="node62">
        <meta content=" dr=1;" datatype="xsd:string" id="meta67" property="format" xsi:type="nex:LiteralMeta"/>
      </edge>
      <edge about="#edge70" id="edge70" length="0.00280828" source="node48" target="node50">
        <meta content=" dr=1;" datatype="xsd:string" id="meta71" property="format" xsi:type="nex:LiteralMeta"/>
      </edge>
      <edge about="#edge72" id="edge72" length="0.0507631" source="node48" target="node68">
        <meta content=" dr=1;" datatype="xsd:string" id="meta73" property="format" xsi:type="nex:LiteralMeta"/>
      </edge>
      <edge about="#edge74" id="edge74" length="0.0244292" source="node28" target="node30">
        <meta content=" dr=1;" datatype="xsd:string" id="meta75" property="format" xsi:type="nex:LiteralMeta"/>
      </edge>
      <edge about="#edge76" id="edge76" length="0.0027285" source="node28" target="node48">
        <meta content=" dr=1;" datatype="xsd:string" id="meta77" property="format" xsi:type="nex:LiteralMeta"/>
      </edge>
      <edge about="#edge80" id="edge80" length="0.0113223" source="node26" target="node28">
        <meta content=" dr=1;" datatype="xsd:string" id="meta81" property="format" xsi:type="nex:LiteralMeta"/>
      </edge>
      <edge about="#edge82" id="edge82" length="0.040947" source="node26" target="node78">
        <meta content=" dr=1;" datatype="xsd:string" id="meta83" property="format" xsi:type="nex:LiteralMeta"/>
      </edge>
      <edge about="#edge92" id="edge92" length="0.0336374" source="node86" target="node88">
        <meta content=" dr=1;" datatype="xsd:string" id="meta93" property="format" xsi:type="nex:LiteralMeta"/>
      </edge>
      <edge about="#edge94" id="edge94" length="0.0318388" source="node86" target="node90">
        <meta content=" dr=1;" datatype="xsd:string" id="meta95" property="format" xsi:type="nex:LiteralMeta"/>
      </edge>
      <edge about="#edge98" id="edge98" length="0.0169647" source="node84" target="node86">
        <meta content=" dr=1;" datatype="xsd:string" id="meta99" property="format" xsi:type="nex:LiteralMeta"/>
      </edge>
      <edge about="#edge100" id="edge100" length="0.0217258" source="node84" target="node96">
        <meta content=" dr=1;" datatype="xsd:string" id="meta101" property="format" xsi:type="nex:LiteralMeta"/>
      </edge>
      <edge about="#edge102" id="edge102" length="0.0130148" source="node24" target="node26">
        <meta content=" dr=1;" datatype="xsd:string" id="meta103" property="format" xsi:type="nex:LiteralMeta"/>
      </edge>
      <edge about="#edge104" id="edge104" length="0.0105157" source="node24" target="node84">
        <meta content=" dr=1;" datatype="xsd:string" id="meta105" property="format" xsi:type="nex:LiteralMeta"/>
      </edge>
      <edge about="#edge118" id="edge118" length="0.0471658" source="node112" target="node114">
        <meta content=" dr=1;" datatype="xsd:string" id="meta119" property="format" xsi:type="nex:LiteralMeta"/>
      </edge>
      <edge about="#edge120" id="edge120" length="0.0361675" source="node112" target="node116">
        <meta content=" dr=1;" datatype="xsd:string" id="meta121" property="format" xsi:type="nex:LiteralMeta"/>
      </edge>
      <edge about="#edge124" id="edge124" length="0.0151693" source="node110" target="node112">
        <meta content=" dr=1;" datatype="xsd:string" id="meta125" property="format" xsi:type="nex:LiteralMeta"/>
      </edge>
      <edge about="#edge126" id="edge126" length="0.0264973" source="node110" target="node122">
        <meta content=" dr=1;" datatype="xsd:string" id="meta127" property="format" xsi:type="nex:LiteralMeta"/>
      </edge>
      <edge about="#edge130" id="edge130" length="0.00178042" source="node108" target="node110">
        <meta content=" dr=1;" datatype="xsd:string" id="meta131" property="format" xsi:type="nex:LiteralMeta"/>
      </edge>
      <edge about="#edge132" id="edge132" length="0.0324458" source="node108" target="node128">
        <meta content=" dr=1;" datatype="xsd:string" id="meta133" property="format" xsi:type="nex:LiteralMeta"/>
      </edge>
      <edge about="#edge136" id="edge136" length="0.0138405" source="node106" target="node108">
        <meta content=" dr=1;" datatype="xsd:string" id="meta137" property="format" xsi:type="nex:LiteralMeta"/>
      </edge>
      <edge about="#edge138" id="edge138" length="0.02485" source="node106" target="node134">
        <meta content=" dr=1;" datatype="xsd:string" id="meta139" property="format" xsi:type="nex:LiteralMeta"/>
      </edge>
      <edge about="#edge140" id="edge140" length="0.00564162" source="node22" target="node24">
        <meta content=" dr=1;" datatype="xsd:string" id="meta141" property="format" xsi:type="nex:LiteralMeta"/>
      </edge>
      <edge about="#edge142" id="edge142" length="0.00725133" source="node22" target="node106">
        <meta content=" dr=1;" datatype="xsd:string" id="meta143" property="format" xsi:type="nex:LiteralMeta"/>
      </edge>
      <edge about="#edge156" id="edge156" length="0.0303257" source="node150" target="node152">
        <meta content=" dr=1;" datatype="xsd:string" id="meta157" property="format" xsi:type="nex:LiteralMeta"/>
      </edge>
      <edge about="#edge158" id="edge158" length="0.011341" source="node150" target="node154">
        <meta content=" dr=1;" datatype="xsd:string" id="meta159" property="format" xsi:type="nex:LiteralMeta"/>
      </edge>
      <edge about="#edge162" id="edge162" length="0.0116732" source="node148" target="node150">
        <meta content=" dr=1;" datatype="xsd:string" id="meta163" property="format" xsi:type="nex:LiteralMeta"/>
      </edge>
      <edge about="#edge164" id="edge164" length="0.0240411" source="node148" target="node160">
        <meta content=" dr=1;" datatype="xsd:string" id="meta165" property="format" xsi:type="nex:LiteralMeta"/>
      </edge>
      <edge about="#edge168" id="edge168" length="0.00762401" source="node146" target="node148">
        <meta content=" dr=1;" datatype="xsd:string" id="meta169" property="format" xsi:type="nex:LiteralMeta"/>
      </edge>
      <edge about="#edge170" id="edge170" length="0.0132093" source="node146" target="node166">
        <meta content=" dr=1;" datatype="xsd:string" id="meta171" property="format" xsi:type="nex:LiteralMeta"/>
      </edge>
      <edge about="#edge174" id="edge174" length="0.0133778" source="node144" target="node146">
        <meta content=" dr=1;" datatype="xsd:string" id="meta175" property="format" xsi:type="nex:LiteralMeta"/>
      </edge>
      <edge about="#edge176" id="edge176" length="0.0253127" source="node144" target="node172">
        <meta content=" dr=1;" datatype="xsd:string" id="meta177" property="format" xsi:type="nex:LiteralMeta"/>
      </edge>
      <edge about="#edge178" id="edge178" length="0.00364898" source="node20" target="node22">
        <meta content=" dr=1;" datatype="xsd:string" id="meta179" property="format" xsi:type="nex:LiteralMeta"/>
      </edge>
      <edge about="#edge180" id="edge180" length="0.017815" source="node20" target="node144">
        <meta content=" dr=1;" datatype="xsd:string" id="meta181" property="format" xsi:type="nex:LiteralMeta"/>
      </edge>
      <edge about="#edge188" id="edge188" length="0.0160614" source="node182" target="node184">
        <meta content=" dr=1;" datatype="xsd:string" id="meta189" property="format" xsi:type="nex:LiteralMeta"/>
      </edge>
      <edge about="#edge190" id="edge190" length="0.0196529" source="node182" target="node186">
        <meta content=" dr=1;" datatype="xsd:string" id="meta191" property="format" xsi:type="nex:LiteralMeta"/>
      </edge>
      <edge about="#edge192" id="edge192" length="0.00567922" source="node18" target="node20">
        <meta content=" dr=1;" datatype="xsd:string" id="meta193" property="format" xsi:type="nex:LiteralMeta"/>
      </edge>
      <edge about="#edge194" id="edge194" length="0.00390766" source="node18" target="node182">
        <meta content=" dr=1;" datatype="xsd:string" id="meta195" property="format" xsi:type="nex:LiteralMeta"/>
      </edge>
      <edge about="#edge208" id="edge208" length="0.0" source="node202" target="node204">
        <meta content=" dr=1;" datatype="xsd:string" id="meta209" property="format" xsi:type="nex:LiteralMeta"/>
      </edge>
      <edge about="#edge210" id="edge210" length="0.0" source="node202" target="node206">
        <meta content=" dr=1;" datatype="xsd:string" id="meta211" property="format" xsi:type="nex:LiteralMeta"/>
      </edge>
      <edge about="#edge212" id="edge212" length="0.00559747" source="node198" target="node200">
        <meta content=" dr=1;" datatype="xsd:string" id="meta213" property="format" xsi:type="nex:LiteralMeta"/>
      </edge>
      <edge about="#edge214" id="edge214" length="0.0122597" source="node198" target="node202">
        <meta content=" dr=1;" datatype="xsd:string" id="meta215" property="format" xsi:type="nex:LiteralMeta"/>
      </edge>
      <edge about="#edge218" id="edge218" length="0.00337572" source="node196" target="node198">
        <meta content=" dr=1;" datatype="xsd:string" id="meta219" property="format" xsi:type="nex:LiteralMeta"/>
      </edge>
      <edge about="#edge220" id="edge220" length="0.0263862" source="node196" target="node216">
        <meta content=" dr=1;" datatype="xsd:string" id="meta221" property="format" xsi:type="nex:LiteralMeta"/>
      </edge>
      <edge about="#edge222" id="edge222" length="0.00248306" source="node16" target="node18">
        <meta content=" dr=1;" datatype="xsd:string" id="meta223" property="format" xsi:type="nex:LiteralMeta"/>
      </edge>
      <edge about="#edge224" id="edge224" length="0.00686113" source="node16" target="node196">
        <meta content=" dr=1;" datatype="xsd:string" id="meta225" property="format" xsi:type="nex:LiteralMeta"/>
      </edge>
      <edge about="#edge262" id="edge262" length="0.0140825" source="node256" target="node258">
        <meta content=" dr=1;" datatype="xsd:string" id="meta263" property="format" xsi:type="nex:LiteralMeta"/>
      </edge>
      <edge about="#edge264" id="edge264" length="0.00972698" source="node256" target="node260">
        <meta content=" dr=1;" datatype="xsd:string" id="meta265" property="format" xsi:type="nex:LiteralMeta"/>
      </edge>
      <edge about="#edge268" id="edge268" length="0.00761941" source="node254" target="node256">
        <meta content=" dr=1;" datatype="xsd:string" id="meta269" property="format" xsi:type="nex:LiteralMeta"/>
      </edge>
      <edge about="#edge270" id="edge270" length="0.00428535" source="node254" target="node266">
        <meta content=" dr=1;" datatype="xsd:string" id="meta271" property="format" xsi:type="nex:LiteralMeta"/>
      </edge>
      <edge about="#edge274" id="edge274" length="0.00519524" source="node252" target="node254">
        <meta content=" dr=1;" datatype="xsd:string" id="meta275" property="format" xsi:type="nex:LiteralMeta"/>
      </edge>
      <edge about="#edge276" id="edge276" length="0.0245667" source="node252" target="node272">
        <meta content=" dr=1;" datatype="xsd:string" id="meta277" property="format" xsi:type="nex:LiteralMeta"/>
      </edge>
      <edge about="#edge278" id="edge278" length="0.047179" source="node248" target="node250">
        <meta content=" dr=1;" datatype="xsd:string" id="meta279" property="format" xsi:type="nex:LiteralMeta"/>
      </edge>
      <edge about="#edge280" id="edge280" length="4.40072E-4" source="node248" target="node252">
        <meta content=" dr=1;" datatype="xsd:string" id="meta281" property="format" xsi:type="nex:LiteralMeta"/>
      </edge>
      <edge about="#edge296" id="edge296" length="0.0322869" source="node290" target="node292">
        <meta content=" dr=1;" datatype="xsd:string" id="meta297" property="format" xsi:type="nex:LiteralMeta"/>
      </edge>
      <edge about="#edge298" id="edge298" length="0.0391417" source="node290" target="node294">
        <meta content=" dr=1;" datatype="xsd:string" id="meta299" property="format" xsi:type="nex:LiteralMeta"/>
      </edge>
      <edge about="#edge308" id="edge308" length="0.00745112" source="node302" target="node304">
        <meta content=" dr=1;" datatype="xsd:string" id="meta309" property="format" xsi:type="nex:LiteralMeta"/>
      </edge>
      <edge about="#edge310" id="edge310" length="0.0163584" source="node302" target="node306">
        <meta content=" dr=1;" datatype="xsd:string" id="meta311" property="format" xsi:type="nex:LiteralMeta"/>
      </edge>
      <edge about="#edge314" id="edge314" length="0.0230481" source="node300" target="node302">
        <meta content=" dr=1;" datatype="xsd:string" id="meta315" property="format" xsi:type="nex:LiteralMeta"/>
      </edge>
      <edge about="#edge316" id="edge316" length="0.042428" source="node300" target="node312">
        <meta content=" dr=1;" datatype="xsd:string" id="meta317" property="format" xsi:type="nex:LiteralMeta"/>
      </edge>
      <edge about="#edge318" id="edge318" length="0.00377654" source="node288" target="node290">
        <meta content=" dr=1;" datatype="xsd:string" id="meta319" property="format" xsi:type="nex:LiteralMeta"/>
      </edge>
      <edge about="#edge320" id="edge320" length="0.020033" source="node288" target="node300">
        <meta content=" dr=1;" datatype="xsd:string" id="meta321" property="format" xsi:type="nex:LiteralMeta"/>
      </edge>
      <edge about="#edge324" id="edge324" length="0.00664218" source="node286" target="node288">
        <meta content=" dr=1;" datatype="xsd:string" id="meta325" property="format" xsi:type="nex:LiteralMeta"/>
      </edge>
      <edge about="#edge326" id="edge326" length="0.0305602" source="node286" target="node322">
        <meta content=" dr=1;" datatype="xsd:string" id="meta327" property="format" xsi:type="nex:LiteralMeta"/>
      </edge>
      <edge about="#edge342" id="edge342" length="0.0" source="node336" target="node338">
        <meta content=" dr=1;" datatype="xsd:string" id="meta343" property="format" xsi:type="nex:LiteralMeta"/>
      </edge>
      <edge about="#edge344" id="edge344" length="0.0" source="node336" target="node340">
        <meta content=" dr=1;" datatype="xsd:string" id="meta345" property="format" xsi:type="nex:LiteralMeta"/>
      </edge>
      <edge about="#edge352" id="edge352" length="0.0" source="node346" target="node348">
        <meta content=" dr=1;" datatype="xsd:string" id="meta353" property="format" xsi:type="nex:LiteralMeta"/>
      </edge>
      <edge about="#edge354" id="edge354" length="0.0" source="node346" target="node350">
        <meta content=" dr=1;" datatype="xsd:string" id="meta355" property="format" xsi:type="nex:LiteralMeta"/>
      </edge>
      <edge about="#edge356" id="edge356" length="0.0305208" source="node334" target="node336">
        <meta content=" dr=1;" datatype="xsd:string" id="meta357" property="format" xsi:type="nex:LiteralMeta"/>
      </edge>
      <edge about="#edge358" id="edge358" length="0.0170983" source="node334" target="node346">
        <meta content=" dr=1;" datatype="xsd:string" id="meta359" property="format" xsi:type="nex:LiteralMeta"/>
      </edge>
      <edge about="#edge362" id="edge362" length="0.0165818" source="node332" target="node334">
        <meta content=" dr=1;" datatype="xsd:string" id="meta363" property="format" xsi:type="nex:LiteralMeta"/>
      </edge>
      <edge about="#edge364" id="edge364" length="0.042942" source="node332" target="node360">
        <meta content=" dr=1;" datatype="xsd:string" id="meta365" property="format" xsi:type="nex:LiteralMeta"/>
      </edge>
      <edge about="#edge368" id="edge368" length="9.35446E-4" source="node330" target="node332">
        <meta content=" dr=1;" datatype="xsd:string" id="meta369" property="format" xsi:type="nex:LiteralMeta"/>
      </edge>
      <edge about="#edge370" id="edge370" length="0.0198979" source="node330" target="node366">
        <meta content=" dr=1;" datatype="xsd:string" id="meta371" property="format" xsi:type="nex:LiteralMeta"/>
      </edge>
      <edge about="#edge384" id="edge384" length="0.0" source="node378" target="node380">
        <meta content=" dr=1;" datatype="xsd:string" id="meta385" property="format" xsi:type="nex:LiteralMeta"/>
      </edge>
      <edge about="#edge386" id="edge386" length="0.0" source="node378" target="node382">
        <meta content=" dr=1;" datatype="xsd:string" id="meta387" property="format" xsi:type="nex:LiteralMeta"/>
      </edge>
      <edge about="#edge388" id="edge388" length="0.0100295" source="node374" target="node376">
        <meta content=" dr=1;" datatype="xsd:string" id="meta389" property="format" xsi:type="nex:LiteralMeta"/>
      </edge>
      <edge about="#edge390" id="edge390" length="0.00782765" source="node374" target="node378">
        <meta content=" dr=1;" datatype="xsd:string" id="meta391" property="format" xsi:type="nex:LiteralMeta"/>
      </edge>
      <edge about="#edge402" id="edge402" length="0.0" source="node396" target="node398">
        <meta content=" dr=1;" datatype="xsd:string" id="meta403" property="format" xsi:type="nex:LiteralMeta"/>
      </edge>
      <edge about="#edge404" id="edge404" length="0.0" source="node396" target="node400">
        <meta content=" dr=1;" datatype="xsd:string" id="meta405" property="format" xsi:type="nex:LiteralMeta"/>
      </edge>
      <edge about="#edge406" id="edge406" length="0.00266311" source="node392" target="node394">
        <meta content=" dr=1;" datatype="xsd:string" id="meta407" property="format" xsi:type="nex:LiteralMeta"/>
      </edge>
      <edge about="#edge408" id="edge408" length="0.00328927" source="node392" target="node396">
        <meta content=" dr=1;" datatype="xsd:string" id="meta409" property="format" xsi:type="nex:LiteralMeta"/>
      </edge>
      <edge about="#edge410" id="edge410" length="0.0181534" source="node372" target="node374">
        <meta content=" dr=1;" datatype="xsd:string" id="meta411" property="format" xsi:type="nex:LiteralMeta"/>
      </edge>
      <edge about="#edge412" id="edge412" length="0.0145846" source="node372" target="node392">
        <meta content=" dr=1;" datatype="xsd:string" id="meta413" property="format" xsi:type="nex:LiteralMeta"/>
      </edge>
      <edge about="#edge414" id="edge414" length="0.0100447" source="node328" target="node330">
        <meta content=" dr=1;" datatype="xsd:string" id="meta415" property="format" xsi:type="nex:LiteralMeta"/>
      </edge>
      <edge about="#edge416" id="edge416" length="0.0033482" source="node328" target="node372">
        <meta content=" dr=1;" datatype="xsd:string" id="meta417" property="format" xsi:type="nex:LiteralMeta"/>
      </edge>
      <edge about="#edge418" id="edge418" length="0.0012021" source="node284" target="node286">
        <meta content=" dr=1;" datatype="xsd:string" id="meta419" property="format" xsi:type="nex:LiteralMeta"/>
      </edge>
      <edge about="#edge420" id="edge420" length="0.00261114" source="node284" target="node328">
        <meta content=" dr=1;" datatype="xsd:string" id="meta421" property="format" xsi:type="nex:LiteralMeta"/>
      </edge>
      <edge about="#edge432" id="edge432" length="5.14984E-5" source="node426" target="node428">
        <meta content=" dr=1;" datatype="xsd:string" id="meta433" property="format" xsi:type="nex:LiteralMeta"/>
      </edge>
      <edge about="#edge434" id="edge434" length="0.00590088" source="node426" target="node430">
        <meta content=" dr=1;" datatype="xsd:string" id="meta435" property="format" xsi:type="nex:LiteralMeta"/>
      </edge>
      <edge about="#edge448" id="edge448" length="0.0" source="node442" target="node444">
        <meta content=" dr=1;" datatype="xsd:string" id="meta449" property="format" xsi:type="nex:LiteralMeta"/>
      </edge>
      <edge about="#edge450" id="edge450" length="0.0" source="node442" target="node446">
        <meta content=" dr=1;" datatype="xsd:string" id="meta451" property="format" xsi:type="nex:LiteralMeta"/>
      </edge>
      <edge about="#edge454" id="edge454" length="9.69153E-4" source="node440" target="node442">
        <meta content=" dr=1;" datatype="xsd:string" id="meta455" property="format" xsi:type="nex:LiteralMeta"/>
      </edge>
      <edge about="#edge456" id="edge456" length="0.00498323" source="node440" target="node452">
        <meta content=" dr=1;" datatype="xsd:string" id="meta457" property="format" xsi:type="nex:LiteralMeta"/>
      </edge>
      <edge about="#edge464" id="edge464" length="0.0" source="node458" target="node460">
        <meta content=" dr=1;" datatype="xsd:string" id="meta465" property="format" xsi:type="nex:LiteralMeta"/>
      </edge>
      <edge about="#edge466" id="edge466" length="0.0" source="node458" target="node462">
        <meta content=" dr=1;" datatype="xsd:string" id="meta467" property="format" xsi:type="nex:LiteralMeta"/>
      </edge>
      <edge about="#edge468" id="edge468" length="0.00274218" source="node438" target="node440">
        <meta content=" dr=1;" datatype="xsd:string" id="meta469" property="format" xsi:type="nex:LiteralMeta"/>
      </edge>
      <edge about="#edge470" id="edge470" length="0.0032102" source="node438" target="node458">
        <meta content=" dr=1;" datatype="xsd:string" id="meta471" property="format" xsi:type="nex:LiteralMeta"/>
      </edge>
      <edge about="#edge478" id="edge478" length="0.0" source="node472" target="node474">
        <meta content=" dr=1;" datatype="xsd:string" id="meta479" property="format" xsi:type="nex:LiteralMeta"/>
      </edge>
      <edge about="#edge480" id="edge480" length="0.0" source="node472" target="node476">
        <meta content=" dr=1;" datatype="xsd:string" id="meta481" property="format" xsi:type="nex:LiteralMeta"/>
      </edge>
      <edge about="#edge482" id="edge482" length="0.00371364" source="node436" target="node438">
        <meta content=" dr=1;" datatype="xsd:string" id="meta483" property="format" xsi:type="nex:LiteralMeta"/>
      </edge>
      <edge about="#edge484" id="edge484" length="0.00223874" source="node436" target="node472">
        <meta content=" dr=1;" datatype="xsd:string" id="meta485" property="format" xsi:type="nex:LiteralMeta"/>
      </edge>
      <edge about="#edge486" id="edge486" length="0.0224292" source="node424" target="node426">
        <meta content=" dr=1;" datatype="xsd:string" id="meta487" property="format" xsi:type="nex:LiteralMeta"/>
      </edge>
      <edge about="#edge488" id="edge488" length="0.00733275" source="node424" target="node436">
        <meta content=" dr=1;" datatype="xsd:string" id="meta489" property="format" xsi:type="nex:LiteralMeta"/>
      </edge>
      <edge about="#edge492" id="edge492" length="0.00528338" source="node422" target="node424">
        <meta content=" dr=1;" datatype="xsd:string" id="meta493" property="format" xsi:type="nex:LiteralMeta"/>
      </edge>
      <edge about="#edge494" id="edge494" length="0.0393595" source="node422" target="node490">
        <meta content=" dr=1;" datatype="xsd:string" id="meta495" property="format" xsi:type="nex:LiteralMeta"/>
      </edge>
      <edge about="#edge496" id="edge496" length="0.00696825" source="node282" target="node284">
        <meta content=" dr=1;" datatype="xsd:string" id="meta497" property="format" xsi:type="nex:LiteralMeta"/>
      </edge>
      <edge about="#edge498" id="edge498" length="0.0146498" source="node282" target="node422">
        <meta content=" dr=1;" datatype="xsd:string" id="meta499" property="format" xsi:type="nex:LiteralMeta"/>
      </edge>
      <edge about="#edge500" id="edge500" length="0.00584759" source="node246" target="node248">
        <meta content=" dr=1;" datatype="xsd:string" id="meta501" property="format" xsi:type="nex:LiteralMeta"/>
      </edge>
      <edge about="#edge502" id="edge502" length="0.00197945" source="node246" target="node282">
        <meta content=" dr=1;" datatype="xsd:string" id="meta503" property="format" xsi:type="nex:LiteralMeta"/>
      </edge>
      <edge about="#edge516" id="edge516" length="0.0" source="node510" target="node512">
        <meta content=" dr=1;" datatype="xsd:string" id="meta517" property="format" xsi:type="nex:LiteralMeta"/>
      </edge>
      <edge about="#edge518" id="edge518" length="0.0" source="node510" target="node514">
        <meta content=" dr=1;" datatype="xsd:string" id="meta519" property="format" xsi:type="nex:LiteralMeta"/>
      </edge>
      <edge about="#edge522" id="edge522" length="3.06517E-5" source="node508" target="node510">
        <meta content=" dr=1;" datatype="xsd:string" id="meta523" property="format" xsi:type="nex:LiteralMeta"/>
      </edge>
      <edge about="#edge524" id="edge524" length="0.00592173" source="node508" target="node520">
        <meta content=" dr=1;" datatype="xsd:string" id="meta525" property="format" xsi:type="nex:LiteralMeta"/>
      </edge>
      <edge about="#edge532" id="edge532" length="0.00247937" source="node526" target="node528">
        <meta content=" dr=1;" datatype="xsd:string" id="meta533" property="format" xsi:type="nex:LiteralMeta"/>
      </edge>
      <edge about="#edge534" id="edge534" length="0.00347302" source="node526" target="node530">
        <meta content=" dr=1;" datatype="xsd:string" id="meta535" property="format" xsi:type="nex:LiteralMeta"/>
      </edge>
      <edge about="#edge536" id="edge536" length="0.0169774" source="node506" target="node508">
        <meta content=" dr=1;" datatype="xsd:string" id="meta537" property="format" xsi:type="nex:LiteralMeta"/>
      </edge>
      <edge about="#edge538" id="edge538" length="0.00683211" source="node506" target="node526">
        <meta content=" dr=1;" datatype="xsd:string" id="meta539" property="format" xsi:type="nex:LiteralMeta"/>
      </edge>
      <edge about="#edge552" id="edge552" length="0.00491231" source="node546" target="node548">
        <meta content=" dr=1;" datatype="xsd:string" id="meta553" property="format" xsi:type="nex:LiteralMeta"/>
      </edge>
      <edge about="#edge554" id="edge554" length="0.00104007" source="node546" target="node550">
        <meta content=" dr=1;" datatype="xsd:string" id="meta555" property="format" xsi:type="nex:LiteralMeta"/>
      </edge>
      <edge about="#edge562" id="edge562" length="0.0" source="node556" target="node558">
        <meta content=" dr=1;" datatype="xsd:string" id="meta563" property="format" xsi:type="nex:LiteralMeta"/>
      </edge>
      <edge about="#edge564" id="edge564" length="0.0" source="node556" target="node560">
        <meta content=" dr=1;" datatype="xsd:string" id="meta565" property="format" xsi:type="nex:LiteralMeta"/>
      </edge>
      <edge about="#edge566" id="edge566" length="0.00434854" source="node544" target="node546">
        <meta content=" dr=1;" datatype="xsd:string" id="meta567" property="format" xsi:type="nex:LiteralMeta"/>
      </edge>
      <edge about="#edge568" id="edge568" length="0.00160384" source="node544" target="node556">
        <meta content=" dr=1;" datatype="xsd:string" id="meta569" property="format" xsi:type="nex:LiteralMeta"/>
      </edge>
      <edge about="#edge572" id="edge572" length="0.00433211" source="node542" target="node544">
        <meta content=" dr=1;" datatype="xsd:string" id="meta573" property="format" xsi:type="nex:LiteralMeta"/>
      </edge>
      <edge about="#edge574" id="edge574" length="0.013525" source="node542" target="node570">
        <meta content=" dr=1;" datatype="xsd:string" id="meta575" property="format" xsi:type="nex:LiteralMeta"/>
      </edge>
      <edge about="#edge584" id="edge584" length="0.0161138" source="node578" target="node580">
        <meta content=" dr=1;" datatype="xsd:string" id="meta585" property="format" xsi:type="nex:LiteralMeta"/>
      </edge>
      <edge about="#edge586" id="edge586" length="0.00769572" source="node578" target="node582">
        <meta content=" dr=1;" datatype="xsd:string" id="meta587" property="format" xsi:type="nex:LiteralMeta"/>
      </edge>
      <edge about="#edge590" id="edge590" length="0.00362794" source="node576" target="node578">
        <meta content=" dr=1;" datatype="xsd:string" id="meta591" property="format" xsi:type="nex:LiteralMeta"/>
      </edge>
      <edge about="#edge592" id="edge592" length="0.0499435" source="node576" target="node588">
        <meta content=" dr=1;" datatype="xsd:string" id="meta593" property="format" xsi:type="nex:LiteralMeta"/>
      </edge>
      <edge about="#edge594" id="edge594" length="0.0147206" source="node540" target="node542">
        <meta content=" dr=1;" datatype="xsd:string" id="meta595" property="format" xsi:type="nex:LiteralMeta"/>
      </edge>
      <edge about="#edge596" id="edge596" length="0.00611274" source="node540" target="node576">
        <meta content=" dr=1;" datatype="xsd:string" id="meta597" property="format" xsi:type="nex:LiteralMeta"/>
      </edge>
      <edge about="#edge598" id="edge598" length="0.0052937" source="node504" target="node506">
        <meta content=" dr=1;" datatype="xsd:string" id="meta599" property="format" xsi:type="nex:LiteralMeta"/>
      </edge>
      <edge about="#edge600" id="edge600" length="0.0125634" source="node504" target="node540">
        <meta content=" dr=1;" datatype="xsd:string" id="meta601" property="format" xsi:type="nex:LiteralMeta"/>
      </edge>
      <edge about="#edge602" id="edge602" length="0.0021049" source="node244" target="node246">
        <meta content=" dr=1;" datatype="xsd:string" id="meta603" property="format" xsi:type="nex:LiteralMeta"/>
      </edge>
      <edge about="#edge604" id="edge604" length="0.00621477" source="node244" target="node504">
        <meta content=" dr=1;" datatype="xsd:string" id="meta605" property="format" xsi:type="nex:LiteralMeta"/>
      </edge>
      <edge about="#edge612" id="edge612" length="0.00809767" source="node606" target="node608">
        <meta content=" dr=1;" datatype="xsd:string" id="meta613" property="format" xsi:type="nex:LiteralMeta"/>
      </edge>
      <edge about="#edge614" id="edge614" length="0.0157119" source="node606" target="node610">
        <meta content=" dr=1;" datatype="xsd:string" id="meta615" property="format" xsi:type="nex:LiteralMeta"/>
      </edge>
      <edge about="#edge616" id="edge616" length="0.00230305" source="node242" target="node244">
        <meta content=" dr=1;" datatype="xsd:string" id="meta617" property="format" xsi:type="nex:LiteralMeta"/>
      </edge>
      <edge about="#edge618" id="edge618" length="0.00988001" source="node242" target="node606">
        <meta content=" dr=1;" datatype="xsd:string" id="meta619" property="format" xsi:type="nex:LiteralMeta"/>
      </edge>
      <edge about="#edge628" id="edge628" length="0.0140243" source="node622" target="node624">
        <meta content=" dr=1;" datatype="xsd:string" id="meta629" property="format" xsi:type="nex:LiteralMeta"/>
      </edge>
      <edge about="#edge630" id="edge630" length="0.0276423" source="node622" target="node626">
        <meta content=" dr=1;" datatype="xsd:string" id="meta631" property="format" xsi:type="nex:LiteralMeta"/>
      </edge>
      <edge about="#edge638" id="edge638" length="0.0" source="node632" target="node634">
        <meta content=" dr=1;" datatype="xsd:string" id="meta639" property="format" xsi:type="nex:LiteralMeta"/>
      </edge>
      <edge about="#edge640" id="edge640" length="0.0" source="node632" target="node636">
        <meta content=" dr=1;" datatype="xsd:string" id="meta641" property="format" xsi:type="nex:LiteralMeta"/>
      </edge>
      <edge about="#edge642" id="edge642" length="0.00798065" source="node620" target="node622">
        <meta content=" dr=1;" datatype="xsd:string" id="meta643" property="format" xsi:type="nex:LiteralMeta"/>
      </edge>
      <edge about="#edge644" id="edge644" length="0.0217813" source="node620" target="node632">
        <meta content=" dr=1;" datatype="xsd:string" id="meta645" property="format" xsi:type="nex:LiteralMeta"/>
      </edge>
      <edge about="#edge646" id="edge646" length="0.00255556" source="node240" target="node242">
        <meta content=" dr=1;" datatype="xsd:string" id="meta647" property="format" xsi:type="nex:LiteralMeta"/>
      </edge>
      <edge about="#edge648" id="edge648" length="0.00165877" source="node240" target="node620">
        <meta content=" dr=1;" datatype="xsd:string" id="meta649" property="format" xsi:type="nex:LiteralMeta"/>
      </edge>
      <edge about="#edge692" id="edge692" length="0.0655535" source="node686" target="node688">
        <meta content=" dr=1;" datatype="xsd:string" id="meta693" property="format" xsi:type="nex:LiteralMeta"/>
      </edge>
      <edge about="#edge694" id="edge694" length="0.0475418" source="node686" target="node690">
        <meta content=" dr=1;" datatype="xsd:string" id="meta695" property="format" xsi:type="nex:LiteralMeta"/>
      </edge>
      <edge about="#edge698" id="edge698" length="0.00590002" source="node684" target="node686">
        <meta content=" dr=1;" datatype="xsd:string" id="meta699" property="format" xsi:type="nex:LiteralMeta"/>
      </edge>
      <edge about="#edge700" id="edge700" length="0.0536238" source="node684" target="node696">
        <meta content=" dr=1;" datatype="xsd:string" id="meta701" property="format" xsi:type="nex:LiteralMeta"/>
      </edge>
      <edge about="#edge710" id="edge710" length="0.0305661" source="node704" target="node706">
        <meta content=" dr=1;" datatype="xsd:string" id="meta711" property="format" xsi:type="nex:LiteralMeta"/>
      </edge>
      <edge about="#edge712" id="edge712" length="0.0587196" source="node704" target="node708">
        <meta content=" dr=1;" datatype="xsd:string" id="meta713" property="format" xsi:type="nex:LiteralMeta"/>
      </edge>
      <edge about="#edge716" id="edge716" length="0.00923342" source="node702" target="node704">
        <meta content=" dr=1;" datatype="xsd:string" id="meta717" property="format" xsi:type="nex:LiteralMeta"/>
      </edge>
      <edge about="#edge718" id="edge718" length="0.0413618" source="node702" target="node714">
        <meta content=" dr=1;" datatype="xsd:string" id="meta719" property="format" xsi:type="nex:LiteralMeta"/>
      </edge>
      <edge about="#edge720" id="edge720" length="0.0416938" source="node682" target="node684">
        <meta content=" dr=1;" datatype="xsd:string" id="meta721" property="format" xsi:type="nex:LiteralMeta"/>
      </edge>
      <edge about="#edge722" id="edge722" length="0.00629728" source="node682" target="node702">
        <meta content=" dr=1;" datatype="xsd:string" id="meta723" property="format" xsi:type="nex:LiteralMeta"/>
      </edge>
      <edge about="#edge726" id="edge726" length="0.013351" source="node680" target="node682">
        <meta content=" dr=1;" datatype="xsd:string" id="meta727" property="format" xsi:type="nex:LiteralMeta"/>
      </edge>
      <edge about="#edge728" id="edge728" length="0.0571475" source="node680" target="node724">
        <meta content=" dr=1;" datatype="xsd:string" id="meta729" property="format" xsi:type="nex:LiteralMeta"/>
      </edge>
      <edge about="#edge732" id="edge732" length="0.00615573" source="node678" target="node680">
        <meta content=" dr=1;" datatype="xsd:string" id="meta733" property="format" xsi:type="nex:LiteralMeta"/>
      </edge>
      <edge about="#edge734" id="edge734" length="0.0507639" source="node678" target="node730">
        <meta content=" dr=1;" datatype="xsd:string" id="meta735" property="format" xsi:type="nex:LiteralMeta"/>
      </edge>
      <edge about="#edge738" id="edge738" length="0.00915583" source="node676" target="node678">
        <meta content=" dr=1;" datatype="xsd:string" id="meta739" property="format" xsi:type="nex:LiteralMeta"/>
      </edge>
      <edge about="#edge740" id="edge740" length="0.0566924" source="node676" target="node736">
        <meta content=" dr=1;" datatype="xsd:string" id="meta741" property="format" xsi:type="nex:LiteralMeta"/>
      </edge>
      <edge about="#edge744" id="edge744" length="0.00594371" source="node674" target="node676">
        <meta content=" dr=1;" datatype="xsd:string" id="meta745" property="format" xsi:type="nex:LiteralMeta"/>
      </edge>
      <edge about="#edge746" id="edge746" length="0.0487438" source="node674" target="node742">
        <meta content=" dr=1;" datatype="xsd:string" id="meta747" property="format" xsi:type="nex:LiteralMeta"/>
      </edge>
      <edge about="#edge758" id="edge758" length="0.0567812" source="node752" target="node754">
        <meta content=" dr=1;" datatype="xsd:string" id="meta759" property="format" xsi:type="nex:LiteralMeta"/>
      </edge>
      <edge about="#edge760" id="edge760" length="0.0622664" source="node752" target="node756">
        <meta content=" dr=1;" datatype="xsd:string" id="meta761" property="format" xsi:type="nex:LiteralMeta"/>
      </edge>
      <edge about="#edge762" id="edge762" length="0.0267998" source="node748" target="node750">
        <meta content=" dr=1;" datatype="xsd:string" id="meta763" property="format" xsi:type="nex:LiteralMeta"/>
      </edge>
      <edge about="#edge764" id="edge764" length="0.0267716" source="node748" target="node752">
        <meta content=" dr=1;" datatype="xsd:string" id="meta765" property="format" xsi:type="nex:LiteralMeta"/>
      </edge>
      <edge about="#edge766" id="edge766" length="0.00693966" source="node672" target="node674">
        <meta content=" dr=1;" datatype="xsd:string" id="meta767" property="format" xsi:type="nex:LiteralMeta"/>
      </edge>
      <edge about="#edge768" id="edge768" length="0.00975491" source="node672" target="node748">
        <meta content=" dr=1;" datatype="xsd:string" id="meta769" property="format" xsi:type="nex:LiteralMeta"/>
      </edge>
      <edge about="#edge782" id="edge782" length="0.0428651" source="node776" target="node778">
        <meta content=" dr=1;" datatype="xsd:string" id="meta783" property="format" xsi:type="nex:LiteralMeta"/>
      </edge>
      <edge about="#edge784" id="edge784" length="0.0464206" source="node776" target="node780">
        <meta content=" dr=1;" datatype="xsd:string" id="meta785" property="format" xsi:type="nex:LiteralMeta"/>
      </edge>
      <edge about="#edge792" id="edge792" length="0.0323955" source="node786" target="node788">
        <meta content=" dr=1;" datatype="xsd:string" id="meta793" property="format" xsi:type="nex:LiteralMeta"/>
      </edge>
      <edge about="#edge794" id="edge794" length="0.0390331" source="node786" target="node790">
        <meta content=" dr=1;" datatype="xsd:string" id="meta795" property="format" xsi:type="nex:LiteralMeta"/>
      </edge>
      <edge about="#edge796" id="edge796" length="0.00760624" source="node774" target="node776">
        <meta content=" dr=1;" datatype="xsd:string" id="meta797" property="format" xsi:type="nex:LiteralMeta"/>
      </edge>
      <edge about="#edge798" id="edge798" length="0.0191795" source="node774" target="node786">
        <meta content=" dr=1;" datatype="xsd:string" id="meta799" property="format" xsi:type="nex:LiteralMeta"/>
      </edge>
      <edge about="#edge806" id="edge806" length="0.0245472" source="node800" target="node802">
        <meta content=" dr=1;" datatype="xsd:string" id="meta807" property="format" xsi:type="nex:LiteralMeta"/>
      </edge>
      <edge about="#edge808" id="edge808" length="0.0528338" source="node800" target="node804">
        <meta content=" dr=1;" datatype="xsd:string" id="meta809" property="format" xsi:type="nex:LiteralMeta"/>
      </edge>
      <edge about="#edge810" id="edge810" length="0.0117604" source="node772" target="node774">
        <meta content=" dr=1;" datatype="xsd:string" id="meta811" property="format" xsi:type="nex:LiteralMeta"/>
      </edge>
      <edge about="#edge812" id="edge812" length="0.00609677" source="node772" target="node800">
        <meta content=" dr=1;" datatype="xsd:string" id="meta813" property="format" xsi:type="nex:LiteralMeta"/>
      </edge>
      <edge about="#edge820" id="edge820" length="0.0413029" source="node814" target="node816">
        <meta content=" dr=1;" datatype="xsd:string" id="meta821" property="format" xsi:type="nex:LiteralMeta"/>
      </edge>
      <edge about="#edge822" id="edge822" length="0.036078" source="node814" target="node818">
        <meta content=" dr=1;" datatype="xsd:string" id="meta823" property="format" xsi:type="nex:LiteralMeta"/>
      </edge>
      <edge about="#edge824" id="edge824" length="0.00398014" source="node770" target="node772">
        <meta content=" dr=1;" datatype="xsd:string" id="meta825" property="format" xsi:type="nex:LiteralMeta"/>
      </edge>
      <edge about="#edge826" id="edge826" length="0.00346033" source="node770" target="node814">
        <meta content=" dr=1;" datatype="xsd:string" id="meta827" property="format" xsi:type="nex:LiteralMeta"/>
      </edge>
      <edge about="#edge828" id="edge828" length="0.00407767" source="node670" target="node672">
        <meta content=" dr=1;" datatype="xsd:string" id="meta829" property="format" xsi:type="nex:LiteralMeta"/>
      </edge>
      <edge about="#edge830" id="edge830" length="0.00634335" source="node670" target="node770">
        <meta content=" dr=1;" datatype="xsd:string" id="meta831" property="format" xsi:type="nex:LiteralMeta"/>
      </edge>
      <edge about="#edge846" id="edge846" length="0.0318777" source="node840" target="node842">
        <meta content=" dr=1;" datatype="xsd:string" id="meta847" property="format" xsi:type="nex:LiteralMeta"/>
      </edge>
      <edge about="#edge848" id="edge848" length="0.0216937" source="node840" target="node844">
        <meta content=" dr=1;" datatype="xsd:string" id="meta849" property="format" xsi:type="nex:LiteralMeta"/>
      </edge>
      <edge about="#edge850" id="edge850" length="0.0545841" source="node836" target="node838">
        <meta content=" dr=1;" datatype="xsd:string" id="meta851" property="format" xsi:type="nex:LiteralMeta"/>
      </edge>
      <edge about="#edge852" id="edge852" length="0.00493972" source="node836" target="node840">
        <meta content=" dr=1;" datatype="xsd:string" id="meta853" property="format" xsi:type="nex:LiteralMeta"/>
      </edge>
      <edge about="#edge856" id="edge856" length="0.00290031" source="node834" target="node836">
        <meta content=" dr=1;" datatype="xsd:string" id="meta857" property="format" xsi:type="nex:LiteralMeta"/>
      </edge>
      <edge about="#edge858" id="edge858" length="0.0447187" source="node834" target="node854">
        <meta content=" dr=1;" datatype="xsd:string" id="meta859" property="format" xsi:type="nex:LiteralMeta"/>
      </edge>
      <edge about="#edge866" id="edge866" length="0.0253742" source="node860" target="node862">
        <meta content=" dr=1;" datatype="xsd:string" id="meta867" property="format" xsi:type="nex:LiteralMeta"/>
      </edge>
      <edge about="#edge868" id="edge868" length="0.0341497" source="node860" target="node864">
        <meta content=" dr=1;" datatype="xsd:string" id="meta869" property="format" xsi:type="nex:LiteralMeta"/>
      </edge>
      <edge about="#edge870" id="edge870" length="0.00540882" source="node832" target="node834">
        <meta content=" dr=1;" datatype="xsd:string" id="meta871" property="format" xsi:type="nex:LiteralMeta"/>
      </edge>
      <edge about="#edge872" id="edge872" length="0.00575189" source="node832" target="node860">
        <meta content=" dr=1;" datatype="xsd:string" id="meta873" property="format" xsi:type="nex:LiteralMeta"/>
      </edge>
      <edge about="#edge874" id="edge874" length="0.00114598" source="node668" target="node670">
        <meta content=" dr=1;" datatype="xsd:string" id="meta875" property="format" xsi:type="nex:LiteralMeta"/>
      </edge>
      <edge about="#edge876" id="edge876" length="0.00519005" source="node668" target="node832">
        <meta content=" dr=1;" datatype="xsd:string" id="meta877" property="format" xsi:type="nex:LiteralMeta"/>
      </edge>
      <edge about="#edge888" id="edge888" length="0.0149478" source="node882" target="node884">
        <meta content=" dr=1;" datatype="xsd:string" id="meta889" property="format" xsi:type="nex:LiteralMeta"/>
      </edge>
      <edge about="#edge890" id="edge890" length="0.0326712" source="node882" target="node886">
        <meta content=" dr=1;" datatype="xsd:string" id="meta891" property="format" xsi:type="nex:LiteralMeta"/>
      </edge>
      <edge about="#edge894" id="edge894" length="0.0104264" source="node880" target="node882">
        <meta content=" dr=1;" datatype="xsd:string" id="meta895" property="format" xsi:type="nex:LiteralMeta"/>
      </edge>
      <edge about="#edge896" id="edge896" length="0.0252879" source="node880" target="node892">
        <meta content=" dr=1;" datatype="xsd:string" id="meta897" property="format" xsi:type="nex:LiteralMeta"/>
      </edge>
      <edge about="#edge904" id="edge904" length="0.0353862" source="node898" target="node900">
        <meta content=" dr=1;" datatype="xsd:string" id="meta905" property="format" xsi:type="nex:LiteralMeta"/>
      </edge>
      <edge about="#edge906" id="edge906" length="0.03009" source="node898" target="node902">
        <meta content=" dr=1;" datatype="xsd:string" id="meta907" property="format" xsi:type="nex:LiteralMeta"/>
      </edge>
      <edge about="#edge908" id="edge908" length="0.00883147" source="node878" target="node880">
        <meta content=" dr=1;" datatype="xsd:string" id="meta909" property="format" xsi:type="nex:LiteralMeta"/>
      </edge>
      <edge about="#edge910" id="edge910" length="0.00604948" source="node878" target="node898">
        <meta content=" dr=1;" datatype="xsd:string" id="meta911" property="format" xsi:type="nex:LiteralMeta"/>
      </edge>
      <edge about="#edge912" id="edge912" length="0.00569129" source="node666" target="node668">
        <meta content=" dr=1;" datatype="xsd:string" id="meta913" property="format" xsi:type="nex:LiteralMeta"/>
      </edge>
      <edge about="#edge914" id="edge914" length="0.00383273" source="node666" target="node878">
        <meta content=" dr=1;" datatype="xsd:string" id="meta915" property="format" xsi:type="nex:LiteralMeta"/>
      </edge>
      <edge about="#edge918" id="edge918" length="0.0044678" source="node664" target="node666">
        <meta content=" dr=1;" datatype="xsd:string" id="meta919" property="format" xsi:type="nex:LiteralMeta"/>
      </edge>
      <edge about="#edge920" id="edge920" length="0.036206" source="node664" target="node916">
        <meta content=" dr=1;" datatype="xsd:string" id="meta921" property="format" xsi:type="nex:LiteralMeta"/>
      </edge>
      <edge about="#edge950" id="edge950" length="0.118928" source="node944" target="node946">
        <meta content=" dr=1;" datatype="xsd:string" id="meta951" property="format" xsi:type="nex:LiteralMeta"/>
      </edge>
      <edge about="#edge952" id="edge952" length="0.125119" source="node944" target="node948">
        <meta content=" dr=1;" datatype="xsd:string" id="meta953" property="format" xsi:type="nex:LiteralMeta"/>
      </edge>
      <edge about="#edge956" id="edge956" length="0.131167" source="node942" target="node944">
        <meta content=" dr=1;" datatype="xsd:string" id="meta957" property="format" xsi:type="nex:LiteralMeta"/>
      </edge>
      <edge about="#edge958" id="edge958" length="0.163476" source="node942" target="node954">
        <meta content=" dr=1;" datatype="xsd:string" id="meta959" property="format" xsi:type="nex:LiteralMeta"/>
      </edge>
      <edge about="#edge962" id="edge962" length="0.0290651" source="node940" target="node942">
        <meta content=" dr=1;" datatype="xsd:string" id="meta963" property="format" xsi:type="nex:LiteralMeta"/>
      </edge>
      <edge about="#edge964" id="edge964" length="0.197125" source="node940" target="node960">
        <meta content=" dr=1;" datatype="xsd:string" id="meta965" property="format" xsi:type="nex:LiteralMeta"/>
      </edge>
      <edge about="#edge968" id="edge968" length="0.0199572" source="node938" target="node940">
        <meta content=" dr=1;" datatype="xsd:string" id="meta969" property="format" xsi:type="nex:LiteralMeta"/>
      </edge>
      <edge about="#edge970" id="edge970" length="0.142245" source="node938" target="node966">
        <meta content=" dr=1;" datatype="xsd:string" id="meta971" property="format" xsi:type="nex:LiteralMeta"/>
      </edge>
      <edge about="#edge974" id="edge974" length="0.0902634" source="node936" target="node938">
        <meta content=" dr=1;" datatype="xsd:string" id="meta975" property="format" xsi:type="nex:LiteralMeta"/>
      </edge>
      <edge about="#edge976" id="edge976" length="0.0894241" source="node936" target="node972">
        <meta content=" dr=1;" datatype="xsd:string" id="meta977" property="format" xsi:type="nex:LiteralMeta"/>
      </edge>
      <edge about="#edge978" id="edge978" length="0.0999224" source="node932" target="node934">
        <meta content=" dr=1;" datatype="xsd:string" id="meta979" property="format" xsi:type="nex:LiteralMeta"/>
      </edge>
      <edge about="#edge980" id="edge980" length="0.017079" source="node932" target="node936">
        <meta content=" dr=1;" datatype="xsd:string" id="meta981" property="format" xsi:type="nex:LiteralMeta"/>
      </edge>
      <edge about="#edge996" id="edge996" length="0.0111571" source="node990" target="node992">
        <meta content=" dr=1;" datatype="xsd:string" id="meta997" property="format" xsi:type="nex:LiteralMeta"/>
      </edge>
      <edge about="#edge998" id="edge998" length="0.0186048" source="node990" target="node994">
        <meta content=" dr=1;" datatype="xsd:string" id="meta999" property="format" xsi:type="nex:LiteralMeta"/>
      </edge>
      <edge about="#edge1000" id="edge1000" length="0.0791814" source="node986" target="node988">
        <meta content=" dr=1;" datatype="xsd:string" id="meta1001" property="format" xsi:type="nex:LiteralMeta"/>
      </edge>
      <edge about="#edge1002" id="edge1002" length="0.0190329" source="node986" target="node990">
        <meta content=" dr=1;" datatype="xsd:string" id="meta1003" property="format" xsi:type="nex:LiteralMeta"/>
      </edge>
      <edge about="#edge1006" id="edge1006" length="0.00533053" source="node984" target="node986">
        <meta content=" dr=1;" datatype="xsd:string" id="meta1007" property="format" xsi:type="nex:LiteralMeta"/>
      </edge>
      <edge about="#edge1008" id="edge1008" length="0.06461" source="node984" target="node1004">
        <meta content=" dr=1;" datatype="xsd:string" id="meta1009" property="format" xsi:type="nex:LiteralMeta"/>
      </edge>
      <edge about="#edge1018" id="edge1018" length="0.0814319" source="node1012" target="node1014">
        <meta content=" dr=1;" datatype="xsd:string" id="meta1019" property="format" xsi:type="nex:LiteralMeta"/>
      </edge>
      <edge about="#edge1020" id="edge1020" length="0.0792824" source="node1012" target="node1016">
        <meta content=" dr=1;" datatype="xsd:string" id="meta1021" property="format" xsi:type="nex:LiteralMeta"/>
      </edge>
      <edge about="#edge1024" id="edge1024" length="0.0128906" source="node1010" target="node1012">
        <meta content=" dr=1;" datatype="xsd:string" id="meta1025" property="format" xsi:type="nex:LiteralMeta"/>
      </edge>
      <edge about="#edge1026" id="edge1026" length="0.073419" source="node1010" target="node1022">
        <meta content=" dr=1;" datatype="xsd:string" id="meta1027" property="format" xsi:type="nex:LiteralMeta"/>
      </edge>
      <edge about="#edge1028" id="edge1028" length="0.0261544" source="node982" target="node984">
        <meta content=" dr=1;" datatype="xsd:string" id="meta1029" property="format" xsi:type="nex:LiteralMeta"/>
      </edge>
      <edge about="#edge1030" id="edge1030" length="0.010676" source="node982" target="node1010">
        <meta content=" dr=1;" datatype="xsd:string" id="meta1031" property="format" xsi:type="nex:LiteralMeta"/>
      </edge>
      <edge about="#edge1032" id="edge1032" length="0.01092" source="node930" target="node932">
        <meta content=" dr=1;" datatype="xsd:string" id="meta1033" property="format" xsi:type="nex:LiteralMeta"/>
      </edge>
      <edge about="#edge1034" id="edge1034" length="0.00757075" source="node930" target="node982">
        <meta content=" dr=1;" datatype="xsd:string" id="meta1035" property="format" xsi:type="nex:LiteralMeta"/>
      </edge>
      <edge about="#edge1042" id="edge1042" length="0.0690585" source="node1036" target="node1038">
        <meta content=" dr=1;" datatype="xsd:string" id="meta1043" property="format" xsi:type="nex:LiteralMeta"/>
      </edge>
      <edge about="#edge1044" id="edge1044" length="0.0737987" source="node1036" target="node1040">
        <meta content=" dr=1;" datatype="xsd:string" id="meta1045" property="format" xsi:type="nex:LiteralMeta"/>
      </edge>
      <edge about="#edge1046" id="edge1046" length="0.00400768" source="node928" target="node930">
        <meta content=" dr=1;" datatype="xsd:string" id="meta1047" property="format" xsi:type="nex:LiteralMeta"/>
      </edge>
      <edge about="#edge1048" id="edge1048" length="0.023182" source="node928" target="node1036">
        <meta content=" dr=1;" datatype="xsd:string" id="meta1049" property="format" xsi:type="nex:LiteralMeta"/>
      </edge>
      <edge about="#edge1064" id="edge1064" length="0.049248" source="node1058" target="node1060">
        <meta content=" dr=1;" datatype="xsd:string" id="meta1065" property="format" xsi:type="nex:LiteralMeta"/>
      </edge>
      <edge about="#edge1066" id="edge1066" length="0.0697996" source="node1058" target="node1062">
        <meta content=" dr=1;" datatype="xsd:string" id="meta1067" property="format" xsi:type="nex:LiteralMeta"/>
      </edge>
      <edge about="#edge1068" id="edge1068" length="0.0507446" source="node1054" target="node1056">
        <meta content=" dr=1;" datatype="xsd:string" id="meta1069" property="format" xsi:type="nex:LiteralMeta"/>
      </edge>
      <edge about="#edge1070" id="edge1070" length="0.0117554" source="node1054" target="node1058">
        <meta content=" dr=1;" datatype="xsd:string" id="meta1071" property="format" xsi:type="nex:LiteralMeta"/>
      </edge>
      <edge about="#edge1088" id="edge1088" length="0.0198031" source="node1082" target="node1084">
        <meta content=" dr=1;" datatype="xsd:string" id="meta1089" property="format" xsi:type="nex:LiteralMeta"/>
      </edge>
      <edge about="#edge1090" id="edge1090" length="0.00995878" source="node1082" target="node1086">
        <meta content=" dr=1;" datatype="xsd:string" id="meta1091" property="format" xsi:type="nex:LiteralMeta"/>
      </edge>
      <edge about="#edge1094" id="edge1094" length="0.0189927" source="node1080" target="node1082">
        <meta content=" dr=1;" datatype="xsd:string" id="meta1095" property="format" xsi:type="nex:LiteralMeta"/>
      </edge>
      <edge about="#edge1096" id="edge1096" length="0.070293" source="node1080" target="node1092">
        <meta content=" dr=1;" datatype="xsd:string" id="meta1097" property="format" xsi:type="nex:LiteralMeta"/>
      </edge>
      <edge about="#edge1108" id="edge1108" length="0.0" source="node1102" target="node1104">
        <meta content=" dr=1;" datatype="xsd:string" id="meta1109" property="format" xsi:type="nex:LiteralMeta"/>
      </edge>
      <edge about="#edge1110" id="edge1110" length="0.0" source="node1102" target="node1106">
        <meta content=" dr=1;" datatype="xsd:string" id="meta1111" property="format" xsi:type="nex:LiteralMeta"/>
      </edge>
      <edge about="#edge1112" id="edge1112" length="0.0313432" source="node1098" target="node1100">
        <meta content=" dr=1;" datatype="xsd:string" id="meta1113" property="format" xsi:type="nex:LiteralMeta"/>
      </edge>
      <edge about="#edge1114" id="edge1114" length="0.0400854" source="node1098" target="node1102">
        <meta content=" dr=1;" datatype="xsd:string" id="meta1115" property="format" xsi:type="nex:LiteralMeta"/>
      </edge>
      <edge about="#edge1116" id="edge1116" length="0.00795371" source="node1078" target="node1080">
        <meta content=" dr=1;" datatype="xsd:string" id="meta1117" property="format" xsi:type="nex:LiteralMeta"/>
      </edge>
      <edge about="#edge1118" id="edge1118" length="0.00395105" source="node1078" target="node1098">
        <meta content=" dr=1;" datatype="xsd:string" id="meta1119" property="format" xsi:type="nex:LiteralMeta"/>
      </edge>
      <edge about="#edge1122" id="edge1122" length="0.0151432" source="node1076" target="node1078">
        <meta content=" dr=1;" datatype="xsd:string" id="meta1123" property="format" xsi:type="nex:LiteralMeta"/>
      </edge>
      <edge about="#edge1124" id="edge1124" length="0.033964" source="node1076" target="node1120">
        <meta content=" dr=1;" datatype="xsd:string" id="meta1125" property="format" xsi:type="nex:LiteralMeta"/>
      </edge>
      <edge about="#edge1128" id="edge1128" length="0.00923208" source="node1074" target="node1076">
        <meta content=" dr=1;" datatype="xsd:string" id="meta1129" property="format" xsi:type="nex:LiteralMeta"/>
      </edge>
      <edge about="#edge1130" id="edge1130" length="0.0621965" source="node1074" target="node1126">
        <meta content=" dr=1;" datatype="xsd:string" id="meta1131" property="format" xsi:type="nex:LiteralMeta"/>
      </edge>
      <edge about="#edge1148" id="edge1148" length="0.0542287" source="node1142" target="node1144">
        <meta content=" dr=1;" datatype="xsd:string" id="meta1149" property="format" xsi:type="nex:LiteralMeta"/>
      </edge>
      <edge about="#edge1150" id="edge1150" length="0.100533" source="node1142" target="node1146">
        <meta content=" dr=1;" datatype="xsd:string" id="meta1151" property="format" xsi:type="nex:LiteralMeta"/>
      </edge>
      <edge about="#edge1152" id="edge1152" length="0.05813" source="node1138" target="node1140">
        <meta content=" dr=1;" datatype="xsd:string" id="meta1153" property="format" xsi:type="nex:LiteralMeta"/>
      </edge>
      <edge about="#edge1154" id="edge1154" length="0.0103223" source="node1138" target="node1142">
        <meta content=" dr=1;" datatype="xsd:string" id="meta1155" property="format" xsi:type="nex:LiteralMeta"/>
      </edge>
      <edge about="#edge1158" id="edge1158" length="0.00434065" source="node1136" target="node1138">
        <meta content=" dr=1;" datatype="xsd:string" id="meta1159" property="format" xsi:type="nex:LiteralMeta"/>
      </edge>
      <edge about="#edge1160" id="edge1160" length="0.0388141" source="node1136" target="node1156">
        <meta content=" dr=1;" datatype="xsd:string" id="meta1161" property="format" xsi:type="nex:LiteralMeta"/>
      </edge>
      <edge about="#edge1164" id="edge1164" length="0.00230091" source="node1134" target="node1136">
        <meta content=" dr=1;" datatype="xsd:string" id="meta1165" property="format" xsi:type="nex:LiteralMeta"/>
      </edge>
      <edge about="#edge1166" id="edge1166" length="0.0683836" source="node1134" target="node1162">
        <meta content=" dr=1;" datatype="xsd:string" id="meta1167" property="format" xsi:type="nex:LiteralMeta"/>
      </edge>
      <edge about="#edge1176" id="edge1176" length="0.0273756" source="node1170" target="node1172">
        <meta content=" dr=1;" datatype="xsd:string" id="meta1177" property="format" xsi:type="nex:LiteralMeta"/>
      </edge>
      <edge about="#edge1178" id="edge1178" length="0.0321482" source="node1170" target="node1174">
        <meta content=" dr=1;" datatype="xsd:string" id="meta1179" property="format" xsi:type="nex:LiteralMeta"/>
      </edge>
      <edge about="#edge1182" id="edge1182" length="0.0324507" source="node1168" target="node1170">
        <meta content=" dr=1;" datatype="xsd:string" id="meta1183" property="format" xsi:type="nex:LiteralMeta"/>
      </edge>
      <edge about="#edge1184" id="edge1184" length="0.0955255" source="node1168" target="node1180">
        <meta content=" dr=1;" datatype="xsd:string" id="meta1185" property="format" xsi:type="nex:LiteralMeta"/>
      </edge>
      <edge about="#edge1186" id="edge1186" length="0.00472667" source="node1132" target="node1134">
        <meta content=" dr=1;" datatype="xsd:string" id="meta1187" property="format" xsi:type="nex:LiteralMeta"/>
      </edge>
      <edge about="#edge1188" id="edge1188" length="0.0231751" source="node1132" target="node1168">
        <meta content=" dr=1;" datatype="xsd:string" id="meta1189" property="format" xsi:type="nex:LiteralMeta"/>
      </edge>
      <edge about="#edge1190" id="edge1190" length="0.00464276" source="node1072" target="node1074">
        <meta content=" dr=1;" datatype="xsd:string" id="meta1191" property="format" xsi:type="nex:LiteralMeta"/>
      </edge>
      <edge about="#edge1192" id="edge1192" length="0.00520425" source="node1072" target="node1132">
        <meta content=" dr=1;" datatype="xsd:string" id="meta1193" property="format" xsi:type="nex:LiteralMeta"/>
      </edge>
      <edge about="#edge1194" id="edge1194" length="0.00992061" source="node1052" target="node1054">
        <meta content=" dr=1;" datatype="xsd:string" id="meta1195" property="format" xsi:type="nex:LiteralMeta"/>
      </edge>
      <edge about="#edge1196" id="edge1196" length="0.00210622" source="node1052" target="node1072">
        <meta content=" dr=1;" datatype="xsd:string" id="meta1197" property="format" xsi:type="nex:LiteralMeta"/>
      </edge>
      <edge about="#edge1212" id="edge1212" length="0.0462818" source="node1206" target="node1208">
        <meta content=" dr=1;" datatype="xsd:string" id="meta1213" property="format" xsi:type="nex:LiteralMeta"/>
      </edge>
      <edge about="#edge1214" id="edge1214" length="0.0608611" source="node1206" target="node1210">
        <meta content=" dr=1;" datatype="xsd:string" id="meta1215" property="format" xsi:type="nex:LiteralMeta"/>
      </edge>
      <edge about="#edge1216" id="edge1216" length="0.0472647" source="node1202" target="node1204">
        <meta content=" dr=1;" datatype="xsd:string" id="meta1217" property="format" xsi:type="nex:LiteralMeta"/>
      </edge>
      <edge about="#edge1218" id="edge1218" length="0.0241639" source="node1202" target="node1206">
        <meta content=" dr=1;" datatype="xsd:string" id="meta1219" property="format" xsi:type="nex:LiteralMeta"/>
      </edge>
      <edge about="#edge1222" id="edge1222" length="0.00359049" source="node1200" target="node1202">
        <meta content=" dr=1;" datatype="xsd:string" id="meta1223" property="format" xsi:type="nex:LiteralMeta"/>
      </edge>
      <edge about="#edge1224" id="edge1224" length="0.0380762" source="node1200" target="node1220">
        <meta content=" dr=1;" datatype="xsd:string" id="meta1225" property="format" xsi:type="nex:LiteralMeta"/>
      </edge>
      <edge about="#edge1246" id="edge1246" length="0.0" source="node1240" target="node1242">
        <meta content=" dr=1;" datatype="xsd:string" id="meta1247" property="format" xsi:type="nex:LiteralMeta"/>
      </edge>
      <edge about="#edge1248" id="edge1248" length="0.0" source="node1240" target="node1244">
        <meta content=" dr=1;" datatype="xsd:string" id="meta1249" property="format" xsi:type="nex:LiteralMeta"/>
      </edge>
      <edge about="#edge1252" id="edge1252" length="0.0287912" source="node1238" target="node1240">
        <meta content=" dr=1;" datatype="xsd:string" id="meta1253" property="format" xsi:type="nex:LiteralMeta"/>
      </edge>
      <edge about="#edge1254" id="edge1254" length="0.0188278" source="node1238" target="node1250">
        <meta content=" dr=1;" datatype="xsd:string" id="meta1255" property="format" xsi:type="nex:LiteralMeta"/>
      </edge>
      <edge about="#edge1258" id="edge1258" length="0.0190299" source="node1236" target="node1238">
        <meta content=" dr=1;" datatype="xsd:string" id="meta1259" property="format" xsi:type="nex:LiteralMeta"/>
      </edge>
      <edge about="#edge1260" id="edge1260" length="0.088113" source="node1236" target="node1256">
        <meta content=" dr=1;" datatype="xsd:string" id="meta1261" property="format" xsi:type="nex:LiteralMeta"/>
      </edge>
      <edge about="#edge1262" id="edge1262" length="0.0512545" source="node1232" target="node1234">
        <meta content=" dr=1;" datatype="xsd:string" id="meta1263" property="format" xsi:type="nex:LiteralMeta"/>
      </edge>
      <edge about="#edge1264" id="edge1264" length="0.0171979" source="node1232" target="node1236">
        <meta content=" dr=1;" datatype="xsd:string" id="meta1265" property="format" xsi:type="nex:LiteralMeta"/>
      </edge>
      <edge about="#edge1268" id="edge1268" length="0.00230147" source="node1230" target="node1232">
        <meta content=" dr=1;" datatype="xsd:string" id="meta1269" property="format" xsi:type="nex:LiteralMeta"/>
      </edge>
      <edge about="#edge1270" id="edge1270" length="0.0721033" source="node1230" target="node1266">
        <meta content=" dr=1;" datatype="xsd:string" id="meta1271" property="format" xsi:type="nex:LiteralMeta"/>
      </edge>
      <edge about="#edge1284" id="edge1284" length="0.0157004" source="node1278" target="node1280">
        <meta content=" dr=1;" datatype="xsd:string" id="meta1285" property="format" xsi:type="nex:LiteralMeta"/>
      </edge>
      <edge about="#edge1286" id="edge1286" length="0.00215677" source="node1278" target="node1282">
        <meta content=" dr=1;" datatype="xsd:string" id="meta1287" property="format" xsi:type="nex:LiteralMeta"/>
      </edge>
      <edge about="#edge1290" id="edge1290" length="0.00803631" source="node1276" target="node1278">
        <meta content=" dr=1;" datatype="xsd:string" id="meta1291" property="format" xsi:type="nex:LiteralMeta"/>
      </edge>
      <edge about="#edge1292" id="edge1292" length="0.0395827" source="node1276" target="node1288">
        <meta content=" dr=1;" datatype="xsd:string" id="meta1293" property="format" xsi:type="nex:LiteralMeta"/>
      </edge>
      <edge about="#edge1296" id="edge1296" length="0.0014995" source="node1274" target="node1276">
        <meta content=" dr=1;" datatype="xsd:string" id="meta1297" property="format" xsi:type="nex:LiteralMeta"/>
      </edge>
      <edge about="#edge1298" id="edge1298" length="0.0163576" source="node1274" target="node1294">
        <meta content=" dr=1;" datatype="xsd:string" id="meta1299" property="format" xsi:type="nex:LiteralMeta"/>
      </edge>
      <edge about="#edge1302" id="edge1302" length="0.00705945" source="node1272" target="node1274">
        <meta content=" dr=1;" datatype="xsd:string" id="meta1303" property="format" xsi:type="nex:LiteralMeta"/>
      </edge>
      <edge about="#edge1304" id="edge1304" length="0.0271667" source="node1272" target="node1300">
        <meta content=" dr=1;" datatype="xsd:string" id="meta1305" property="format" xsi:type="nex:LiteralMeta"/>
      </edge>
      <edge about="#edge1306" id="edge1306" length="0.00638534" source="node1228" target="node1230">
        <meta content=" dr=1;" datatype="xsd:string" id="meta1307" property="format" xsi:type="nex:LiteralMeta"/>
      </edge>
      <edge about="#edge1308" id="edge1308" length="0.0135179" source="node1228" target="node1272">
        <meta content=" dr=1;" datatype="xsd:string" id="meta1309" property="format" xsi:type="nex:LiteralMeta"/>
      </edge>
      <edge about="#edge1322" id="edge1322" length="0.0233072" source="node1316" target="node1318">
        <meta content=" dr=1;" datatype="xsd:string" id="meta1323" property="format" xsi:type="nex:LiteralMeta"/>
      </edge>
      <edge about="#edge1324" id="edge1324" length="0.0243119" source="node1316" target="node1320">
        <meta content=" dr=1;" datatype="xsd:string" id="meta1325" property="format" xsi:type="nex:LiteralMeta"/>
      </edge>
      <edge about="#edge1332" id="edge1332" length="0.0164065" source="node1326" target="node1328">
        <meta content=" dr=1;" datatype="xsd:string" id="meta1333" property="format" xsi:type="nex:LiteralMeta"/>
      </edge>
      <edge about="#edge1334" id="edge1334" length="0.0371649" source="node1326" target="node1330">
        <meta content=" dr=1;" datatype="xsd:string" id="meta1335" property="format" xsi:type="nex:LiteralMeta"/>
      </edge>
      <edge about="#edge1336" id="edge1336" length="0.0130016" source="node1314" target="node1316">
        <meta content=" dr=1;" datatype="xsd:string" id="meta1337" property="format" xsi:type="nex:LiteralMeta"/>
      </edge>
      <edge about="#edge1338" id="edge1338" length="0.0063436" source="node1314" target="node1326">
        <meta content=" dr=1;" datatype="xsd:string" id="meta1339" property="format" xsi:type="nex:LiteralMeta"/>
      </edge>
      <edge about="#edge1342" id="edge1342" length="0.00727022" source="node1312" target="node1314">
        <meta content=" dr=1;" datatype="xsd:string" id="meta1343" property="format" xsi:type="nex:LiteralMeta"/>
      </edge>
      <edge about="#edge1344" id="edge1344" length="0.0321643" source="node1312" target="node1340">
        <meta content=" dr=1;" datatype="xsd:string" id="meta1345" property="format" xsi:type="nex:LiteralMeta"/>
      </edge>
      <edge about="#edge1348" id="edge1348" length="0.00459737" source="node1310" target="node1312">
        <meta content=" dr=1;" datatype="xsd:string" id="meta1349" property="format" xsi:type="nex:LiteralMeta"/>
      </edge>
      <edge about="#edge1350" id="edge1350" length="0.0519503" source="node1310" target="node1346">
        <meta content=" dr=1;" datatype="xsd:string" id="meta1351" property="format" xsi:type="nex:LiteralMeta"/>
      </edge>
      <edge about="#edge1352" id="edge1352" length="0.00615573" source="node1226" target="node1228">
        <meta content=" dr=1;" datatype="xsd:string" id="meta1353" property="format" xsi:type="nex:LiteralMeta"/>
      </edge>
      <edge about="#edge1354" id="edge1354" length="0.00211018" source="node1226" target="node1310">
        <meta content=" dr=1;" datatype="xsd:string" id="meta1355" property="format" xsi:type="nex:LiteralMeta"/>
      </edge>
      <edge about="#edge1356" id="edge1356" length="0.00734464" source="node1198" target="node1200">
        <meta content=" dr=1;" datatype="xsd:string" id="meta1357" property="format" xsi:type="nex:LiteralMeta"/>
      </edge>
      <edge about="#edge1358" id="edge1358" length="0.00496121" source="node1198" target="node1226">
        <meta content=" dr=1;" datatype="xsd:string" id="meta1359" property="format" xsi:type="nex:LiteralMeta"/>
      </edge>
      <edge about="#edge1360" id="edge1360" length="0.00410386" source="node1050" target="node1052">
        <meta content=" dr=1;" datatype="xsd:string" id="meta1361" property="format" xsi:type="nex:LiteralMeta"/>
      </edge>
      <edge about="#edge1362" id="edge1362" length="0.00312154" source="node1050" target="node1198">
        <meta content=" dr=1;" datatype="xsd:string" id="meta1363" property="format" xsi:type="nex:LiteralMeta"/>
      </edge>
      <edge about="#edge1364" id="edge1364" length="0.00982867" source="node926" target="node928">
        <meta content=" dr=1;" datatype="xsd:string" id="meta1365" property="format" xsi:type="nex:LiteralMeta"/>
      </edge>
      <edge about="#edge1366" id="edge1366" length="0.0022582" source="node926" target="node1050">
        <meta content=" dr=1;" datatype="xsd:string" id="meta1367" property="format" xsi:type="nex:LiteralMeta"/>
      </edge>
      <edge about="#edge1386" id="edge1386" length="0.0259189" source="node1380" target="node1382">
        <meta content=" dr=1;" datatype="xsd:string" id="meta1387" property="format" xsi:type="nex:LiteralMeta"/>
      </edge>
      <edge about="#edge1388" id="edge1388" length="0.0276525" source="node1380" target="node1384">
        <meta content=" dr=1;" datatype="xsd:string" id="meta1389" property="format" xsi:type="nex:LiteralMeta"/>
      </edge>
      <edge about="#edge1392" id="edge1392" length="0.0124095" source="node1378" target="node1380">
        <meta content=" dr=1;" datatype="xsd:string" id="meta1393" property="format" xsi:type="nex:LiteralMeta"/>
      </edge>
      <edge about="#edge1394" id="edge1394" length="0.0411619" source="node1378" target="node1390">
        <meta content=" dr=1;" datatype="xsd:string" id="meta1395" property="format" xsi:type="nex:LiteralMeta"/>
      </edge>
      <edge about="#edge1398" id="edge1398" length="0.00934669" source="node1376" target="node1378">
        <meta content=" dr=1;" datatype="xsd:string" id="meta1399" property="format" xsi:type="nex:LiteralMeta"/>
      </edge>
      <edge about="#edge1400" id="edge1400" length="0.0412486" source="node1376" target="node1396">
        <meta content=" dr=1;" datatype="xsd:string" id="meta1401" property="format" xsi:type="nex:LiteralMeta"/>
      </edge>
      <edge about="#edge1404" id="edge1404" length="0.00999078" source="node1374" target="node1376">
        <meta content=" dr=1;" datatype="xsd:string" id="meta1405" property="format" xsi:type="nex:LiteralMeta"/>
      </edge>
      <edge about="#edge1406" id="edge1406" length="0.0763187" source="node1374" target="node1402">
        <meta content=" dr=1;" datatype="xsd:string" id="meta1407" property="format" xsi:type="nex:LiteralMeta"/>
      </edge>
      <edge about="#edge1418" id="edge1418" length="0.0195853" source="node1412" target="node1414">
        <meta content=" dr=1;" datatype="xsd:string" id="meta1419" property="format" xsi:type="nex:LiteralMeta"/>
      </edge>
      <edge about="#edge1420" id="edge1420" length="0.0399385" source="node1412" target="node1416">
        <meta content=" dr=1;" datatype="xsd:string" id="meta1421" property="format" xsi:type="nex:LiteralMeta"/>
      </edge>
      <edge about="#edge1424" id="edge1424" length="0.0105931" source="node1410" target="node1412">
        <meta content=" dr=1;" datatype="xsd:string" id="meta1425" property="format" xsi:type="nex:LiteralMeta"/>
      </edge>
      <edge about="#edge1426" id="edge1426" length="0.0727403" source="node1410" target="node1422">
        <meta content=" dr=1;" datatype="xsd:string" id="meta1427" property="format" xsi:type="nex:LiteralMeta"/>
      </edge>
      <edge about="#edge1434" id="edge1434" length="0.0504508" source="node1428" target="node1430">
        <meta content=" dr=1;" datatype="xsd:string" id="meta1435" property="format" xsi:type="nex:LiteralMeta"/>
      </edge>
      <edge about="#edge1436" id="edge1436" length="0.0447873" source="node1428" target="node1432">
        <meta content=" dr=1;" datatype="xsd:string" id="meta1437" property="format" xsi:type="nex:LiteralMeta"/>
      </edge>
      <edge about="#edge1438" id="edge1438" length="0.0145589" source="node1408" target="node1410">
        <meta content=" dr=1;" datatype="xsd:string" id="meta1439" property="format" xsi:type="nex:LiteralMeta"/>
      </edge>
      <edge about="#edge1440" id="edge1440" length="0.0122268" source="node1408" target="node1428">
        <meta content=" dr=1;" datatype="xsd:string" id="meta1441" property="format" xsi:type="nex:LiteralMeta"/>
      </edge>
      <edge about="#edge1442" id="edge1442" length="0.0127253" source="node1372" target="node1374">
        <meta content=" dr=1;" datatype="xsd:string" id="meta1443" property="format" xsi:type="nex:LiteralMeta"/>
      </edge>
      <edge about="#edge1444" id="edge1444" length="0.00308568" source="node1372" target="node1408">
        <meta content=" dr=1;" datatype="xsd:string" id="meta1445" property="format" xsi:type="nex:LiteralMeta"/>
      </edge>
      <edge about="#edge1456" id="edge1456" length="0.0547897" source="node1450" target="node1452">
        <meta content=" dr=1;" datatype="xsd:string" id="meta1457" property="format" xsi:type="nex:LiteralMeta"/>
      </edge>
      <edge about="#edge1458" id="edge1458" length="0.0523531" source="node1450" target="node1454">
        <meta content=" dr=1;" datatype="xsd:string" id="meta1459" property="format" xsi:type="nex:LiteralMeta"/>
      </edge>
      <edge about="#edge1460" id="edge1460" length="0.0495828" source="node1446" target="node1448">
        <meta content=" dr=1;" datatype="xsd:string" id="meta1461" property="format" xsi:type="nex:LiteralMeta"/>
      </edge>
      <edge about="#edge1462" id="edge1462" length="0.0158934" source="node1446" target="node1450">
        <meta content=" dr=1;" datatype="xsd:string" id="meta1463" property="format" xsi:type="nex:LiteralMeta"/>
      </edge>
      <edge about="#edge1464" id="edge1464" length="0.00742315" source="node1370" target="node1372">
        <meta content=" dr=1;" datatype="xsd:string" id="meta1465" property="format" xsi:type="nex:LiteralMeta"/>
      </edge>
      <edge about="#edge1466" id="edge1466" length="0.00689977" source="node1370" target="node1446">
        <meta content=" dr=1;" datatype="xsd:string" id="meta1467" property="format" xsi:type="nex:LiteralMeta"/>
      </edge>
      <edge about="#edge1470" id="edge1470" length="0.00250899" source="node1368" target="node1370">
        <meta content=" dr=1;" datatype="xsd:string" id="meta1471" property="format" xsi:type="nex:LiteralMeta"/>
      </edge>
      <edge about="#edge1472" id="edge1472" length="0.0542712" source="node1368" target="node1468">
        <meta content=" dr=1;" datatype="xsd:string" id="meta1473" property="format" xsi:type="nex:LiteralMeta"/>
      </edge>
      <edge about="#edge1474" id="edge1474" length="0.00678337" source="node924" target="node926">
        <meta content=" dr=1;" datatype="xsd:string" id="meta1475" property="format" xsi:type="nex:LiteralMeta"/>
      </edge>
      <edge about="#edge1476" id="edge1476" length="0.00157313" source="node924" target="node1368">
        <meta content=" dr=1;" datatype="xsd:string" id="meta1477" property="format" xsi:type="nex:LiteralMeta"/>
      </edge>
      <edge about="#edge1492" id="edge1492" length="0.125955" source="node1486" target="node1488">
        <meta content=" dr=1;" datatype="xsd:string" id="meta1493" property="format" xsi:type="nex:LiteralMeta"/>
      </edge>
      <edge about="#edge1494" id="edge1494" length="0.0526162" source="node1486" target="node1490">
        <meta content=" dr=1;" datatype="xsd:string" id="meta1495" property="format" xsi:type="nex:LiteralMeta"/>
      </edge>
      <edge about="#edge1496" id="edge1496" length="0.0543561" source="node1482" target="node1484">
        <meta content=" dr=1;" datatype="xsd:string" id="meta1497" property="format" xsi:type="nex:LiteralMeta"/>
      </edge>
      <edge about="#edge1498" id="edge1498" length="0.0230249" source="node1482" target="node1486">
        <meta content=" dr=1;" datatype="xsd:string" id="meta1499" property="format" xsi:type="nex:LiteralMeta"/>
      </edge>
      <edge about="#edge1512" id="edge1512" length="0.0748945" source="node1506" target="node1508">
        <meta content=" dr=1;" datatype="xsd:string" id="meta1513" property="format" xsi:type="nex:LiteralMeta"/>
      </edge>
      <edge about="#edge1514" id="edge1514" length="0.0679627" source="node1506" target="node1510">
        <meta content=" dr=1;" datatype="xsd:string" id="meta1515" property="format" xsi:type="nex:LiteralMeta"/>
      </edge>
      <edge about="#edge1518" id="edge1518" length="0.00778957" source="node1504" target="node1506">
        <meta content=" dr=1;" datatype="xsd:string" id="meta1519" property="format" xsi:type="nex:LiteralMeta"/>
      </edge>
      <edge about="#edge1520" id="edge1520" length="0.0398295" source="node1504" target="node1516">
        <meta content=" dr=1;" datatype="xsd:string" id="meta1521" property="format" xsi:type="nex:LiteralMeta"/>
      </edge>
      <edge about="#edge1530" id="edge1530" length="0.0375124" source="node1524" target="node1526">
        <meta content=" dr=1;" datatype="xsd:string" id="meta1531" property="format" xsi:type="nex:LiteralMeta"/>
      </edge>
      <edge about="#edge1532" id="edge1532" length="0.0398686" source="node1524" target="node1528">
        <meta content=" dr=1;" datatype="xsd:string" id="meta1533" property="format" xsi:type="nex:LiteralMeta"/>
      </edge>
      <edge about="#edge1536" id="edge1536" length="0.0148695" source="node1522" target="node1524">
        <meta content=" dr=1;" datatype="xsd:string" id="meta1537" property="format" xsi:type="nex:LiteralMeta"/>
      </edge>
      <edge about="#edge1538" id="edge1538" length="0.0446543" source="node1522" target="node1534">
        <meta content=" dr=1;" datatype="xsd:string" id="meta1539" property="format" xsi:type="nex:LiteralMeta"/>
      </edge>
      <edge about="#edge1540" id="edge1540" length="0.00928824" source="node1502" target="node1504">
        <meta content=" dr=1;" datatype="xsd:string" id="meta1541" property="format" xsi:type="nex:LiteralMeta"/>
      </edge>
      <edge about="#edge1542" id="edge1542" length="0.00410462" source="node1502" target="node1522">
        <meta content=" dr=1;" datatype="xsd:string" id="meta1543" property="format" xsi:type="nex:LiteralMeta"/>
      </edge>
      <edge about="#edge1546" id="edge1546" length="0.0064193" source="node1500" target="node1502">
        <meta content=" dr=1;" datatype="xsd:string" id="meta1547" property="format" xsi:type="nex:LiteralMeta"/>
      </edge>
      <edge about="#edge1548" id="edge1548" length="0.0486402" source="node1500" target="node1544">
        <meta content=" dr=1;" datatype="xsd:string" id="meta1549" property="format" xsi:type="nex:LiteralMeta"/>
      </edge>
      <edge about="#edge1550" id="edge1550" length="0.010438" source="node1480" target="node1482">
        <meta content=" dr=1;" datatype="xsd:string" id="meta1551" property="format" xsi:type="nex:LiteralMeta"/>
      </edge>
      <edge about="#edge1552" id="edge1552" length="0.0124415" source="node1480" target="node1500">
        <meta content=" dr=1;" datatype="xsd:string" id="meta1553" property="format" xsi:type="nex:LiteralMeta"/>
      </edge>
      <edge about="#edge1556" id="edge1556" length="0.00414995" source="node1478" target="node1480">
        <meta content=" dr=1;" datatype="xsd:string" id="meta1557" property="format" xsi:type="nex:LiteralMeta"/>
      </edge>
      <edge about="#edge1558" id="edge1558" length="0.0701618" source="node1478" target="node1554">
        <meta content=" dr=1;" datatype="xsd:string" id="meta1559" property="format" xsi:type="nex:LiteralMeta"/>
      </edge>
      <edge about="#edge1560" id="edge1560" length="0.00433748" source="node922" target="node924">
        <meta content=" dr=1;" datatype="xsd:string" id="meta1561" property="format" xsi:type="nex:LiteralMeta"/>
      </edge>
      <edge about="#edge1562" id="edge1562" length="0.0038831" source="node922" target="node1478">
        <meta content=" dr=1;" datatype="xsd:string" id="meta1563" property="format" xsi:type="nex:LiteralMeta"/>
      </edge>
      <edge about="#edge1564" id="edge1564" length="0.00602287" source="node662" target="node664">
        <meta content=" dr=1;" datatype="xsd:string" id="meta1565" property="format" xsi:type="nex:LiteralMeta"/>
      </edge>
      <edge about="#edge1566" id="edge1566" length="0.00366726" source="node662" target="node922">
        <meta content=" dr=1;" datatype="xsd:string" id="meta1567" property="format" xsi:type="nex:LiteralMeta"/>
      </edge>
      <edge about="#edge1574" id="edge1574" length="0.057003" source="node1568" target="node1570">
        <meta content=" dr=1;" datatype="xsd:string" id="meta1575" property="format" xsi:type="nex:LiteralMeta"/>
      </edge>
      <edge about="#edge1576" id="edge1576" length="0.0441875" source="node1568" target="node1572">
        <meta content=" dr=1;" datatype="xsd:string" id="meta1577" property="format" xsi:type="nex:LiteralMeta"/>
      </edge>
      <edge about="#edge1578" id="edge1578" length="0.00438727" source="node660" target="node662">
        <meta content=" dr=1;" datatype="xsd:string" id="meta1579" property="format" xsi:type="nex:LiteralMeta"/>
      </edge>
      <edge about="#edge1580" id="edge1580" length="0.0125391" source="node660" target="node1568">
        <meta content=" dr=1;" datatype="xsd:string" id="meta1581" property="format" xsi:type="nex:LiteralMeta"/>
      </edge>
      <edge about="#edge1584" id="edge1584" length="0.0109594" source="node658" target="node660">
        <meta content=" dr=1;" datatype="xsd:string" id="meta1585" property="format" xsi:type="nex:LiteralMeta"/>
      </edge>
      <edge about="#edge1586" id="edge1586" length="0.046258" source="node658" target="node1582">
        <meta content=" dr=1;" datatype="xsd:string" id="meta1587" property="format" xsi:type="nex:LiteralMeta"/>
      </edge>
      <edge about="#edge1598" id="edge1598" length="0.0750935" source="node1592" target="node1594">
        <meta content=" dr=1;" datatype="xsd:string" id="meta1599" property="format" xsi:type="nex:LiteralMeta"/>
      </edge>
      <edge about="#edge1600" id="edge1600" length="0.0677637" source="node1592" target="node1596">
        <meta content=" dr=1;" datatype="xsd:string" id="meta1601" property="format" xsi:type="nex:LiteralMeta"/>
      </edge>
      <edge about="#edge1602" id="edge1602" length="0.0566356" source="node1588" target="node1590">
        <meta content=" dr=1;" datatype="xsd:string" id="meta1603" property="format" xsi:type="nex:LiteralMeta"/>
      </edge>
      <edge about="#edge1604" id="edge1604" length="0.00586442" source="node1588" target="node1592">
        <meta content=" dr=1;" datatype="xsd:string" id="meta1605" property="format" xsi:type="nex:LiteralMeta"/>
      </edge>
      <edge about="#edge1606" id="edge1606" length="0.0138504" source="node656" target="node658">
        <meta content=" dr=1;" datatype="xsd:string" id="meta1607" property="format" xsi:type="nex:LiteralMeta"/>
      </edge>
      <edge about="#edge1608" id="edge1608" length="0.013895" source="node656" target="node1588">
        <meta content=" dr=1;" datatype="xsd:string" id="meta1609" property="format" xsi:type="nex:LiteralMeta"/>
      </edge>
      <edge about="#edge1622" id="edge1622" length="0.0" source="node1616" target="node1618">
        <meta content=" dr=1;" datatype="xsd:string" id="meta1623" property="format" xsi:type="nex:LiteralMeta"/>
      </edge>
      <edge about="#edge1624" id="edge1624" length="0.0" source="node1616" target="node1620">
        <meta content=" dr=1;" datatype="xsd:string" id="meta1625" property="format" xsi:type="nex:LiteralMeta"/>
      </edge>
      <edge about="#edge1632" id="edge1632" length="0.0171893" source="node1626" target="node1628">
        <meta content=" dr=1;" datatype="xsd:string" id="meta1633" property="format" xsi:type="nex:LiteralMeta"/>
      </edge>
      <edge about="#edge1634" id="edge1634" length="0.0125726" source="node1626" target="node1630">
        <meta content=" dr=1;" datatype="xsd:string" id="meta1635" property="format" xsi:type="nex:LiteralMeta"/>
      </edge>
      <edge about="#edge1636" id="edge1636" length="0.0168633" source="node1614" target="node1616">
        <meta content=" dr=1;" datatype="xsd:string" id="meta1637" property="format" xsi:type="nex:LiteralMeta"/>
      </edge>
      <edge about="#edge1638" id="edge1638" length="0.00694618" source="node1614" target="node1626">
        <meta content=" dr=1;" datatype="xsd:string" id="meta1639" property="format" xsi:type="nex:LiteralMeta"/>
      </edge>
      <edge about="#edge1652" id="edge1652" length="0.00881665" source="node1646" target="node1648">
        <meta content=" dr=1;" datatype="xsd:string" id="meta1653" property="format" xsi:type="nex:LiteralMeta"/>
      </edge>
      <edge about="#edge1654" id="edge1654" length="0.0149929" source="node1646" target="node1650">
        <meta content=" dr=1;" datatype="xsd:string" id="meta1655" property="format" xsi:type="nex:LiteralMeta"/>
      </edge>
      <edge about="#edge1658" id="edge1658" length="0.00490718" source="node1644" target="node1646">
        <meta content=" dr=1;" datatype="xsd:string" id="meta1659" property="format" xsi:type="nex:LiteralMeta"/>
      </edge>
      <edge about="#edge1660" id="edge1660" length="0.01295" source="node1644" target="node1656">
        <meta content=" dr=1;" datatype="xsd:string" id="meta1661" property="format" xsi:type="nex:LiteralMeta"/>
      </edge>
      <edge about="#edge1664" id="edge1664" length="0.00683442" source="node1642" target="node1644">
        <meta content=" dr=1;" datatype="xsd:string" id="meta1665" property="format" xsi:type="nex:LiteralMeta"/>
      </edge>
      <edge about="#edge1666" id="edge1666" length="0.0229275" source="node1642" target="node1662">
        <meta content=" dr=1;" datatype="xsd:string" id="meta1667" property="format" xsi:type="nex:LiteralMeta"/>
      </edge>
      <edge about="#edge1670" id="edge1670" length="0.00382734" source="node1640" target="node1642">
        <meta content=" dr=1;" datatype="xsd:string" id="meta1671" property="format" xsi:type="nex:LiteralMeta"/>
      </edge>
      <edge about="#edge1672" id="edge1672" length="0.0214703" source="node1640" target="node1668">
        <meta content=" dr=1;" datatype="xsd:string" id="meta1673" property="format" xsi:type="nex:LiteralMeta"/>
      </edge>
      <edge about="#edge1674" id="edge1674" length="0.00134525" source="node1612" target="node1614">
        <meta content=" dr=1;" datatype="xsd:string" id="meta1675" property="format" xsi:type="nex:LiteralMeta"/>
      </edge>
      <edge about="#edge1676" id="edge1676" length="0.0126056" source="node1612" target="node1640">
        <meta content=" dr=1;" datatype="xsd:string" id="meta1677" property="format" xsi:type="nex:LiteralMeta"/>
      </edge>
      <edge about="#edge1686" id="edge1686" length="0.0327664" source="node1680" target="node1682">
        <meta content=" dr=1;" datatype="xsd:string" id="meta1687" property="format" xsi:type="nex:LiteralMeta"/>
      </edge>
      <edge about="#edge1688" id="edge1688" length="0.020805" source="node1680" target="node1684">
        <meta content=" dr=1;" datatype="xsd:string" id="meta1689" property="format" xsi:type="nex:LiteralMeta"/>
      </edge>
      <edge about="#edge1692" id="edge1692" length="0.00376643" source="node1678" target="node1680">
        <meta content=" dr=1;" datatype="xsd:string" id="meta1693" property="format" xsi:type="nex:LiteralMeta"/>
      </edge>
      <edge about="#edge1694" id="edge1694" length="0.0259955" source="node1678" target="node1690">
        <meta content=" dr=1;" datatype="xsd:string" id="meta1695" property="format" xsi:type="nex:LiteralMeta"/>
      </edge>
      <edge about="#edge1696" id="edge1696" length="0.00111814" source="node1610" target="node1612">
        <meta content=" dr=1;" datatype="xsd:string" id="meta1697" property="format" xsi:type="nex:LiteralMeta"/>
      </edge>
      <edge about="#edge1698" id="edge1698" length="0.00399719" source="node1610" target="node1678">
        <meta content=" dr=1;" datatype="xsd:string" id="meta1699" property="format" xsi:type="nex:LiteralMeta"/>
      </edge>
      <edge about="#edge1700" id="edge1700" length="0.0123713" source="node654" target="node656">
        <meta content=" dr=1;" datatype="xsd:string" id="meta1701" property="format" xsi:type="nex:LiteralMeta"/>
      </edge>
      <edge about="#edge1702" id="edge1702" length="0.00564919" source="node654" target="node1610">
        <meta content=" dr=1;" datatype="xsd:string" id="meta1703" property="format" xsi:type="nex:LiteralMeta"/>
      </edge>
      <edge about="#edge1706" id="edge1706" length="0.00202365" source="node652" target="node654">
        <meta content=" dr=1;" datatype="xsd:string" id="meta1707" property="format" xsi:type="nex:LiteralMeta"/>
      </edge>
      <edge about="#edge1708" id="edge1708" length="0.0389707" source="node652" target="node1704">
        <meta content=" dr=1;" datatype="xsd:string" id="meta1709" property="format" xsi:type="nex:LiteralMeta"/>
      </edge>
      <edge about="#edge1718" id="edge1718" length="0.0193764" source="node1712" target="node1714">
        <meta content=" dr=1;" datatype="xsd:string" id="meta1719" property="format" xsi:type="nex:LiteralMeta"/>
      </edge>
      <edge about="#edge1720" id="edge1720" length="0.034195" source="node1712" target="node1716">
        <meta content=" dr=1;" datatype="xsd:string" id="meta1721" property="format" xsi:type="nex:LiteralMeta"/>
      </edge>
      <edge about="#edge1730" id="edge1730" length="0.0" source="node1724" target="node1726">
        <meta content=" dr=1;" datatype="xsd:string" id="meta1731" property="format" xsi:type="nex:LiteralMeta"/>
      </edge>
      <edge about="#edge1732" id="edge1732" length="0.0" source="node1724" target="node1728">
        <meta content=" dr=1;" datatype="xsd:string" id="meta1733" property="format" xsi:type="nex:LiteralMeta"/>
      </edge>
      <edge about="#edge1736" id="edge1736" length="0.0102778" source="node1722" target="node1724">
        <meta content=" dr=1;" datatype="xsd:string" id="meta1737" property="format" xsi:type="nex:LiteralMeta"/>
      </edge>
      <edge about="#edge1738" id="edge1738" length="0.0313889" source="node1722" target="node1734">
        <meta content=" dr=1;" datatype="xsd:string" id="meta1739" property="format" xsi:type="nex:LiteralMeta"/>
      </edge>
      <edge about="#edge1740" id="edge1740" length="0.00494078" source="node1710" target="node1712">
        <meta content=" dr=1;" datatype="xsd:string" id="meta1741" property="format" xsi:type="nex:LiteralMeta"/>
      </edge>
      <edge about="#edge1742" id="edge1742" length="0.0158926" source="node1710" target="node1722">
        <meta content=" dr=1;" datatype="xsd:string" id="meta1743" property="format" xsi:type="nex:LiteralMeta"/>
      </edge>
      <edge about="#edge1744" id="edge1744" length="0.00489284" source="node650" target="node652">
        <meta content=" dr=1;" datatype="xsd:string" id="meta1745" property="format" xsi:type="nex:LiteralMeta"/>
      </edge>
      <edge about="#edge1746" id="edge1746" length="0.00389793" source="node650" target="node1710">
        <meta content=" dr=1;" datatype="xsd:string" id="meta1747" property="format" xsi:type="nex:LiteralMeta"/>
      </edge>
      <edge about="#edge1748" id="edge1748" length="0.00184805" source="node238" target="node240">
        <meta content=" dr=1;" datatype="xsd:string" id="meta1749" property="format" xsi:type="nex:LiteralMeta"/>
      </edge>
      <edge about="#edge1750" id="edge1750" length="0.00400568" source="node238" target="node650">
        <meta content=" dr=1;" datatype="xsd:string" id="meta1751" property="format" xsi:type="nex:LiteralMeta"/>
      </edge>
      <edge about="#edge1768" id="edge1768" length="0.0" source="node1762" target="node1764">
        <meta content=" dr=1;" datatype="xsd:string" id="meta1769" property="format" xsi:type="nex:LiteralMeta"/>
      </edge>
      <edge about="#edge1770" id="edge1770" length="0.0" source="node1762" target="node1766">
        <meta content=" dr=1;" datatype="xsd:string" id="meta1771" property="format" xsi:type="nex:LiteralMeta"/>
      </edge>
      <edge about="#edge1774" id="edge1774" length="0.00886766" source="node1760" target="node1762">
        <meta content=" dr=1;" datatype="xsd:string" id="meta1775" property="format" xsi:type="nex:LiteralMeta"/>
      </edge>
      <edge about="#edge1776" id="edge1776" length="0.00898948" source="node1760" target="node1772">
        <meta content=" dr=1;" datatype="xsd:string" id="meta1777" property="format" xsi:type="nex:LiteralMeta"/>
      </edge>
      <edge about="#edge1780" id="edge1780" length="0.00235497" source="node1758" target="node1760">
        <meta content=" dr=1;" datatype="xsd:string" id="meta1781" property="format" xsi:type="nex:LiteralMeta"/>
      </edge>
      <edge about="#edge1782" id="edge1782" length="0.0214546" source="node1758" target="node1778">
        <meta content=" dr=1;" datatype="xsd:string" id="meta1783" property="format" xsi:type="nex:LiteralMeta"/>
      </edge>
      <edge about="#edge1798" id="edge1798" length="0.0" source="node1792" target="node1794">
        <meta content=" dr=1;" datatype="xsd:string" id="meta1799" property="format" xsi:type="nex:LiteralMeta"/>
      </edge>
      <edge about="#edge1800" id="edge1800" length="0.0" source="node1792" target="node1796">
        <meta content=" dr=1;" datatype="xsd:string" id="meta1801" property="format" xsi:type="nex:LiteralMeta"/>
      </edge>
      <edge about="#edge1802" id="edge1802" length="0.00452845" source="node1788" target="node1790">
        <meta content=" dr=1;" datatype="xsd:string" id="meta1803" property="format" xsi:type="nex:LiteralMeta"/>
      </edge>
      <edge about="#edge1804" id="edge1804" length="0.00737631" source="node1788" target="node1792">
        <meta content=" dr=1;" datatype="xsd:string" id="meta1805" property="format" xsi:type="nex:LiteralMeta"/>
      </edge>
      <edge about="#edge1812" id="edge1812" length="0.0" source="node1806" target="node1808">
        <meta content=" dr=1;" datatype="xsd:string" id="meta1813" property="format" xsi:type="nex:LiteralMeta"/>
      </edge>
      <edge about="#edge1814" id="edge1814" length="0.0" source="node1806" target="node1810">
        <meta content=" dr=1;" datatype="xsd:string" id="meta1815" property="format" xsi:type="nex:LiteralMeta"/>
      </edge>
      <edge about="#edge1816" id="edge1816" length="0.00707067" source="node1786" target="node1788">
        <meta content=" dr=1;" datatype="xsd:string" id="meta1817" property="format" xsi:type="nex:LiteralMeta"/>
      </edge>
      <edge about="#edge1818" id="edge1818" length="0.00483409" source="node1786" target="node1806">
        <meta content=" dr=1;" datatype="xsd:string" id="meta1819" property="format" xsi:type="nex:LiteralMeta"/>
      </edge>
      <edge about="#edge1830" id="edge1830" length="0.0" source="node1824" target="node1826">
        <meta content=" dr=1;" datatype="xsd:string" id="meta1831" property="format" xsi:type="nex:LiteralMeta"/>
      </edge>
      <edge about="#edge1832" id="edge1832" length="0.0" source="node1824" target="node1828">
        <meta content=" dr=1;" datatype="xsd:string" id="meta1833" property="format" xsi:type="nex:LiteralMeta"/>
      </edge>
      <edge about="#edge1834" id="edge1834" length="0.0212814" source="node1820" target="node1822">
        <meta content=" dr=1;" datatype="xsd:string" id="meta1835" property="format" xsi:type="nex:LiteralMeta"/>
      </edge>
      <edge about="#edge1836" id="edge1836" length="0.0144328" source="node1820" target="node1824">
        <meta content=" dr=1;" datatype="xsd:string" id="meta1837" property="format" xsi:type="nex:LiteralMeta"/>
      </edge>
      <edge about="#edge1838" id="edge1838" length="0.00721307" source="node1784" target="node1786">
        <meta content=" dr=1;" datatype="xsd:string" id="meta1839" property="format" xsi:type="nex:LiteralMeta"/>
      </edge>
      <edge about="#edge1840" id="edge1840" length="0.0032036" source="node1784" target="node1820">
        <meta content=" dr=1;" datatype="xsd:string" id="meta1841" property="format" xsi:type="nex:LiteralMeta"/>
      </edge>
      <edge about="#edge1842" id="edge1842" length="0.00304835" source="node1756" target="node1758">
        <meta content=" dr=1;" datatype="xsd:string" id="meta1843" property="format" xsi:type="nex:LiteralMeta"/>
      </edge>
      <edge about="#edge1844" id="edge1844" length="0.00439213" source="node1756" target="node1784">
        <meta content=" dr=1;" datatype="xsd:string" id="meta1845" property="format" xsi:type="nex:LiteralMeta"/>
      </edge>
      <edge about="#edge1854" id="edge1854" length="0.0128062" source="node1848" target="node1850">
        <meta content=" dr=1;" datatype="xsd:string" id="meta1855" property="format" xsi:type="nex:LiteralMeta"/>
      </edge>
      <edge about="#edge1856" id="edge1856" length="0.0407652" source="node1848" target="node1852">
        <meta content=" dr=1;" datatype="xsd:string" id="meta1857" property="format" xsi:type="nex:LiteralMeta"/>
      </edge>
      <edge about="#edge1864" id="edge1864" length="0.0271298" source="node1858" target="node1860">
        <meta content=" dr=1;" datatype="xsd:string" id="meta1865" property="format" xsi:type="nex:LiteralMeta"/>
      </edge>
      <edge about="#edge1866" id="edge1866" length="0.0264417" source="node1858" target="node1862">
        <meta content=" dr=1;" datatype="xsd:string" id="meta1867" property="format" xsi:type="nex:LiteralMeta"/>
      </edge>
      <edge about="#edge1868" id="edge1868" length="0.00978077" source="node1846" target="node1848">
        <meta content=" dr=1;" datatype="xsd:string" id="meta1869" property="format" xsi:type="nex:LiteralMeta"/>
      </edge>
      <edge about="#edge1870" id="edge1870" length="0.00956447" source="node1846" target="node1858">
        <meta content=" dr=1;" datatype="xsd:string" id="meta1871" property="format" xsi:type="nex:LiteralMeta"/>
      </edge>
      <edge about="#edge1872" id="edge1872" length="0.0023852" source="node1754" target="node1756">
        <meta content=" dr=1;" datatype="xsd:string" id="meta1873" property="format" xsi:type="nex:LiteralMeta"/>
      </edge>
      <edge about="#edge1874" id="edge1874" length="0.00449724" source="node1754" target="node1846">
        <meta content=" dr=1;" datatype="xsd:string" id="meta1875" property="format" xsi:type="nex:LiteralMeta"/>
      </edge>
      <edge about="#edge1886" id="edge1886" length="0.00704398" source="node1880" target="node1882">
        <meta content=" dr=1;" datatype="xsd:string" id="meta1887" property="format" xsi:type="nex:LiteralMeta"/>
      </edge>
      <edge about="#edge1888" id="edge1888" length="0.0108132" source="node1880" target="node1884">
        <meta content=" dr=1;" datatype="xsd:string" id="meta1889" property="format" xsi:type="nex:LiteralMeta"/>
      </edge>
      <edge about="#edge1892" id="edge1892" length="0.00225018" source="node1878" target="node1880">
        <meta content=" dr=1;" datatype="xsd:string" id="meta1893" property="format" xsi:type="nex:LiteralMeta"/>
      </edge>
      <edge about="#edge1894" id="edge1894" length="0.00965458" source="node1878" target="node1890">
        <meta content=" dr=1;" datatype="xsd:string" id="meta1895" property="format" xsi:type="nex:LiteralMeta"/>
      </edge>
      <edge about="#edge1906" id="edge1906" length="0.0" source="node1900" target="node1902">
        <meta content=" dr=1;" datatype="xsd:string" id="meta1907" property="format" xsi:type="nex:LiteralMeta"/>
      </edge>
      <edge about="#edge1908" id="edge1908" length="0.0" source="node1900" target="node1904">
        <meta content=" dr=1;" datatype="xsd:string" id="meta1909" property="format" xsi:type="nex:LiteralMeta"/>
      </edge>
      <edge about="#edge1910" id="edge1910" length="0.0198933" source="node1896" target="node1898">
        <meta content=" dr=1;" datatype="xsd:string" id="meta1911" property="format" xsi:type="nex:LiteralMeta"/>
      </edge>
      <edge about="#edge1912" id="edge1912" length="0.00391627" source="node1896" target="node1900">
        <meta content=" dr=1;" datatype="xsd:string" id="meta1913" property="format" xsi:type="nex:LiteralMeta"/>
      </edge>
      <edge about="#edge1914" id="edge1914" length="0.00338084" source="node1876" target="node1878">
        <meta content=" dr=1;" datatype="xsd:string" id="meta1915" property="format" xsi:type="nex:LiteralMeta"/>
      </edge>
      <edge about="#edge1916" id="edge1916" length="0.00257155" source="node1876" target="node1896">
        <meta content=" dr=1;" datatype="xsd:string" id="meta1917" property="format" xsi:type="nex:LiteralMeta"/>
      </edge>
      <edge about="#edge1918" id="edge1918" length="0.00181952" source="node1752" target="node1754">
        <meta content=" dr=1;" datatype="xsd:string" id="meta1919" property="format" xsi:type="nex:LiteralMeta"/>
      </edge>
      <edge about="#edge1920" id="edge1920" length="0.00385384" source="node1752" target="node1876">
        <meta content=" dr=1;" datatype="xsd:string" id="meta1921" property="format" xsi:type="nex:LiteralMeta"/>
      </edge>
      <edge about="#edge1922" id="edge1922" length="7.09794E-4" source="node236" target="node238">
        <meta content=" dr=1;" datatype="xsd:string" id="meta1923" property="format" xsi:type="nex:LiteralMeta"/>
      </edge>
      <edge about="#edge1924" id="edge1924" length="0.00117002" source="node236" target="node1752">
        <meta content=" dr=1;" datatype="xsd:string" id="meta1925" property="format" xsi:type="nex:LiteralMeta"/>
      </edge>
      <edge about="#edge1944" id="edge1944" length="0.0" source="node1938" target="node1940">
        <meta content=" dr=1;" datatype="xsd:string" id="meta1945" property="format" xsi:type="nex:LiteralMeta"/>
      </edge>
      <edge about="#edge1946" id="edge1946" length="0.0" source="node1938" target="node1942">
        <meta content=" dr=1;" datatype="xsd:string" id="meta1947" property="format" xsi:type="nex:LiteralMeta"/>
      </edge>
      <edge about="#edge1950" id="edge1950" length="6.72553E-4" source="node1936" target="node1938">
        <meta content=" dr=1;" datatype="xsd:string" id="meta1951" property="format" xsi:type="nex:LiteralMeta"/>
      </edge>
      <edge about="#edge1952" id="edge1952" length="0.00527983" source="node1936" target="node1948">
        <meta content=" dr=1;" datatype="xsd:string" id="meta1953" property="format" xsi:type="nex:LiteralMeta"/>
      </edge>
      <edge about="#edge1964" id="edge1964" length="0.0" source="node1958" target="node1960">
        <meta content=" dr=1;" datatype="xsd:string" id="meta1965" property="format" xsi:type="nex:LiteralMeta"/>
      </edge>
      <edge about="#edge1966" id="edge1966" length="0.0" source="node1958" target="node1962">
        <meta content=" dr=1;" datatype="xsd:string" id="meta1967" property="format" xsi:type="nex:LiteralMeta"/>
      </edge>
      <edge about="#edge1970" id="edge1970" length="0.0" source="node1956" target="node1958">
        <meta content=" dr=1;" datatype="xsd:string" id="meta1971" property="format" xsi:type="nex:LiteralMeta"/>
      </edge>
      <edge about="#edge1972" id="edge1972" length="0.0" source="node1956" target="node1968">
        <meta content=" dr=1;" datatype="xsd:string" id="meta1973" property="format" xsi:type="nex:LiteralMeta"/>
      </edge>
      <edge about="#edge1980" id="edge1980" length="0.0" source="node1974" target="node1976">
        <meta content=" dr=1;" datatype="xsd:string" id="meta1981" property="format" xsi:type="nex:LiteralMeta"/>
      </edge>
      <edge about="#edge1982" id="edge1982" length="0.0" source="node1974" target="node1978">
        <meta content=" dr=1;" datatype="xsd:string" id="meta1983" property="format" xsi:type="nex:LiteralMeta"/>
      </edge>
      <edge about="#edge1984" id="edge1984" length="0.0" source="node1954" target="node1956">
        <meta content=" dr=1;" datatype="xsd:string" id="meta1985" property="format" xsi:type="nex:LiteralMeta"/>
      </edge>
      <edge about="#edge1986" id="edge1986" length="0.0" source="node1954" target="node1974">
        <meta content=" dr=1;" datatype="xsd:string" id="meta1987" property="format" xsi:type="nex:LiteralMeta"/>
      </edge>
      <edge about="#edge1988" id="edge1988" length="0.00383688" source="node1934" target="node1936">
        <meta content=" dr=1;" datatype="xsd:string" id="meta1989" property="format" xsi:type="nex:LiteralMeta"/>
      </edge>
      <edge about="#edge1990" id="edge1990" length="0.0021155" source="node1934" target="node1954">
        <meta content=" dr=1;" datatype="xsd:string" id="meta1991" property="format" xsi:type="nex:LiteralMeta"/>
      </edge>
      <edge about="#edge1994" id="edge1994" length="0.00365978" source="node1932" target="node1934">
        <meta content=" dr=1;" datatype="xsd:string" id="meta1995" property="format" xsi:type="nex:LiteralMeta"/>
      </edge>
      <edge about="#edge1996" id="edge1996" length="0.00229261" source="node1932" target="node1992">
        <meta content=" dr=1;" datatype="xsd:string" id="meta1997" property="format" xsi:type="nex:LiteralMeta"/>
      </edge>
      <edge about="#edge2000" id="edge2000" length="0.00401121" source="node1930" target="node1932">
        <meta content=" dr=1;" datatype="xsd:string" id="meta2001" property="format" xsi:type="nex:LiteralMeta"/>
      </edge>
      <edge about="#edge2002" id="edge2002" length="0.0168221" source="node1930" target="node1998">
        <meta content=" dr=1;" datatype="xsd:string" id="meta2003" property="format" xsi:type="nex:LiteralMeta"/>
      </edge>
      <edge about="#edge2012" id="edge2012" length="0.0621761" source="node2006" target="node2008">
        <meta content=" dr=1;" datatype="xsd:string" id="meta2013" property="format" xsi:type="nex:LiteralMeta"/>
      </edge>
      <edge about="#edge2014" id="edge2014" length="0.0271097" source="node2006" target="node2010">
        <meta content=" dr=1;" datatype="xsd:string" id="meta2015" property="format" xsi:type="nex:LiteralMeta"/>
      </edge>
      <edge about="#edge2022" id="edge2022" length="0.0" source="node2016" target="node2018">
        <meta content=" dr=1;" datatype="xsd:string" id="meta2023" property="format" xsi:type="nex:LiteralMeta"/>
      </edge>
      <edge about="#edge2024" id="edge2024" length="0.0" source="node2016" target="node2020">
        <meta content=" dr=1;" datatype="xsd:string" id="meta2025" property="format" xsi:type="nex:LiteralMeta"/>
      </edge>
      <edge about="#edge2026" id="edge2026" length="0.0529232" source="node2004" target="node2006">
        <meta content=" dr=1;" datatype="xsd:string" id="meta2027" property="format" xsi:type="nex:LiteralMeta"/>
      </edge>
      <edge about="#edge2028" id="edge2028" length="0.00957678" source="node2004" target="node2016">
        <meta content=" dr=1;" datatype="xsd:string" id="meta2029" property="format" xsi:type="nex:LiteralMeta"/>
      </edge>
      <edge about="#edge2030" id="edge2030" length="0.00444651" source="node1928" target="node1930">
        <meta content=" dr=1;" datatype="xsd:string" id="meta2031" property="format" xsi:type="nex:LiteralMeta"/>
      </edge>
      <edge about="#edge2032" id="edge2032" length="0.00597015" source="node1928" target="node2004">
        <meta content=" dr=1;" datatype="xsd:string" id="meta2033" property="format" xsi:type="nex:LiteralMeta"/>
      </edge>
      <edge about="#edge2036" id="edge2036" length="0.00282636" source="node1926" target="node1928">
        <meta content=" dr=1;" datatype="xsd:string" id="meta2037" property="format" xsi:type="nex:LiteralMeta"/>
      </edge>
      <edge about="#edge2038" id="edge2038" length="0.0224713" source="node1926" target="node2034">
        <meta content=" dr=1;" datatype="xsd:string" id="meta2039" property="format" xsi:type="nex:LiteralMeta"/>
      </edge>
      <edge about="#edge2040" id="edge2040" length="0.0018689" source="node234" target="node236">
        <meta content=" dr=1;" datatype="xsd:string" id="meta2041" property="format" xsi:type="nex:LiteralMeta"/>
      </edge>
      <edge about="#edge2042" id="edge2042" length="0.00225805" source="node234" target="node1926">
        <meta content=" dr=1;" datatype="xsd:string" id="meta2043" property="format" xsi:type="nex:LiteralMeta"/>
      </edge>
      <edge about="#edge2056" id="edge2056" length="0.0126192" source="node2050" target="node2052">
        <meta content=" dr=1;" datatype="xsd:string" id="meta2057" property="format" xsi:type="nex:LiteralMeta"/>
      </edge>
      <edge about="#edge2058" id="edge2058" length="0.0171427" source="node2050" target="node2054">
        <meta content=" dr=1;" datatype="xsd:string" id="meta2059" property="format" xsi:type="nex:LiteralMeta"/>
      </edge>
      <edge about="#edge2074" id="edge2074" length="0.0186598" source="node2068" target="node2070">
        <meta content=" dr=1;" datatype="xsd:string" id="meta2075" property="format" xsi:type="nex:LiteralMeta"/>
      </edge>
      <edge about="#edge2076" id="edge2076" length="0.00514971" source="node2068" target="node2072">
        <meta content=" dr=1;" datatype="xsd:string" id="meta2077" property="format" xsi:type="nex:LiteralMeta"/>
      </edge>
      <edge about="#edge2078" id="edge2078" length="0.00499306" source="node2064" target="node2066">
        <meta content=" dr=1;" datatype="xsd:string" id="meta2079" property="format" xsi:type="nex:LiteralMeta"/>
      </edge>
      <edge about="#edge2080" id="edge2080" length="0.00691171" source="node2064" target="node2068">
        <meta content=" dr=1;" datatype="xsd:string" id="meta2081" property="format" xsi:type="nex:LiteralMeta"/>
      </edge>
      <edge about="#edge2082" id="edge2082" length="0.0124666" source="node2060" target="node2062">
        <meta content=" dr=1;" datatype="xsd:string" id="meta2083" property="format" xsi:type="nex:LiteralMeta"/>
      </edge>
      <edge about="#edge2084" id="edge2084" length="0.0024143" source="node2060" target="node2064">
        <meta content=" dr=1;" datatype="xsd:string" id="meta2085" property="format" xsi:type="nex:LiteralMeta"/>
      </edge>
      <edge about="#edge2086" id="edge2086" length="0.0198167" source="node2048" target="node2050">
        <meta content=" dr=1;" datatype="xsd:string" id="meta2087" property="format" xsi:type="nex:LiteralMeta"/>
      </edge>
      <edge about="#edge2088" id="edge2088" length="0.0036208" source="node2048" target="node2060">
        <meta content=" dr=1;" datatype="xsd:string" id="meta2089" property="format" xsi:type="nex:LiteralMeta"/>
      </edge>
      <edge about="#edge2100" id="edge2100" length="0.0" source="node2094" target="node2096">
        <meta content=" dr=1;" datatype="xsd:string" id="meta2101" property="format" xsi:type="nex:LiteralMeta"/>
      </edge>
      <edge about="#edge2102" id="edge2102" length="0.0" source="node2094" target="node2098">
        <meta content=" dr=1;" datatype="xsd:string" id="meta2103" property="format" xsi:type="nex:LiteralMeta"/>
      </edge>
      <edge about="#edge2106" id="edge2106" length="0.0188864" source="node2092" target="node2094">
        <meta content=" dr=1;" datatype="xsd:string" id="meta2107" property="format" xsi:type="nex:LiteralMeta"/>
      </edge>
      <edge about="#edge2108" id="edge2108" length="0.0108755" source="node2092" target="node2104">
        <meta content=" dr=1;" datatype="xsd:string" id="meta2109" property="format" xsi:type="nex:LiteralMeta"/>
      </edge>
      <edge about="#edge2112" id="edge2112" length="0.00591175" source="node2090" target="node2092">
        <meta content=" dr=1;" datatype="xsd:string" id="meta2113" property="format" xsi:type="nex:LiteralMeta"/>
      </edge>
      <edge about="#edge2114" id="edge2114" length="0.0119454" source="node2090" target="node2110">
        <meta content=" dr=1;" datatype="xsd:string" id="meta2115" property="format" xsi:type="nex:LiteralMeta"/>
      </edge>
      <edge about="#edge2116" id="edge2116" length="0.00580858" source="node2046" target="node2048">
        <meta content=" dr=1;" datatype="xsd:string" id="meta2117" property="format" xsi:type="nex:LiteralMeta"/>
      </edge>
      <edge about="#edge2118" id="edge2118" length="0.003306" source="node2046" target="node2090">
        <meta content=" dr=1;" datatype="xsd:string" id="meta2119" property="format" xsi:type="nex:LiteralMeta"/>
      </edge>
      <edge about="#edge2132" id="edge2132" length="0.00736851" source="node2126" target="node2128">
        <meta content=" dr=1;" datatype="xsd:string" id="meta2133" property="format" xsi:type="nex:LiteralMeta"/>
      </edge>
      <edge about="#edge2134" id="edge2134" length="0.0283458" source="node2126" target="node2130">
        <meta content=" dr=1;" datatype="xsd:string" id="meta2135" property="format" xsi:type="nex:LiteralMeta"/>
      </edge>
      <edge about="#edge2142" id="edge2142" length="0.0200609" source="node2136" target="node2138">
        <meta content=" dr=1;" datatype="xsd:string" id="meta2143" property="format" xsi:type="nex:LiteralMeta"/>
      </edge>
      <edge about="#edge2144" id="edge2144" length="0.0156534" source="node2136" target="node2140">
        <meta content=" dr=1;" datatype="xsd:string" id="meta2145" property="format" xsi:type="nex:LiteralMeta"/>
      </edge>
      <edge about="#edge2146" id="edge2146" length="0.00885799" source="node2124" target="node2126">
        <meta content=" dr=1;" datatype="xsd:string" id="meta2147" property="format" xsi:type="nex:LiteralMeta"/>
      </edge>
      <edge about="#edge2148" id="edge2148" length="0.00304677" source="node2124" target="node2136">
        <meta content=" dr=1;" datatype="xsd:string" id="meta2149" property="format" xsi:type="nex:LiteralMeta"/>
      </edge>
      <edge about="#edge2150" id="edge2150" length="0.0121654" source="node2120" target="node2122">
        <meta content=" dr=1;" datatype="xsd:string" id="meta2151" property="format" xsi:type="nex:LiteralMeta"/>
      </edge>
      <edge about="#edge2152" id="edge2152" length="0.00866789" source="node2120" target="node2124">
        <meta content=" dr=1;" datatype="xsd:string" id="meta2153" property="format" xsi:type="nex:LiteralMeta"/>
      </edge>
      <edge about="#edge2154" id="edge2154" length="0.00401152" source="node2044" target="node2046">
        <meta content=" dr=1;" datatype="xsd:string" id="meta2155" property="format" xsi:type="nex:LiteralMeta"/>
      </edge>
      <edge about="#edge2156" id="edge2156" length="0.0072887" source="node2044" target="node2120">
        <meta content=" dr=1;" datatype="xsd:string" id="meta2157" property="format" xsi:type="nex:LiteralMeta"/>
      </edge>
      <edge about="#edge2158" id="edge2158" length="0.00294406" source="node232" target="node234">
        <meta content=" dr=1;" datatype="xsd:string" id="meta2159" property="format" xsi:type="nex:LiteralMeta"/>
      </edge>
      <edge about="#edge2160" id="edge2160" length="0.00261882" source="node232" target="node2044">
        <meta content=" dr=1;" datatype="xsd:string" id="meta2161" property="format" xsi:type="nex:LiteralMeta"/>
      </edge>
      <edge about="#edge2170" id="edge2170" length="0.0337547" source="node2164" target="node2166">
        <meta content=" dr=1;" datatype="xsd:string" id="meta2171" property="format" xsi:type="nex:LiteralMeta"/>
      </edge>
      <edge about="#edge2172" id="edge2172" length="0.0138643" source="node2164" target="node2168">
        <meta content=" dr=1;" datatype="xsd:string" id="meta2173" property="format" xsi:type="nex:LiteralMeta"/>
      </edge>
      <edge about="#edge2176" id="edge2176" length="0.00293837" source="node2162" target="node2164">
        <meta content=" dr=1;" datatype="xsd:string" id="meta2177" property="format" xsi:type="nex:LiteralMeta"/>
      </edge>
      <edge about="#edge2178" id="edge2178" length="0.0149188" source="node2162" target="node2174">
        <meta content=" dr=1;" datatype="xsd:string" id="meta2179" property="format" xsi:type="nex:LiteralMeta"/>
      </edge>
      <edge about="#edge2180" id="edge2180" length="0.00166064" source="node230" target="node232">
        <meta content=" dr=1;" datatype="xsd:string" id="meta2181" property="format" xsi:type="nex:LiteralMeta"/>
      </edge>
      <edge about="#edge2182" id="edge2182" length="0.00954561" source="node230" target="node2162">
        <meta content=" dr=1;" datatype="xsd:string" id="meta2183" property="format" xsi:type="nex:LiteralMeta"/>
      </edge>
      <edge about="#edge2200" id="edge2200" length="0.0" source="node2194" target="node2196">
        <meta content=" dr=1;" datatype="xsd:string" id="meta2201" property="format" xsi:type="nex:LiteralMeta"/>
      </edge>
      <edge about="#edge2202" id="edge2202" length="0.0" source="node2194" target="node2198">
        <meta content=" dr=1;" datatype="xsd:string" id="meta2203" property="format" xsi:type="nex:LiteralMeta"/>
      </edge>
      <edge about="#edge2206" id="edge2206" length="0.0127378" source="node2192" target="node2194">
        <meta content=" dr=1;" datatype="xsd:string" id="meta2207" property="format" xsi:type="nex:LiteralMeta"/>
      </edge>
      <edge about="#edge2208" id="edge2208" length="0.00511933" source="node2192" target="node2204">
        <meta content=" dr=1;" datatype="xsd:string" id="meta2209" property="format" xsi:type="nex:LiteralMeta"/>
      </edge>
      <edge about="#edge2212" id="edge2212" length="0.0034432" source="node2190" target="node2192">
        <meta content=" dr=1;" datatype="xsd:string" id="meta2213" property="format" xsi:type="nex:LiteralMeta"/>
      </edge>
      <edge about="#edge2214" id="edge2214" length="0.00846156" source="node2190" target="node2210">
        <meta content=" dr=1;" datatype="xsd:string" id="meta2215" property="format" xsi:type="nex:LiteralMeta"/>
      </edge>
      <edge about="#edge2222" id="edge2222" length="0.00706151" source="node2216" target="node2218">
        <meta content=" dr=1;" datatype="xsd:string" id="meta2223" property="format" xsi:type="nex:LiteralMeta"/>
      </edge>
      <edge about="#edge2224" id="edge2224" length="0.0227004" source="node2216" target="node2220">
        <meta content=" dr=1;" datatype="xsd:string" id="meta2225" property="format" xsi:type="nex:LiteralMeta"/>
      </edge>
      <edge about="#edge2226" id="edge2226" length="0.00258163" source="node2188" target="node2190">
        <meta content=" dr=1;" datatype="xsd:string" id="meta2227" property="format" xsi:type="nex:LiteralMeta"/>
      </edge>
      <edge about="#edge2228" id="edge2228" length="0.00337075" source="node2188" target="node2216">
        <meta content=" dr=1;" datatype="xsd:string" id="meta2229" property="format" xsi:type="nex:LiteralMeta"/>
      </edge>
      <edge about="#edge2232" id="edge2232" length="8.39321E-4" source="node2186" target="node2188">
        <meta content=" dr=1;" datatype="xsd:string" id="meta2233" property="format" xsi:type="nex:LiteralMeta"/>
      </edge>
      <edge about="#edge2234" id="edge2234" length="0.00808925" source="node2186" target="node2230">
        <meta content=" dr=1;" datatype="xsd:string" id="meta2235" property="format" xsi:type="nex:LiteralMeta"/>
      </edge>
      <edge about="#edge2244" id="edge2244" length="0.00778763" source="node2238" target="node2240">
        <meta content=" dr=1;" datatype="xsd:string" id="meta2245" property="format" xsi:type="nex:LiteralMeta"/>
      </edge>
      <edge about="#edge2246" id="edge2246" length="0.0100695" source="node2238" target="node2242">
        <meta content=" dr=1;" datatype="xsd:string" id="meta2247" property="format" xsi:type="nex:LiteralMeta"/>
      </edge>
      <edge about="#edge2256" id="edge2256" length="0.0" source="node2250" target="node2252">
        <meta content=" dr=1;" datatype="xsd:string" id="meta2257" property="format" xsi:type="nex:LiteralMeta"/>
      </edge>
      <edge about="#edge2258" id="edge2258" length="0.0" source="node2250" target="node2254">
        <meta content=" dr=1;" datatype="xsd:string" id="meta2259" property="format" xsi:type="nex:LiteralMeta"/>
      </edge>
      <edge about="#edge2262" id="edge2262" length="0.00522917" source="node2248" target="node2250">
        <meta content=" dr=1;" datatype="xsd:string" id="meta2263" property="format" xsi:type="nex:LiteralMeta"/>
      </edge>
      <edge about="#edge2264" id="edge2264" length="0.012628" source="node2248" target="node2260">
        <meta content=" dr=1;" datatype="xsd:string" id="meta2265" property="format" xsi:type="nex:LiteralMeta"/>
      </edge>
      <edge about="#edge2266" id="edge2266" length="0.00507586" source="node2236" target="node2238">
        <meta content=" dr=1;" datatype="xsd:string" id="meta2267" property="format" xsi:type="nex:LiteralMeta"/>
      </edge>
      <edge about="#edge2268" id="edge2268" length="0.00385271" source="node2236" target="node2248">
        <meta content=" dr=1;" datatype="xsd:string" id="meta2269" property="format" xsi:type="nex:LiteralMeta"/>
      </edge>
      <edge about="#edge2270" id="edge2270" length="0.00300871" source="node2184" target="node2186">
        <meta content=" dr=1;" datatype="xsd:string" id="meta2271" property="format" xsi:type="nex:LiteralMeta"/>
      </edge>
      <edge about="#edge2272" id="edge2272" length="0.00405974" source="node2184" target="node2236">
        <meta content=" dr=1;" datatype="xsd:string" id="meta2273" property="format" xsi:type="nex:LiteralMeta"/>
      </edge>
      <edge about="#edge2274" id="edge2274" length="0.00101421" source="node228" target="node230">
        <meta content=" dr=1;" datatype="xsd:string" id="meta2275" property="format" xsi:type="nex:LiteralMeta"/>
      </edge>
      <edge about="#edge2276" id="edge2276" length="0.00408995" source="node228" target="node2184">
        <meta content=" dr=1;" datatype="xsd:string" id="meta2277" property="format" xsi:type="nex:LiteralMeta"/>
      </edge>
      <edge about="#edge2290" id="edge2290" length="0.0" source="node2284" target="node2286">
        <meta content=" dr=1;" datatype="xsd:string" id="meta2291" property="format" xsi:type="nex:LiteralMeta"/>
      </edge>
      <edge about="#edge2292" id="edge2292" length="0.0" source="node2284" target="node2288">
        <meta content=" dr=1;" datatype="xsd:string" id="meta2293" property="format" xsi:type="nex:LiteralMeta"/>
      </edge>
      <edge about="#edge2300" id="edge2300" length="0.0" source="node2294" target="node2296">
        <meta content=" dr=1;" datatype="xsd:string" id="meta2301" property="format" xsi:type="nex:LiteralMeta"/>
      </edge>
      <edge about="#edge2302" id="edge2302" length="0.0" source="node2294" target="node2298">
        <meta content=" dr=1;" datatype="xsd:string" id="meta2303" property="format" xsi:type="nex:LiteralMeta"/>
      </edge>
      <edge about="#edge2304" id="edge2304" length="0.00934857" source="node2282" target="node2284">
        <meta content=" dr=1;" datatype="xsd:string" id="meta2305" property="format" xsi:type="nex:LiteralMeta"/>
      </edge>
      <edge about="#edge2306" id="edge2306" length="0.00850857" source="node2282" target="node2294">
        <meta content=" dr=1;" datatype="xsd:string" id="meta2307" property="format" xsi:type="nex:LiteralMeta"/>
      </edge>
      <edge about="#edge2320" id="edge2320" length="0.0" source="node2314" target="node2316">
        <meta content=" dr=1;" datatype="xsd:string" id="meta2321" property="format" xsi:type="nex:LiteralMeta"/>
      </edge>
      <edge about="#edge2322" id="edge2322" length="0.0" source="node2314" target="node2318">
        <meta content=" dr=1;" datatype="xsd:string" id="meta2323" property="format" xsi:type="nex:LiteralMeta"/>
      </edge>
      <edge about="#edge2324" id="edge2324" length="0.00590948" source="node2310" target="node2312">
        <meta content=" dr=1;" datatype="xsd:string" id="meta2325" property="format" xsi:type="nex:LiteralMeta"/>
      </edge>
      <edge about="#edge2326" id="edge2326" length="4.28972E-5" source="node2310" target="node2314">
        <meta content=" dr=1;" datatype="xsd:string" id="meta2327" property="format" xsi:type="nex:LiteralMeta"/>
      </edge>
      <edge about="#edge2330" id="edge2330" length="0.00880869" source="node2308" target="node2310">
        <meta content=" dr=1;" datatype="xsd:string" id="meta2331" property="format" xsi:type="nex:LiteralMeta"/>
      </edge>
      <edge about="#edge2332" id="edge2332" length="0.0209532" source="node2308" target="node2328">
        <meta content=" dr=1;" datatype="xsd:string" id="meta2333" property="format" xsi:type="nex:LiteralMeta"/>
      </edge>
      <edge about="#edge2334" id="edge2334" length="0.00259472" source="node2280" target="node2282">
        <meta content=" dr=1;" datatype="xsd:string" id="meta2335" property="format" xsi:type="nex:LiteralMeta"/>
      </edge>
      <edge about="#edge2336" id="edge2336" length="0.00633385" source="node2280" target="node2308">
        <meta content=" dr=1;" datatype="xsd:string" id="meta2337" property="format" xsi:type="nex:LiteralMeta"/>
      </edge>
      <edge about="#edge2344" id="edge2344" length="0.0211132" source="node2338" target="node2340">
        <meta content=" dr=1;" datatype="xsd:string" id="meta2345" property="format" xsi:type="nex:LiteralMeta"/>
      </edge>
      <edge about="#edge2346" id="edge2346" length="0.0146011" source="node2338" target="node2342">
        <meta content=" dr=1;" datatype="xsd:string" id="meta2347" property="format" xsi:type="nex:LiteralMeta"/>
      </edge>
      <edge about="#edge2348" id="edge2348" length="0.00377464" source="node2278" target="node2280">
        <meta content=" dr=1;" datatype="xsd:string" id="meta2349" property="format" xsi:type="nex:LiteralMeta"/>
      </edge>
      <edge about="#edge2350" id="edge2350" length="0.00515393" source="node2278" target="node2338">
        <meta content=" dr=1;" datatype="xsd:string" id="meta2351" property="format" xsi:type="nex:LiteralMeta"/>
      </edge>
      <edge about="#edge2352" id="edge2352" length="6.9054E-4" source="node226" target="node228">
        <meta content=" dr=1;" datatype="xsd:string" id="meta2353" property="format" xsi:type="nex:LiteralMeta"/>
      </edge>
      <edge about="#edge2354" id="edge2354" length="0.00110524" source="node226" target="node2278">
        <meta content=" dr=1;" datatype="xsd:string" id="meta2355" property="format" xsi:type="nex:LiteralMeta"/>
      </edge>
      <edge about="#edge2356" id="edge2356" length="0.0055437" source="node14" target="node16">
        <meta content=" dr=1;" datatype="xsd:string" id="meta2357" property="format" xsi:type="nex:LiteralMeta"/>
      </edge>
      <edge about="#edge2358" id="edge2358" length="0.00374457" source="node14" target="node226">
        <meta content=" dr=1;" datatype="xsd:string" id="meta2359" property="format" xsi:type="nex:LiteralMeta"/>
      </edge>
      <edge about="#edge2362" id="edge2362" length="0.00181575" source="node12" target="node14">
        <meta content=" dr=1;" datatype="xsd:string" id="meta2363" property="format" xsi:type="nex:LiteralMeta"/>
      </edge>
      <edge about="#edge2364" id="edge2364" length="0.0212896" source="node12" target="node2360">
        <meta content=" dr=1;" datatype="xsd:string" id="meta2365" property="format" xsi:type="nex:LiteralMeta"/>
      </edge>
      <edge about="#edge2394" id="edge2394" length="0.010465" source="node2388" target="node2390">
        <meta content=" dr=1;" datatype="xsd:string" id="meta2395" property="format" xsi:type="nex:LiteralMeta"/>
      </edge>
      <edge about="#edge2396" id="edge2396" length="0.0133446" source="node2388" target="node2392">
        <meta content=" dr=1;" datatype="xsd:string" id="meta2397" property="format" xsi:type="nex:LiteralMeta"/>
      </edge>
      <edge about="#edge2400" id="edge2400" length="0.00304736" source="node2386" target="node2388">
        <meta content=" dr=1;" datatype="xsd:string" id="meta2401" property="format" xsi:type="nex:LiteralMeta"/>
      </edge>
      <edge about="#edge2402" id="edge2402" length="0.00290502" source="node2386" target="node2398">
        <meta content=" dr=1;" datatype="xsd:string" id="meta2403" property="format" xsi:type="nex:LiteralMeta"/>
      </edge>
      <edge about="#edge2406" id="edge2406" length="0.0118762" source="node2384" target="node2386">
        <meta content=" dr=1;" datatype="xsd:string" id="meta2407" property="format" xsi:type="nex:LiteralMeta"/>
      </edge>
      <edge about="#edge2408" id="edge2408" length="0.00598099" source="node2384" target="node2404">
        <meta content=" dr=1;" datatype="xsd:string" id="meta2409" property="format" xsi:type="nex:LiteralMeta"/>
      </edge>
      <edge about="#edge2416" id="edge2416" length="0.0032525" source="node2410" target="node2412">
        <meta content=" dr=1;" datatype="xsd:string" id="meta2417" property="format" xsi:type="nex:LiteralMeta"/>
      </edge>
      <edge about="#edge2418" id="edge2418" length="0.0146046" source="node2410" target="node2414">
        <meta content=" dr=1;" datatype="xsd:string" id="meta2419" property="format" xsi:type="nex:LiteralMeta"/>
      </edge>
      <edge about="#edge2420" id="edge2420" length="0.0073707" source="node2382" target="node2384">
        <meta content=" dr=1;" datatype="xsd:string" id="meta2421" property="format" xsi:type="nex:LiteralMeta"/>
      </edge>
      <edge about="#edge2422" id="edge2422" length="0.00453406" source="node2382" target="node2410">
        <meta content=" dr=1;" datatype="xsd:string" id="meta2423" property="format" xsi:type="nex:LiteralMeta"/>
      </edge>
      <edge about="#edge2430" id="edge2430" length="0.0174667" source="node2424" target="node2426">
        <meta content=" dr=1;" datatype="xsd:string" id="meta2431" property="format" xsi:type="nex:LiteralMeta"/>
      </edge>
      <edge about="#edge2432" id="edge2432" length="0.0122952" source="node2424" target="node2428">
        <meta content=" dr=1;" datatype="xsd:string" id="meta2433" property="format" xsi:type="nex:LiteralMeta"/>
      </edge>
      <edge about="#edge2434" id="edge2434" length="0.00462405" source="node2380" target="node2382">
        <meta content=" dr=1;" datatype="xsd:string" id="meta2435" property="format" xsi:type="nex:LiteralMeta"/>
      </edge>
      <edge about="#edge2436" id="edge2436" length="0.00356048" source="node2380" target="node2424">
        <meta content=" dr=1;" datatype="xsd:string" id="meta2437" property="format" xsi:type="nex:LiteralMeta"/>
      </edge>
      <edge about="#edge2446" id="edge2446" length="0.006984" source="node2440" target="node2442">
        <meta content=" dr=1;" datatype="xsd:string" id="meta2447" property="format" xsi:type="nex:LiteralMeta"/>
      </edge>
      <edge about="#edge2448" id="edge2448" length="0.0227779" source="node2440" target="node2444">
        <meta content=" dr=1;" datatype="xsd:string" id="meta2449" property="format" xsi:type="nex:LiteralMeta"/>
      </edge>
      <edge about="#edge2452" id="edge2452" length="0.00272445" source="node2438" target="node2440">
        <meta content=" dr=1;" datatype="xsd:string" id="meta2453" property="format" xsi:type="nex:LiteralMeta"/>
      </edge>
      <edge about="#edge2454" id="edge2454" length="0.0151327" source="node2438" target="node2450">
        <meta content=" dr=1;" datatype="xsd:string" id="meta2455" property="format" xsi:type="nex:LiteralMeta"/>
      </edge>
      <edge about="#edge2456" id="edge2456" length="0.0138508" source="node2378" target="node2380">
        <meta content=" dr=1;" datatype="xsd:string" id="meta2457" property="format" xsi:type="nex:LiteralMeta"/>
      </edge>
      <edge about="#edge2458" id="edge2458" length="0.0073546" source="node2378" target="node2438">
        <meta content=" dr=1;" datatype="xsd:string" id="meta2459" property="format" xsi:type="nex:LiteralMeta"/>
      </edge>
      <edge about="#edge2468" id="edge2468" length="0.0114458" source="node2462" target="node2464">
        <meta content=" dr=1;" datatype="xsd:string" id="meta2469" property="format" xsi:type="nex:LiteralMeta"/>
      </edge>
      <edge about="#edge2470" id="edge2470" length="0.00641131" source="node2462" target="node2466">
        <meta content=" dr=1;" datatype="xsd:string" id="meta2471" property="format" xsi:type="nex:LiteralMeta"/>
      </edge>
      <edge about="#edge2474" id="edge2474" length="0.0112609" source="node2460" target="node2462">
        <meta content=" dr=1;" datatype="xsd:string" id="meta2475" property="format" xsi:type="nex:LiteralMeta"/>
      </edge>
      <edge about="#edge2476" id="edge2476" length="0.0125487" source="node2460" target="node2472">
        <meta content=" dr=1;" datatype="xsd:string" id="meta2477" property="format" xsi:type="nex:LiteralMeta"/>
      </edge>
      <edge about="#edge2478" id="edge2478" length="0.00246583" source="node2376" target="node2378">
        <meta content=" dr=1;" datatype="xsd:string" id="meta2479" property="format" xsi:type="nex:LiteralMeta"/>
      </edge>
      <edge about="#edge2480" id="edge2480" length="0.0011149" source="node2376" target="node2460">
        <meta content=" dr=1;" datatype="xsd:string" id="meta2481" property="format" xsi:type="nex:LiteralMeta"/>
      </edge>
      <edge about="#edge2490" id="edge2490" length="0.00466966" source="node2484" target="node2486">
        <meta content=" dr=1;" datatype="xsd:string" id="meta2491" property="format" xsi:type="nex:LiteralMeta"/>
      </edge>
      <edge about="#edge2492" id="edge2492" length="0.00128273" source="node2484" target="node2488">
        <meta content=" dr=1;" datatype="xsd:string" id="meta2493" property="format" xsi:type="nex:LiteralMeta"/>
      </edge>
      <edge about="#edge2500" id="edge2500" length="0.014309" source="node2494" target="node2496">
        <meta content=" dr=1;" datatype="xsd:string" id="meta2501" property="format" xsi:type="nex:LiteralMeta"/>
      </edge>
      <edge about="#edge2502" id="edge2502" length="0.0154529" source="node2494" target="node2498">
        <meta content=" dr=1;" datatype="xsd:string" id="meta2503" property="format" xsi:type="nex:LiteralMeta"/>
      </edge>
      <edge about="#edge2504" id="edge2504" length="0.0233531" source="node2482" target="node2484">
        <meta content=" dr=1;" datatype="xsd:string" id="meta2505" property="format" xsi:type="nex:LiteralMeta"/>
      </edge>
      <edge about="#edge2506" id="edge2506" length="0.00640881" source="node2482" target="node2494">
        <meta content=" dr=1;" datatype="xsd:string" id="meta2507" property="format" xsi:type="nex:LiteralMeta"/>
      </edge>
      <edge about="#edge2508" id="edge2508" length="0.00519463" source="node2374" target="node2376">
        <meta content=" dr=1;" datatype="xsd:string" id="meta2509" property="format" xsi:type="nex:LiteralMeta"/>
      </edge>
      <edge about="#edge2510" id="edge2510" length="0.00385019" source="node2374" target="node2482">
        <meta content=" dr=1;" datatype="xsd:string" id="meta2511" property="format" xsi:type="nex:LiteralMeta"/>
      </edge>
      <edge about="#edge2518" id="edge2518" length="0.0081918" source="node2512" target="node2514">
        <meta content=" dr=1;" datatype="xsd:string" id="meta2519" property="format" xsi:type="nex:LiteralMeta"/>
      </edge>
      <edge about="#edge2520" id="edge2520" length="0.00966534" source="node2512" target="node2516">
        <meta content=" dr=1;" datatype="xsd:string" id="meta2521" property="format" xsi:type="nex:LiteralMeta"/>
      </edge>
      <edge about="#edge2522" id="edge2522" length="8.77853E-4" source="node2372" target="node2374">
        <meta content=" dr=1;" datatype="xsd:string" id="meta2523" property="format" xsi:type="nex:LiteralMeta"/>
      </edge>
      <edge about="#edge2524" id="edge2524" length="0.0143984" source="node2372" target="node2512">
        <meta content=" dr=1;" datatype="xsd:string" id="meta2525" property="format" xsi:type="nex:LiteralMeta"/>
      </edge>
      <edge about="#edge2534" id="edge2534" length="0.041505" source="node2528" target="node2530">
        <meta content=" dr=1;" datatype="xsd:string" id="meta2535" property="format" xsi:type="nex:LiteralMeta"/>
      </edge>
      <edge about="#edge2536" id="edge2536" length="0.0180188" source="node2528" target="node2532">
        <meta content=" dr=1;" datatype="xsd:string" id="meta2537" property="format" xsi:type="nex:LiteralMeta"/>
      </edge>
      <edge about="#edge2544" id="edge2544" length="0.0443201" source="node2538" target="node2540">
        <meta content=" dr=1;" datatype="xsd:string" id="meta2545" property="format" xsi:type="nex:LiteralMeta"/>
      </edge>
      <edge about="#edge2546" id="edge2546" length="0.0211561" source="node2538" target="node2542">
        <meta content=" dr=1;" datatype="xsd:string" id="meta2547" property="format" xsi:type="nex:LiteralMeta"/>
      </edge>
      <edge about="#edge2548" id="edge2548" length="0.00986184" source="node2526" target="node2528">
        <meta content=" dr=1;" datatype="xsd:string" id="meta2549" property="format" xsi:type="nex:LiteralMeta"/>
      </edge>
      <edge about="#edge2550" id="edge2550" length="0.00204292" source="node2526" target="node2538">
        <meta content=" dr=1;" datatype="xsd:string" id="meta2551" property="format" xsi:type="nex:LiteralMeta"/>
      </edge>
      <edge about="#edge2552" id="edge2552" length="0.00468417" source="node2370" target="node2372">
        <meta content=" dr=1;" datatype="xsd:string" id="meta2553" property="format" xsi:type="nex:LiteralMeta"/>
      </edge>
      <edge about="#edge2554" id="edge2554" length="0.00195703" source="node2370" target="node2526">
        <meta content=" dr=1;" datatype="xsd:string" id="meta2555" property="format" xsi:type="nex:LiteralMeta"/>
      </edge>
      <edge about="#edge2558" id="edge2558" length="0.00139825" source="node2368" target="node2370">
        <meta content=" dr=1;" datatype="xsd:string" id="meta2559" property="format" xsi:type="nex:LiteralMeta"/>
      </edge>
      <edge about="#edge2560" id="edge2560" length="0.0359073" source="node2368" target="node2556">
        <meta content=" dr=1;" datatype="xsd:string" id="meta2561" property="format" xsi:type="nex:LiteralMeta"/>
      </edge>
      <edge about="#edge2574" id="edge2574" length="0.0155777" source="node2568" target="node2570">
        <meta content=" dr=1;" datatype="xsd:string" id="meta2575" property="format" xsi:type="nex:LiteralMeta"/>
      </edge>
      <edge about="#edge2576" id="edge2576" length="0.0141842" source="node2568" target="node2572">
        <meta content=" dr=1;" datatype="xsd:string" id="meta2577" property="format" xsi:type="nex:LiteralMeta"/>
      </edge>
      <edge about="#edge2580" id="edge2580" length="0.0106815" source="node2566" target="node2568">
        <meta content=" dr=1;" datatype="xsd:string" id="meta2581" property="format" xsi:type="nex:LiteralMeta"/>
      </edge>
      <edge about="#edge2582" id="edge2582" length="0.0309852" source="node2566" target="node2578">
        <meta content=" dr=1;" datatype="xsd:string" id="meta2583" property="format" xsi:type="nex:LiteralMeta"/>
      </edge>
      <edge about="#edge2586" id="edge2586" length="0.00329042" source="node2564" target="node2566">
        <meta content=" dr=1;" datatype="xsd:string" id="meta2587" property="format" xsi:type="nex:LiteralMeta"/>
      </edge>
      <edge about="#edge2588" id="edge2588" length="0.0205191" source="node2564" target="node2584">
        <meta content=" dr=1;" datatype="xsd:string" id="meta2589" property="format" xsi:type="nex:LiteralMeta"/>
      </edge>
      <edge about="#edge2592" id="edge2592" length="0.00292528" source="node2562" target="node2564">
        <meta content=" dr=1;" datatype="xsd:string" id="meta2593" property="format" xsi:type="nex:LiteralMeta"/>
      </edge>
      <edge about="#edge2594" id="edge2594" length="0.0208842" source="node2562" target="node2590">
        <meta content=" dr=1;" datatype="xsd:string" id="meta2595" property="format" xsi:type="nex:LiteralMeta"/>
      </edge>
      <edge about="#edge2596" id="edge2596" length="0.00472328" source="node2366" target="node2368">
        <meta content=" dr=1;" datatype="xsd:string" id="meta2597" property="format" xsi:type="nex:LiteralMeta"/>
      </edge>
      <edge about="#edge2598" id="edge2598" length="0.00622799" source="node2366" target="node2562">
        <meta content=" dr=1;" datatype="xsd:string" id="meta2599" property="format" xsi:type="nex:LiteralMeta"/>
      </edge>
      <edge about="#edge2600" id="edge2600" length="0.00690511" source="node10" target="node12">
        <meta content=" dr=1;" datatype="xsd:string" id="meta2601" property="format" xsi:type="nex:LiteralMeta"/>
      </edge>
      <edge about="#edge2602" id="edge2602" length="0.00475251" source="node10" target="node2366">
        <meta content=" dr=1;" datatype="xsd:string" id="meta2603" property="format" xsi:type="nex:LiteralMeta"/>
      </edge>
      <edge about="#edge2610" id="edge2610" length="0.0148774" source="node2604" target="node2606">
        <meta content=" dr=1;" datatype="xsd:string" id="meta2611" property="format" xsi:type="nex:LiteralMeta"/>
      </edge>
      <edge about="#edge2612" id="edge2612" length="0.0267893" source="node2604" target="node2608">
        <meta content=" dr=1;" datatype="xsd:string" id="meta2613" property="format" xsi:type="nex:LiteralMeta"/>
      </edge>
      <edge about="#edge2614" id="edge2614" length="0.00161829" source="node8" target="node10">
        <meta content=" dr=1;" datatype="xsd:string" id="meta2615" property="format" xsi:type="nex:LiteralMeta"/>
      </edge>
      <edge about="#edge2616" id="edge2616" length="0.00286229" source="node8" target="node2604">
        <meta content=" dr=1;" datatype="xsd:string" id="meta2617" property="format" xsi:type="nex:LiteralMeta"/>
      </edge>
      <edge about="#edge2652" id="edge2652" length="0.0721866" source="node2646" target="node2648">
        <meta content=" dr=1;" datatype="xsd:string" id="meta2653" property="format" xsi:type="nex:LiteralMeta"/>
      </edge>
      <edge about="#edge2654" id="edge2654" length="0.0587658" source="node2646" target="node2650">
        <meta content=" dr=1;" datatype="xsd:string" id="meta2655" property="format" xsi:type="nex:LiteralMeta"/>
      </edge>
      <edge about="#edge2662" id="edge2662" length="0.0763614" source="node2656" target="node2658">
        <meta content=" dr=1;" datatype="xsd:string" id="meta2663" property="format" xsi:type="nex:LiteralMeta"/>
      </edge>
      <edge about="#edge2664" id="edge2664" length="0.114115" source="node2656" target="node2660">
        <meta content=" dr=1;" datatype="xsd:string" id="meta2665" property="format" xsi:type="nex:LiteralMeta"/>
      </edge>
      <edge about="#edge2666" id="edge2666" length="0.0317946" source="node2644" target="node2646">
        <meta content=" dr=1;" datatype="xsd:string" id="meta2667" property="format" xsi:type="nex:LiteralMeta"/>
      </edge>
      <edge about="#edge2668" id="edge2668" length="0.024753" source="node2644" target="node2656">
        <meta content=" dr=1;" datatype="xsd:string" id="meta2669" property="format" xsi:type="nex:LiteralMeta"/>
      </edge>
      <edge about="#edge2672" id="edge2672" length="0.0151587" source="node2642" target="node2644">
        <meta content=" dr=1;" datatype="xsd:string" id="meta2673" property="format" xsi:type="nex:LiteralMeta"/>
      </edge>
      <edge about="#edge2674" id="edge2674" length="0.105377" source="node2642" target="node2670">
        <meta content=" dr=1;" datatype="xsd:string" id="meta2675" property="format" xsi:type="nex:LiteralMeta"/>
      </edge>
      <edge about="#edge2678" id="edge2678" length="0.0192824" source="node2640" target="node2642">
        <meta content=" dr=1;" datatype="xsd:string" id="meta2679" property="format" xsi:type="nex:LiteralMeta"/>
      </edge>
      <edge about="#edge2680" id="edge2680" length="0.0856284" source="node2640" target="node2676">
        <meta content=" dr=1;" datatype="xsd:string" id="meta2681" property="format" xsi:type="nex:LiteralMeta"/>
      </edge>
      <edge about="#edge2698" id="edge2698" length="0.0520077" source="node2692" target="node2694">
        <meta content=" dr=1;" datatype="xsd:string" id="meta2699" property="format" xsi:type="nex:LiteralMeta"/>
      </edge>
      <edge about="#edge2700" id="edge2700" length="0.0253732" source="node2692" target="node2696">
        <meta content=" dr=1;" datatype="xsd:string" id="meta2701" property="format" xsi:type="nex:LiteralMeta"/>
      </edge>
      <edge about="#edge2704" id="edge2704" length="0.0156779" source="node2690" target="node2692">
        <meta content=" dr=1;" datatype="xsd:string" id="meta2705" property="format" xsi:type="nex:LiteralMeta"/>
      </edge>
      <edge about="#edge2706" id="edge2706" length="0.0617031" source="node2690" target="node2702">
        <meta content=" dr=1;" datatype="xsd:string" id="meta2707" property="format" xsi:type="nex:LiteralMeta"/>
      </edge>
      <edge about="#edge2708" id="edge2708" length="0.165489" source="node2686" target="node2688">
        <meta content=" dr=1;" datatype="xsd:string" id="meta2709" property="format" xsi:type="nex:LiteralMeta"/>
      </edge>
      <edge about="#edge2710" id="edge2710" length="0.078559" source="node2686" target="node2690">
        <meta content=" dr=1;" datatype="xsd:string" id="meta2711" property="format" xsi:type="nex:LiteralMeta"/>
      </edge>
      <edge about="#edge2712" id="edge2712" length="0.128354" source="node2682" target="node2684">
        <meta content=" dr=1;" datatype="xsd:string" id="meta2713" property="format" xsi:type="nex:LiteralMeta"/>
      </edge>
      <edge about="#edge2714" id="edge2714" length="0.079979" source="node2682" target="node2686">
        <meta content=" dr=1;" datatype="xsd:string" id="meta2715" property="format" xsi:type="nex:LiteralMeta"/>
      </edge>
      <edge about="#edge2716" id="edge2716" length="0.0212239" source="node2638" target="node2640">
        <meta content=" dr=1;" datatype="xsd:string" id="meta2717" property="format" xsi:type="nex:LiteralMeta"/>
      </edge>
      <edge about="#edge2718" id="edge2718" length="0.0107004" source="node2638" target="node2682">
        <meta content=" dr=1;" datatype="xsd:string" id="meta2719" property="format" xsi:type="nex:LiteralMeta"/>
      </edge>
      <edge about="#edge2730" id="edge2730" length="0.0281381" source="node2724" target="node2726">
        <meta content=" dr=1;" datatype="xsd:string" id="meta2731" property="format" xsi:type="nex:LiteralMeta"/>
      </edge>
      <edge about="#edge2732" id="edge2732" length="0.0254333" source="node2724" target="node2728">
        <meta content=" dr=1;" datatype="xsd:string" id="meta2733" property="format" xsi:type="nex:LiteralMeta"/>
      </edge>
      <edge about="#edge2736" id="edge2736" length="0.00483109" source="node2722" target="node2724">
        <meta content=" dr=1;" datatype="xsd:string" id="meta2737" property="format" xsi:type="nex:LiteralMeta"/>
      </edge>
      <edge about="#edge2738" id="edge2738" length="0.0249308" source="node2722" target="node2734">
        <meta content=" dr=1;" datatype="xsd:string" id="meta2739" property="format" xsi:type="nex:LiteralMeta"/>
      </edge>
      <edge about="#edge2742" id="edge2742" length="0.00742964" source="node2720" target="node2722">
        <meta content=" dr=1;" datatype="xsd:string" id="meta2743" property="format" xsi:type="nex:LiteralMeta"/>
      </edge>
      <edge about="#edge2744" id="edge2744" length="0.0401894" source="node2720" target="node2740">
        <meta content=" dr=1;" datatype="xsd:string" id="meta2745" property="format" xsi:type="nex:LiteralMeta"/>
      </edge>
      <edge about="#edge2746" id="edge2746" length="0.0862776" source="node2636" target="node2638">
        <meta content=" dr=1;" datatype="xsd:string" id="meta2747" property="format" xsi:type="nex:LiteralMeta"/>
      </edge>
      <edge about="#edge2748" id="edge2748" length="0.0618925" source="node2636" target="node2720">
        <meta content=" dr=1;" datatype="xsd:string" id="meta2749" property="format" xsi:type="nex:LiteralMeta"/>
      </edge>
      <edge about="#edge2764" id="edge2764" length="0.0323556" source="node2758" target="node2760">
        <meta content=" dr=1;" datatype="xsd:string" id="meta2765" property="format" xsi:type="nex:LiteralMeta"/>
      </edge>
      <edge about="#edge2766" id="edge2766" length="0.0212158" source="node2758" target="node2762">
        <meta content=" dr=1;" datatype="xsd:string" id="meta2767" property="format" xsi:type="nex:LiteralMeta"/>
      </edge>
      <edge about="#edge2780" id="edge2780" length="0.00287956" source="node2774" target="node2776">
        <meta content=" dr=1;" datatype="xsd:string" id="meta2781" property="format" xsi:type="nex:LiteralMeta"/>
      </edge>
      <edge about="#edge2782" id="edge2782" length="0.00307282" source="node2774" target="node2778">
        <meta content=" dr=1;" datatype="xsd:string" id="meta2783" property="format" xsi:type="nex:LiteralMeta"/>
      </edge>
      <edge about="#edge2786" id="edge2786" length="0.00451984" source="node2772" target="node2774">
        <meta content=" dr=1;" datatype="xsd:string" id="meta2787" property="format" xsi:type="nex:LiteralMeta"/>
      </edge>
      <edge about="#edge2788" id="edge2788" length="0.00738493" source="node2772" target="node2784">
        <meta content=" dr=1;" datatype="xsd:string" id="meta2789" property="format" xsi:type="nex:LiteralMeta"/>
      </edge>
      <edge about="#edge2796" id="edge2796" length="0.0011728" source="node2790" target="node2792">
        <meta content=" dr=1;" datatype="xsd:string" id="meta2797" property="format" xsi:type="nex:LiteralMeta"/>
      </edge>
      <edge about="#edge2798" id="edge2798" length="0.010732" source="node2790" target="node2794">
        <meta content=" dr=1;" datatype="xsd:string" id="meta2799" property="format" xsi:type="nex:LiteralMeta"/>
      </edge>
      <edge about="#edge2800" id="edge2800" length="0.00991562" source="node2770" target="node2772">
        <meta content=" dr=1;" datatype="xsd:string" id="meta2801" property="format" xsi:type="nex:LiteralMeta"/>
      </edge>
      <edge about="#edge2802" id="edge2802" length="0.0138939" source="node2770" target="node2790">
        <meta content=" dr=1;" datatype="xsd:string" id="meta2803" property="format" xsi:type="nex:LiteralMeta"/>
      </edge>
      <edge about="#edge2806" id="edge2806" length="0.0087184" source="node2768" target="node2770">
        <meta content=" dr=1;" datatype="xsd:string" id="meta2807" property="format" xsi:type="nex:LiteralMeta"/>
      </edge>
      <edge about="#edge2808" id="edge2808" length="0.0240197" source="node2768" target="node2804">
        <meta content=" dr=1;" datatype="xsd:string" id="meta2809" property="format" xsi:type="nex:LiteralMeta"/>
      </edge>
      <edge about="#edge2810" id="edge2810" length="0.00487871" source="node2756" target="node2758">
        <meta content=" dr=1;" datatype="xsd:string" id="meta2811" property="format" xsi:type="nex:LiteralMeta"/>
      </edge>
      <edge about="#edge2812" id="edge2812" length="0.0047939" source="node2756" target="node2768">
        <meta content=" dr=1;" datatype="xsd:string" id="meta2813" property="format" xsi:type="nex:LiteralMeta"/>
      </edge>
      <edge about="#edge2828" id="edge2828" length="0.0218259" source="node2822" target="node2824">
        <meta content=" dr=1;" datatype="xsd:string" id="meta2829" property="format" xsi:type="nex:LiteralMeta"/>
      </edge>
      <edge about="#edge2830" id="edge2830" length="0.0257932" source="node2822" target="node2826">
        <meta content=" dr=1;" datatype="xsd:string" id="meta2831" property="format" xsi:type="nex:LiteralMeta"/>
      </edge>
      <edge about="#edge2834" id="edge2834" length="0.00434558" source="node2820" target="node2822">
        <meta content=" dr=1;" datatype="xsd:string" id="meta2835" property="format" xsi:type="nex:LiteralMeta"/>
      </edge>
      <edge about="#edge2836" id="edge2836" length="0.0313687" source="node2820" target="node2832">
        <meta content=" dr=1;" datatype="xsd:string" id="meta2837" property="format" xsi:type="nex:LiteralMeta"/>
      </edge>
      <edge about="#edge2838" id="edge2838" length="0.0231647" source="node2816" target="node2818">
        <meta content=" dr=1;" datatype="xsd:string" id="meta2839" property="format" xsi:type="nex:LiteralMeta"/>
      </edge>
      <edge about="#edge2840" id="edge2840" length="0.00957337" source="node2816" target="node2820">
        <meta content=" dr=1;" datatype="xsd:string" id="meta2841" property="format" xsi:type="nex:LiteralMeta"/>
      </edge>
      <edge about="#edge2844" id="edge2844" length="0.0102121" source="node2814" target="node2816">
        <meta content=" dr=1;" datatype="xsd:string" id="meta2845" property="format" xsi:type="nex:LiteralMeta"/>
      </edge>
      <edge about="#edge2846" id="edge2846" length="0.022526" source="node2814" target="node2842">
        <meta content=" dr=1;" datatype="xsd:string" id="meta2847" property="format" xsi:type="nex:LiteralMeta"/>
      </edge>
      <edge about="#edge2848" id="edge2848" length="0.00508009" source="node2754" target="node2756">
        <meta content=" dr=1;" datatype="xsd:string" id="meta2849" property="format" xsi:type="nex:LiteralMeta"/>
      </edge>
      <edge about="#edge2850" id="edge2850" length="0.00431351" source="node2754" target="node2814">
        <meta content=" dr=1;" datatype="xsd:string" id="meta2851" property="format" xsi:type="nex:LiteralMeta"/>
      </edge>
      <edge about="#edge2864" id="edge2864" length="0.0" source="node2858" target="node2860">
        <meta content=" dr=1;" datatype="xsd:string" id="meta2865" property="format" xsi:type="nex:LiteralMeta"/>
      </edge>
      <edge about="#edge2866" id="edge2866" length="0.0" source="node2858" target="node2862">
        <meta content=" dr=1;" datatype="xsd:string" id="meta2867" property="format" xsi:type="nex:LiteralMeta"/>
      </edge>
      <edge about="#edge2870" id="edge2870" length="0.00590396" source="node2856" target="node2858">
        <meta content=" dr=1;" datatype="xsd:string" id="meta2871" property="format" xsi:type="nex:LiteralMeta"/>
      </edge>
      <edge about="#edge2872" id="edge2872" length="4.84218E-5" source="node2856" target="node2868">
        <meta content=" dr=1;" datatype="xsd:string" id="meta2873" property="format" xsi:type="nex:LiteralMeta"/>
      </edge>
      <edge about="#edge2874" id="edge2874" length="0.0407353" source="node2852" target="node2854">
        <meta content=" dr=1;" datatype="xsd:string" id="meta2875" property="format" xsi:type="nex:LiteralMeta"/>
      </edge>
      <edge about="#edge2876" id="edge2876" length="0.0306932" source="node2852" target="node2856">
        <meta content=" dr=1;" datatype="xsd:string" id="meta2877" property="format" xsi:type="nex:LiteralMeta"/>
      </edge>
      <edge about="#edge2878" id="edge2878" length="0.00990827" source="node2752" target="node2754">
        <meta content=" dr=1;" datatype="xsd:string" id="meta2879" property="format" xsi:type="nex:LiteralMeta"/>
      </edge>
      <edge about="#edge2880" id="edge2880" length="0.00594924" source="node2752" target="node2852">
        <meta content=" dr=1;" datatype="xsd:string" id="meta2881" property="format" xsi:type="nex:LiteralMeta"/>
      </edge>
      <edge about="#edge2884" id="edge2884" length="0.00451218" source="node2750" target="node2752">
        <meta content=" dr=1;" datatype="xsd:string" id="meta2885" property="format" xsi:type="nex:LiteralMeta"/>
      </edge>
      <edge about="#edge2886" id="edge2886" length="0.0349689" source="node2750" target="node2882">
        <meta content=" dr=1;" datatype="xsd:string" id="meta2887" property="format" xsi:type="nex:LiteralMeta"/>
      </edge>
      <edge about="#edge2888" id="edge2888" length="0.0379807" source="node2634" target="node2636">
        <meta content=" dr=1;" datatype="xsd:string" id="meta2889" property="format" xsi:type="nex:LiteralMeta"/>
      </edge>
      <edge about="#edge2890" id="edge2890" length="0.0546517" source="node2634" target="node2750">
        <meta content=" dr=1;" datatype="xsd:string" id="meta2891" property="format" xsi:type="nex:LiteralMeta"/>
      </edge>
      <edge about="#edge2916" id="edge2916" length="0.0728787" source="node2910" target="node2912">
        <meta content=" dr=1;" datatype="xsd:string" id="meta2917" property="format" xsi:type="nex:LiteralMeta"/>
      </edge>
      <edge about="#edge2918" id="edge2918" length="0.0402165" source="node2910" target="node2914">
        <meta content=" dr=1;" datatype="xsd:string" id="meta2919" property="format" xsi:type="nex:LiteralMeta"/>
      </edge>
      <edge about="#edge2930" id="edge2930" length="0.0" source="node2924" target="node2926">
        <meta content=" dr=1;" datatype="xsd:string" id="meta2931" property="format" xsi:type="nex:LiteralMeta"/>
      </edge>
      <edge about="#edge2932" id="edge2932" length="0.0" source="node2924" target="node2928">
        <meta content=" dr=1;" datatype="xsd:string" id="meta2933" property="format" xsi:type="nex:LiteralMeta"/>
      </edge>
      <edge about="#edge2934" id="edge2934" length="0.0197988" source="node2920" target="node2922">
        <meta content=" dr=1;" datatype="xsd:string" id="meta2935" property="format" xsi:type="nex:LiteralMeta"/>
      </edge>
      <edge about="#edge2936" id="edge2936" length="0.0278202" source="node2920" target="node2924">
        <meta content=" dr=1;" datatype="xsd:string" id="meta2937" property="format" xsi:type="nex:LiteralMeta"/>
      </edge>
      <edge about="#edge2938" id="edge2938" length="0.00869745" source="node2908" target="node2910">
        <meta content=" dr=1;" datatype="xsd:string" id="meta2939" property="format" xsi:type="nex:LiteralMeta"/>
      </edge>
      <edge about="#edge2940" id="edge2940" length="0.00915969" source="node2908" target="node2920">
        <meta content=" dr=1;" datatype="xsd:string" id="meta2941" property="format" xsi:type="nex:LiteralMeta"/>
      </edge>
      <edge about="#edge2942" id="edge2942" length="0.0726417" source="node2904" target="node2906">
        <meta content=" dr=1;" datatype="xsd:string" id="meta2943" property="format" xsi:type="nex:LiteralMeta"/>
      </edge>
      <edge about="#edge2944" id="edge2944" length="0.0225964" source="node2904" target="node2908">
        <meta content=" dr=1;" datatype="xsd:string" id="meta2945" property="format" xsi:type="nex:LiteralMeta"/>
      </edge>
      <edge about="#edge2948" id="edge2948" length="0.00482096" source="node2902" target="node2904">
        <meta content=" dr=1;" datatype="xsd:string" id="meta2949" property="format" xsi:type="nex:LiteralMeta"/>
      </edge>
      <edge about="#edge2950" id="edge2950" length="0.0785124" source="node2902" target="node2946">
        <meta content=" dr=1;" datatype="xsd:string" id="meta2951" property="format" xsi:type="nex:LiteralMeta"/>
      </edge>
      <edge about="#edge2954" id="edge2954" length="0.00617032" source="node2900" target="node2902">
        <meta content=" dr=1;" datatype="xsd:string" id="meta2955" property="format" xsi:type="nex:LiteralMeta"/>
      </edge>
      <edge about="#edge2956" id="edge2956" length="0.0622821" source="node2900" target="node2952">
        <meta content=" dr=1;" datatype="xsd:string" id="meta2957" property="format" xsi:type="nex:LiteralMeta"/>
      </edge>
      <edge about="#edge2960" id="edge2960" length="0.00972393" source="node2898" target="node2900">
        <meta content=" dr=1;" datatype="xsd:string" id="meta2961" property="format" xsi:type="nex:LiteralMeta"/>
      </edge>
      <edge about="#edge2962" id="edge2962" length="0.0594725" source="node2898" target="node2958">
        <meta content=" dr=1;" datatype="xsd:string" id="meta2963" property="format" xsi:type="nex:LiteralMeta"/>
      </edge>
      <edge about="#edge2966" id="edge2966" length="0.00899495" source="node2896" target="node2898">
        <meta content=" dr=1;" datatype="xsd:string" id="meta2967" property="format" xsi:type="nex:LiteralMeta"/>
      </edge>
      <edge about="#edge2968" id="edge2968" length="0.0721062" source="node2896" target="node2964">
        <meta content=" dr=1;" datatype="xsd:string" id="meta2969" property="format" xsi:type="nex:LiteralMeta"/>
      </edge>
      <edge about="#edge2992" id="edge2992" length="0.031199" source="node2986" target="node2988">
        <meta content=" dr=1;" datatype="xsd:string" id="meta2993" property="format" xsi:type="nex:LiteralMeta"/>
      </edge>
      <edge about="#edge2994" id="edge2994" length="0.0580867" source="node2986" target="node2990">
        <meta content=" dr=1;" datatype="xsd:string" id="meta2995" property="format" xsi:type="nex:LiteralMeta"/>
      </edge>
      <edge about="#edge2996" id="edge2996" length="0.0164145" source="node2982" target="node2984">
        <meta content=" dr=1;" datatype="xsd:string" id="meta2997" property="format" xsi:type="nex:LiteralMeta"/>
      </edge>
      <edge about="#edge2998" id="edge2998" length="0.007395" source="node2982" target="node2986">
        <meta content=" dr=1;" datatype="xsd:string" id="meta2999" property="format" xsi:type="nex:LiteralMeta"/>
      </edge>
      <edge about="#edge3000" id="edge3000" length="0.0222539" source="node2978" target="node2980">
        <meta content=" dr=1;" datatype="xsd:string" id="meta3001" property="format" xsi:type="nex:LiteralMeta"/>
      </edge>
      <edge about="#edge3002" id="edge3002" length="0.00601994" source="node2978" target="node2982">
        <meta content=" dr=1;" datatype="xsd:string" id="meta3003" property="format" xsi:type="nex:LiteralMeta"/>
      </edge>
      <edge about="#edge3010" id="edge3010" length="0.0413079" source="node3004" target="node3006">
        <meta content=" dr=1;" datatype="xsd:string" id="meta3011" property="format" xsi:type="nex:LiteralMeta"/>
      </edge>
      <edge about="#edge3012" id="edge3012" length="0.0241683" source="node3004" target="node3008">
        <meta content=" dr=1;" datatype="xsd:string" id="meta3013" property="format" xsi:type="nex:LiteralMeta"/>
      </edge>
      <edge about="#edge3014" id="edge3014" length="0.0117555" source="node2976" target="node2978">
        <meta content=" dr=1;" datatype="xsd:string" id="meta3015" property="format" xsi:type="nex:LiteralMeta"/>
      </edge>
      <edge about="#edge3016" id="edge3016" length="0.00944987" source="node2976" target="node3004">
        <meta content=" dr=1;" datatype="xsd:string" id="meta3017" property="format" xsi:type="nex:LiteralMeta"/>
      </edge>
      <edge about="#edge3020" id="edge3020" length="0.00696345" source="node2974" target="node2976">
        <meta content=" dr=1;" datatype="xsd:string" id="meta3021" property="format" xsi:type="nex:LiteralMeta"/>
      </edge>
      <edge about="#edge3022" id="edge3022" length="0.0497702" source="node2974" target="node3018">
        <meta content=" dr=1;" datatype="xsd:string" id="meta3023" property="format" xsi:type="nex:LiteralMeta"/>
      </edge>
      <edge about="#edge3034" id="edge3034" length="0.0588069" source="node3028" target="node3030">
        <meta content=" dr=1;" datatype="xsd:string" id="meta3035" property="format" xsi:type="nex:LiteralMeta"/>
      </edge>
      <edge about="#edge3036" id="edge3036" length="0.0126217" source="node3028" target="node3032">
        <meta content=" dr=1;" datatype="xsd:string" id="meta3037" property="format" xsi:type="nex:LiteralMeta"/>
      </edge>
      <edge about="#edge3038" id="edge3038" length="0.0282277" source="node3024" target="node3026">
        <meta content=" dr=1;" datatype="xsd:string" id="meta3039" property="format" xsi:type="nex:LiteralMeta"/>
      </edge>
      <edge about="#edge3040" id="edge3040" length="0.0342723" source="node3024" target="node3028">
        <meta content=" dr=1;" datatype="xsd:string" id="meta3041" property="format" xsi:type="nex:LiteralMeta"/>
      </edge>
      <edge about="#edge3042" id="edge3042" length="0.00208327" source="node2972" target="node2974">
        <meta content=" dr=1;" datatype="xsd:string" id="meta3043" property="format" xsi:type="nex:LiteralMeta"/>
      </edge>
      <edge about="#edge3044" id="edge3044" length="0.0124257" source="node2972" target="node3024">
        <meta content=" dr=1;" datatype="xsd:string" id="meta3045" property="format" xsi:type="nex:LiteralMeta"/>
      </edge>
      <edge about="#edge3048" id="edge3048" length="0.0094507" source="node2970" target="node2972">
        <meta content=" dr=1;" datatype="xsd:string" id="meta3049" property="format" xsi:type="nex:LiteralMeta"/>
      </edge>
      <edge about="#edge3050" id="edge3050" length="0.0823462" source="node2970" target="node3046">
        <meta content=" dr=1;" datatype="xsd:string" id="meta3051" property="format" xsi:type="nex:LiteralMeta"/>
      </edge>
      <edge about="#edge3052" id="edge3052" length="0.0159998" source="node2894" target="node2896">
        <meta content=" dr=1;" datatype="xsd:string" id="meta3053" property="format" xsi:type="nex:LiteralMeta"/>
      </edge>
      <edge about="#edge3054" id="edge3054" length="0.00103118" source="node2894" target="node2970">
        <meta content=" dr=1;" datatype="xsd:string" id="meta3055" property="format" xsi:type="nex:LiteralMeta"/>
      </edge>
      <edge about="#edge3058" id="edge3058" length="0.01639" source="node2892" target="node2894">
        <meta content=" dr=1;" datatype="xsd:string" id="meta3059" property="format" xsi:type="nex:LiteralMeta"/>
      </edge>
      <edge about="#edge3060" id="edge3060" length="0.0585441" source="node2892" target="node3056">
        <meta content=" dr=1;" datatype="xsd:string" id="meta3061" property="format" xsi:type="nex:LiteralMeta"/>
      </edge>
      <edge about="#edge3062" id="edge3062" length="0.00215085" source="node2632" target="node2634">
        <meta content=" dr=1;" datatype="xsd:string" id="meta3063" property="format" xsi:type="nex:LiteralMeta"/>
      </edge>
      <edge about="#edge3064" id="edge3064" length="0.0162668" source="node2632" target="node2892">
        <meta content=" dr=1;" datatype="xsd:string" id="meta3065" property="format" xsi:type="nex:LiteralMeta"/>
      </edge>
      <edge about="#edge3068" id="edge3068" length="0.0110284" source="node2630" target="node2632">
        <meta content=" dr=1;" datatype="xsd:string" id="meta3069" property="format" xsi:type="nex:LiteralMeta"/>
      </edge>
      <edge about="#edge3070" id="edge3070" length="0.0971744" source="node2630" target="node3066">
        <meta content=" dr=1;" datatype="xsd:string" id="meta3071" property="format" xsi:type="nex:LiteralMeta"/>
      </edge>
      <edge about="#edge3074" id="edge3074" length="0.105286" source="node2628" target="node2630">
        <meta content=" dr=1;" datatype="xsd:string" id="meta3075" property="format" xsi:type="nex:LiteralMeta"/>
      </edge>
      <edge about="#edge3076" id="edge3076" length="0.0655169" source="node2628" target="node3072">
        <meta content=" dr=1;" datatype="xsd:string" id="meta3077" property="format" xsi:type="nex:LiteralMeta"/>
      </edge>
      <edge about="#edge3086" id="edge3086" length="0.0138192" source="node3080" target="node3082">
        <meta content=" dr=1;" datatype="xsd:string" id="meta3087" property="format" xsi:type="nex:LiteralMeta"/>
      </edge>
      <edge about="#edge3088" id="edge3088" length="0.0040379" source="node3080" target="node3084">
        <meta content=" dr=1;" datatype="xsd:string" id="meta3089" property="format" xsi:type="nex:LiteralMeta"/>
      </edge>
      <edge about="#edge3092" id="edge3092" length="0.0169286" source="node3078" target="node3080">
        <meta content=" dr=1;" datatype="xsd:string" id="meta3093" property="format" xsi:type="nex:LiteralMeta"/>
      </edge>
      <edge about="#edge3094" id="edge3094" length="0.0306904" source="node3078" target="node3090">
        <meta content=" dr=1;" datatype="xsd:string" id="meta3095" property="format" xsi:type="nex:LiteralMeta"/>
      </edge>
      <edge about="#edge3096" id="edge3096" length="0.015891" source="node2626" target="node2628">
        <meta content=" dr=1;" datatype="xsd:string" id="meta3097" property="format" xsi:type="nex:LiteralMeta"/>
      </edge>
      <edge about="#edge3098" id="edge3098" length="0.00338672" source="node2626" target="node3078">
        <meta content=" dr=1;" datatype="xsd:string" id="meta3099" property="format" xsi:type="nex:LiteralMeta"/>
      </edge>
      <edge about="#edge3116" id="edge3116" length="8.40046E-4" source="node3110" target="node3112">
        <meta content=" dr=1;" datatype="xsd:string" id="meta3117" property="format" xsi:type="nex:LiteralMeta"/>
      </edge>
      <edge about="#edge3118" id="edge3118" length="0.00511234" source="node3110" target="node3114">
        <meta content=" dr=1;" datatype="xsd:string" id="meta3119" property="format" xsi:type="nex:LiteralMeta"/>
      </edge>
      <edge about="#edge3120" id="edge3120" length="0.0361523" source="node3106" target="node3108">
        <meta content=" dr=1;" datatype="xsd:string" id="meta3121" property="format" xsi:type="nex:LiteralMeta"/>
      </edge>
      <edge about="#edge3122" id="edge3122" length="0.0233715" source="node3106" target="node3110">
        <meta content=" dr=1;" datatype="xsd:string" id="meta3123" property="format" xsi:type="nex:LiteralMeta"/>
      </edge>
      <edge about="#edge3126" id="edge3126" length="0.00923468" source="node3104" target="node3106">
        <meta content=" dr=1;" datatype="xsd:string" id="meta3127" property="format" xsi:type="nex:LiteralMeta"/>
      </edge>
      <edge about="#edge3128" id="edge3128" length="0.032432" source="node3104" target="node3124">
        <meta content=" dr=1;" datatype="xsd:string" id="meta3129" property="format" xsi:type="nex:LiteralMeta"/>
      </edge>
      <edge about="#edge3142" id="edge3142" length="0.0" source="node3136" target="node3138">
        <meta content=" dr=1;" datatype="xsd:string" id="meta3143" property="format" xsi:type="nex:LiteralMeta"/>
      </edge>
      <edge about="#edge3144" id="edge3144" length="0.0" source="node3136" target="node3140">
        <meta content=" dr=1;" datatype="xsd:string" id="meta3145" property="format" xsi:type="nex:LiteralMeta"/>
      </edge>
      <edge about="#edge3148" id="edge3148" length="0.0" source="node3134" target="node3136">
        <meta content=" dr=1;" datatype="xsd:string" id="meta3149" property="format" xsi:type="nex:LiteralMeta"/>
      </edge>
      <edge about="#edge3150" id="edge3150" length="0.0" source="node3134" target="node3146">
        <meta content=" dr=1;" datatype="xsd:string" id="meta3151" property="format" xsi:type="nex:LiteralMeta"/>
      </edge>
      <edge about="#edge3152" id="edge3152" length="0.00797811" source="node3130" target="node3132">
        <meta content=" dr=1;" datatype="xsd:string" id="meta3153" property="format" xsi:type="nex:LiteralMeta"/>
      </edge>
      <edge about="#edge3154" id="edge3154" length="0.0158314" source="node3130" target="node3134">
        <meta content=" dr=1;" datatype="xsd:string" id="meta3155" property="format" xsi:type="nex:LiteralMeta"/>
      </edge>
      <edge about="#edge3156" id="edge3156" length="0.00857654" source="node3102" target="node3104">
        <meta content=" dr=1;" datatype="xsd:string" id="meta3157" property="format" xsi:type="nex:LiteralMeta"/>
      </edge>
      <edge about="#edge3158" id="edge3158" length="0.0241616" source="node3102" target="node3130">
        <meta content=" dr=1;" datatype="xsd:string" id="meta3159" property="format" xsi:type="nex:LiteralMeta"/>
      </edge>
      <edge about="#edge3168" id="edge3168" length="0.0128032" source="node3162" target="node3164">
        <meta content=" dr=1;" datatype="xsd:string" id="meta3169" property="format" xsi:type="nex:LiteralMeta"/>
      </edge>
      <edge about="#edge3170" id="edge3170" length="0.0110063" source="node3162" target="node3166">
        <meta content=" dr=1;" datatype="xsd:string" id="meta3171" property="format" xsi:type="nex:LiteralMeta"/>
      </edge>
      <edge about="#edge3174" id="edge3174" length="0.0219483" source="node3160" target="node3162">
        <meta content=" dr=1;" datatype="xsd:string" id="meta3175" property="format" xsi:type="nex:LiteralMeta"/>
      </edge>
      <edge about="#edge3176" id="edge3176" length="0.0435279" source="node3160" target="node3172">
        <meta content=" dr=1;" datatype="xsd:string" id="meta3177" property="format" xsi:type="nex:LiteralMeta"/>
      </edge>
      <edge about="#edge3178" id="edge3178" length="0.00473773" source="node3100" target="node3102">
        <meta content=" dr=1;" datatype="xsd:string" id="meta3179" property="format" xsi:type="nex:LiteralMeta"/>
      </edge>
      <edge about="#edge3180" id="edge3180" length="0.00158668" source="node3100" target="node3160">
        <meta content=" dr=1;" datatype="xsd:string" id="meta3181" property="format" xsi:type="nex:LiteralMeta"/>
      </edge>
      <edge about="#edge3182" id="edge3182" length="0.00210281" source="node2624" target="node2626">
        <meta content=" dr=1;" datatype="xsd:string" id="meta3183" property="format" xsi:type="nex:LiteralMeta"/>
      </edge>
      <edge about="#edge3184" id="edge3184" length="0.00457487" source="node2624" target="node3100">
        <meta content=" dr=1;" datatype="xsd:string" id="meta3185" property="format" xsi:type="nex:LiteralMeta"/>
      </edge>
      <edge about="#edge3196" id="edge3196" length="2.32629E-4" source="node3190" target="node3192">
        <meta content=" dr=1;" datatype="xsd:string" id="meta3197" property="format" xsi:type="nex:LiteralMeta"/>
      </edge>
      <edge about="#edge3198" id="edge3198" length="0.00571975" source="node3190" target="node3194">
        <meta content=" dr=1;" datatype="xsd:string" id="meta3199" property="format" xsi:type="nex:LiteralMeta"/>
      </edge>
      <edge about="#edge3200" id="edge3200" length="0.0253503" source="node3186" target="node3188">
        <meta content=" dr=1;" datatype="xsd:string" id="meta3201" property="format" xsi:type="nex:LiteralMeta"/>
      </edge>
      <edge about="#edge3202" id="edge3202" length="0.0163163" source="node3186" target="node3190">
        <meta content=" dr=1;" datatype="xsd:string" id="meta3203" property="format" xsi:type="nex:LiteralMeta"/>
      </edge>
      <edge about="#edge3204" id="edge3204" length="0.00389605" source="node2622" target="node2624">
        <meta content=" dr=1;" datatype="xsd:string" id="meta3205" property="format" xsi:type="nex:LiteralMeta"/>
      </edge>
      <edge about="#edge3206" id="edge3206" length="0.0118486" source="node2622" target="node3186">
        <meta content=" dr=1;" datatype="xsd:string" id="meta3207" property="format" xsi:type="nex:LiteralMeta"/>
      </edge>
      <edge about="#edge3222" id="edge3222" length="0.00803559" source="node3216" target="node3218">
        <meta content=" dr=1;" datatype="xsd:string" id="meta3223" property="format" xsi:type="nex:LiteralMeta"/>
      </edge>
      <edge about="#edge3224" id="edge3224" length="0.00982156" source="node3216" target="node3220">
        <meta content=" dr=1;" datatype="xsd:string" id="meta3225" property="format" xsi:type="nex:LiteralMeta"/>
      </edge>
      <edge about="#edge3226" id="edge3226" length="0.0129912" source="node3212" target="node3214">
        <meta content=" dr=1;" datatype="xsd:string" id="meta3227" property="format" xsi:type="nex:LiteralMeta"/>
      </edge>
      <edge about="#edge3228" id="edge3228" length="0.0108183" source="node3212" target="node3216">
        <meta content=" dr=1;" datatype="xsd:string" id="meta3229" property="format" xsi:type="nex:LiteralMeta"/>
      </edge>
      <edge about="#edge3230" id="edge3230" length="0.0399071" source="node3208" target="node3210">
        <meta content=" dr=1;" datatype="xsd:string" id="meta3231" property="format" xsi:type="nex:LiteralMeta"/>
      </edge>
      <edge about="#edge3232" id="edge3232" length="0.0166405" source="node3208" target="node3212">
        <meta content=" dr=1;" datatype="xsd:string" id="meta3233" property="format" xsi:type="nex:LiteralMeta"/>
      </edge>
      <edge about="#edge3234" id="edge3234" length="0.00428013" source="node2620" target="node2622">
        <meta content=" dr=1;" datatype="xsd:string" id="meta3235" property="format" xsi:type="nex:LiteralMeta"/>
      </edge>
      <edge about="#edge3236" id="edge3236" length="0.00804311" source="node2620" target="node3208">
        <meta content=" dr=1;" datatype="xsd:string" id="meta3237" property="format" xsi:type="nex:LiteralMeta"/>
      </edge>
      <edge about="#edge3268" id="edge3268" length="0.00609998" source="node3262" target="node3264">
        <meta content=" dr=1;" datatype="xsd:string" id="meta3269" property="format" xsi:type="nex:LiteralMeta"/>
      </edge>
      <edge about="#edge3270" id="edge3270" length="0.0117572" source="node3262" target="node3266">
        <meta content=" dr=1;" datatype="xsd:string" id="meta3271" property="format" xsi:type="nex:LiteralMeta"/>
      </edge>
      <edge about="#edge3274" id="edge3274" length="0.00370048" source="node3260" target="node3262">
        <meta content=" dr=1;" datatype="xsd:string" id="meta3275" property="format" xsi:type="nex:LiteralMeta"/>
      </edge>
      <edge about="#edge3276" id="edge3276" length="0.0141567" source="node3260" target="node3272">
        <meta content=" dr=1;" datatype="xsd:string" id="meta3277" property="format" xsi:type="nex:LiteralMeta"/>
      </edge>
      <edge about="#edge3278" id="edge3278" length="0.00437201" source="node3256" target="node3258">
        <meta content=" dr=1;" datatype="xsd:string" id="meta3279" property="format" xsi:type="nex:LiteralMeta"/>
      </edge>
      <edge about="#edge3280" id="edge3280" length="0.00455656" source="node3256" target="node3260">
        <meta content=" dr=1;" datatype="xsd:string" id="meta3281" property="format" xsi:type="nex:LiteralMeta"/>
      </edge>
      <edge about="#edge3284" id="edge3284" length="0.00172158" source="node3254" target="node3256">
        <meta content=" dr=1;" datatype="xsd:string" id="meta3285" property="format" xsi:type="nex:LiteralMeta"/>
      </edge>
      <edge about="#edge3286" id="edge3286" length="0.0131594" source="node3254" target="node3282">
        <meta content=" dr=1;" datatype="xsd:string" id="meta3287" property="format" xsi:type="nex:LiteralMeta"/>
      </edge>
      <edge about="#edge3290" id="edge3290" length="0.00365023" source="node3252" target="node3254">
        <meta content=" dr=1;" datatype="xsd:string" id="meta3291" property="format" xsi:type="nex:LiteralMeta"/>
      </edge>
      <edge about="#edge3292" id="edge3292" length="0.0030462" source="node3252" target="node3288">
        <meta content=" dr=1;" datatype="xsd:string" id="meta3293" property="format" xsi:type="nex:LiteralMeta"/>
      </edge>
      <edge about="#edge3296" id="edge3296" length="0.00485142" source="node3250" target="node3252">
        <meta content=" dr=1;" datatype="xsd:string" id="meta3297" property="format" xsi:type="nex:LiteralMeta"/>
      </edge>
      <edge about="#edge3298" id="edge3298" length="0.00705334" source="node3250" target="node3294">
        <meta content=" dr=1;" datatype="xsd:string" id="meta3299" property="format" xsi:type="nex:LiteralMeta"/>
      </edge>
      <edge about="#edge3302" id="edge3302" length="0.00456219" source="node3248" target="node3250">
        <meta content=" dr=1;" datatype="xsd:string" id="meta3303" property="format" xsi:type="nex:LiteralMeta"/>
      </edge>
      <edge about="#edge3304" id="edge3304" length="0.00139019" source="node3248" target="node3300">
        <meta content=" dr=1;" datatype="xsd:string" id="meta3305" property="format" xsi:type="nex:LiteralMeta"/>
      </edge>
      <edge about="#edge3328" id="edge3328" length="0.0" source="node3322" target="node3324">
        <meta content=" dr=1;" datatype="xsd:string" id="meta3329" property="format" xsi:type="nex:LiteralMeta"/>
      </edge>
      <edge about="#edge3330" id="edge3330" length="0.0" source="node3322" target="node3326">
        <meta content=" dr=1;" datatype="xsd:string" id="meta3331" property="format" xsi:type="nex:LiteralMeta"/>
      </edge>
      <edge about="#edge3332" id="edge3332" length="7.23071E-4" source="node3318" target="node3320">
        <meta content=" dr=1;" datatype="xsd:string" id="meta3333" property="format" xsi:type="nex:LiteralMeta"/>
      </edge>
      <edge about="#edge3334" id="edge3334" length="0.00522931" source="node3318" target="node3322">
        <meta content=" dr=1;" datatype="xsd:string" id="meta3335" property="format" xsi:type="nex:LiteralMeta"/>
      </edge>
      <edge about="#edge3338" id="edge3338" length="0.00287642" source="node3316" target="node3318">
        <meta content=" dr=1;" datatype="xsd:string" id="meta3339" property="format" xsi:type="nex:LiteralMeta"/>
      </edge>
      <edge about="#edge3340" id="edge3340" length="0.00307596" source="node3316" target="node3336">
        <meta content=" dr=1;" datatype="xsd:string" id="meta3341" property="format" xsi:type="nex:LiteralMeta"/>
      </edge>
      <edge about="#edge3344" id="edge3344" length="0.00273147" source="node3314" target="node3316">
        <meta content=" dr=1;" datatype="xsd:string" id="meta3345" property="format" xsi:type="nex:LiteralMeta"/>
      </edge>
      <edge about="#edge3346" id="edge3346" length="0.00322091" source="node3314" target="node3342">
        <meta content=" dr=1;" datatype="xsd:string" id="meta3347" property="format" xsi:type="nex:LiteralMeta"/>
      </edge>
      <edge about="#edge3356" id="edge3356" length="0.00197159" source="node3350" target="node3352">
        <meta content=" dr=1;" datatype="xsd:string" id="meta3357" property="format" xsi:type="nex:LiteralMeta"/>
      </edge>
      <edge about="#edge3358" id="edge3358" length="0.00993317" source="node3350" target="node3354">
        <meta content=" dr=1;" datatype="xsd:string" id="meta3359" property="format" xsi:type="nex:LiteralMeta"/>
      </edge>
      <edge about="#edge3362" id="edge3362" length="0.00234401" source="node3348" target="node3350">
        <meta content=" dr=1;" datatype="xsd:string" id="meta3363" property="format" xsi:type="nex:LiteralMeta"/>
      </edge>
      <edge about="#edge3364" id="edge3364" length="0.00956075" source="node3348" target="node3360">
        <meta content=" dr=1;" datatype="xsd:string" id="meta3365" property="format" xsi:type="nex:LiteralMeta"/>
      </edge>
      <edge about="#edge3366" id="edge3366" length="0.00330832" source="node3312" target="node3314">
        <meta content=" dr=1;" datatype="xsd:string" id="meta3367" property="format" xsi:type="nex:LiteralMeta"/>
      </edge>
      <edge about="#edge3368" id="edge3368" length="0.00227203" source="node3312" target="node3348">
        <meta content=" dr=1;" datatype="xsd:string" id="meta3369" property="format" xsi:type="nex:LiteralMeta"/>
      </edge>
      <edge about="#edge3376" id="edge3376" length="0.0118772" source="node3370" target="node3372">
        <meta content=" dr=1;" datatype="xsd:string" id="meta3377" property="format" xsi:type="nex:LiteralMeta"/>
      </edge>
      <edge about="#edge3378" id="edge3378" length="2.75308E-5" source="node3370" target="node3374">
        <meta content=" dr=1;" datatype="xsd:string" id="meta3379" property="format" xsi:type="nex:LiteralMeta"/>
      </edge>
      <edge about="#edge3380" id="edge3380" length="0.00229062" source="node3310" target="node3312">
        <meta content=" dr=1;" datatype="xsd:string" id="meta3381" property="format" xsi:type="nex:LiteralMeta"/>
      </edge>
      <edge about="#edge3382" id="edge3382" length="0.00756801" source="node3310" target="node3370">
        <meta content=" dr=1;" datatype="xsd:string" id="meta3383" property="format" xsi:type="nex:LiteralMeta"/>
      </edge>
      <edge about="#edge3386" id="edge3386" length="0.00120471" source="node3308" target="node3310">
        <meta content=" dr=1;" datatype="xsd:string" id="meta3387" property="format" xsi:type="nex:LiteralMeta"/>
      </edge>
      <edge about="#edge3388" id="edge3388" length="0.00325957" source="node3308" target="node3384">
        <meta content=" dr=1;" datatype="xsd:string" id="meta3389" property="format" xsi:type="nex:LiteralMeta"/>
      </edge>
      <edge about="#edge3398" id="edge3398" length="0.00569975" source="node3392" target="node3394">
        <meta content=" dr=1;" datatype="xsd:string" id="meta3399" property="format" xsi:type="nex:LiteralMeta"/>
      </edge>
      <edge about="#edge3400" id="edge3400" length="0.00620501" source="node3392" target="node3396">
        <meta content=" dr=1;" datatype="xsd:string" id="meta3401" property="format" xsi:type="nex:LiteralMeta"/>
      </edge>
      <edge about="#edge3404" id="edge3404" length="0.00531011" source="node3390" target="node3392">
        <meta content=" dr=1;" datatype="xsd:string" id="meta3405" property="format" xsi:type="nex:LiteralMeta"/>
      </edge>
      <edge about="#edge3406" id="edge3406" length="0.00659465" source="node3390" target="node3402">
        <meta content=" dr=1;" datatype="xsd:string" id="meta3407" property="format" xsi:type="nex:LiteralMeta"/>
      </edge>
      <edge about="#edge3408" id="edge3408" length="0.00255372" source="node3306" target="node3308">
        <meta content=" dr=1;" datatype="xsd:string" id="meta3409" property="format" xsi:type="nex:LiteralMeta"/>
      </edge>
      <edge about="#edge3410" id="edge3410" length="0.00218958" source="node3306" target="node3390">
        <meta content=" dr=1;" datatype="xsd:string" id="meta3411" property="format" xsi:type="nex:LiteralMeta"/>
      </edge>
      <edge about="#edge3412" id="edge3412" length="0.00148957" source="node3246" target="node3248">
        <meta content=" dr=1;" datatype="xsd:string" id="meta3413" property="format" xsi:type="nex:LiteralMeta"/>
      </edge>
      <edge about="#edge3414" id="edge3414" length="7.30945E-4" source="node3246" target="node3306">
        <meta content=" dr=1;" datatype="xsd:string" id="meta3415" property="format" xsi:type="nex:LiteralMeta"/>
      </edge>
      <edge about="#edge3418" id="edge3418" length="0.00241051" source="node3244" target="node3246">
        <meta content=" dr=1;" datatype="xsd:string" id="meta3419" property="format" xsi:type="nex:LiteralMeta"/>
      </edge>
      <edge about="#edge3420" id="edge3420" length="0.00682614" source="node3244" target="node3416">
        <meta content=" dr=1;" datatype="xsd:string" id="meta3421" property="format" xsi:type="nex:LiteralMeta"/>
      </edge>
      <edge about="#edge3444" id="edge3444" length="0.0" source="node3438" target="node3440">
        <meta content=" dr=1;" datatype="xsd:string" id="meta3445" property="format" xsi:type="nex:LiteralMeta"/>
      </edge>
      <edge about="#edge3446" id="edge3446" length="0.0" source="node3438" target="node3442">
        <meta content=" dr=1;" datatype="xsd:string" id="meta3447" property="format" xsi:type="nex:LiteralMeta"/>
      </edge>
      <edge about="#edge3448" id="edge3448" length="0.00531311" source="node3434" target="node3436">
        <meta content=" dr=1;" datatype="xsd:string" id="meta3449" property="format" xsi:type="nex:LiteralMeta"/>
      </edge>
      <edge about="#edge3450" id="edge3450" length="6.39268E-4" source="node3434" target="node3438">
        <meta content=" dr=1;" datatype="xsd:string" id="meta3451" property="format" xsi:type="nex:LiteralMeta"/>
      </edge>
      <edge about="#edge3458" id="edge3458" length="0.0" source="node3452" target="node3454">
        <meta content=" dr=1;" datatype="xsd:string" id="meta3459" property="format" xsi:type="nex:LiteralMeta"/>
      </edge>
      <edge about="#edge3460" id="edge3460" length="0.0" source="node3452" target="node3456">
        <meta content=" dr=1;" datatype="xsd:string" id="meta3461" property="format" xsi:type="nex:LiteralMeta"/>
      </edge>
      <edge about="#edge3462" id="edge3462" length="0.00127462" source="node3432" target="node3434">
        <meta content=" dr=1;" datatype="xsd:string" id="meta3463" property="format" xsi:type="nex:LiteralMeta"/>
      </edge>
      <edge about="#edge3464" id="edge3464" length="0.00467776" source="node3432" target="node3452">
        <meta content=" dr=1;" datatype="xsd:string" id="meta3465" property="format" xsi:type="nex:LiteralMeta"/>
      </edge>
      <edge about="#edge3472" id="edge3472" length="0.0101394" source="node3466" target="node3468">
        <meta content=" dr=1;" datatype="xsd:string" id="meta3473" property="format" xsi:type="nex:LiteralMeta"/>
      </edge>
      <edge about="#edge3474" id="edge3474" length="0.00176535" source="node3466" target="node3470">
        <meta content=" dr=1;" datatype="xsd:string" id="meta3475" property="format" xsi:type="nex:LiteralMeta"/>
      </edge>
      <edge about="#edge3476" id="edge3476" length="0.00220823" source="node3430" target="node3432">
        <meta content=" dr=1;" datatype="xsd:string" id="meta3477" property="format" xsi:type="nex:LiteralMeta"/>
      </edge>
      <edge about="#edge3478" id="edge3478" length="0.00374416" source="node3430" target="node3466">
        <meta content=" dr=1;" datatype="xsd:string" id="meta3479" property="format" xsi:type="nex:LiteralMeta"/>
      </edge>
      <edge about="#edge3482" id="edge3482" length="0.00129031" source="node3428" target="node3430">
        <meta content=" dr=1;" datatype="xsd:string" id="meta3483" property="format" xsi:type="nex:LiteralMeta"/>
[truncated: 10,310 more chars]
